# Supplementary material for: Expression Profile Analysis of Long Non-coding RNA in OVX Models-Derived BMSCs for Postmenopausal Osteoporosis by RNA Sequencing and Bioinformatics
Source: Front Cell Dev Biol. 2021 Sep 30;9:719851. doi: 10.3389/fcell.2021.719851 (PMC8514751; doi:10.3389/fcell.2021.719851)
Supplement: Supplementary file 1 [file Table_1.XLSX]

## Sheet: OVX-vs-CON-diff-pval-0.05-FC-2.
Table S1 Dysregulated lncRNA transcripts between the OVX and control group
lncRNA_id	baseMean	baseMean_control_CON	baseMean_case_OVX	foldChange	log2FoldChange	pval	up_down	Chrom	Start	End	direction	type	location	subtype
NONMMUT000213.2	46.3392	72.1327	20.5456	0.284831	-1.81182	0.00963472	Down	Chr1	15556248	15558337	sense	genic	intronic	nested
NONMMUT000385.2	41.706	22.9513	60.4607	2.63431	1.39742	0.0148189	Up	Chr1	25016644	25019622	antisense	intergenic	downstream	convergent
NONMMUT001096.2	6.78845	1.14484	12.4321	10.8593	3.44085	0.013257	Up	Chr1	59639445	59670798	sense	genic	exonic	nested
NONMMUT001098.2	6.91483	0.988984	12.8407	12.9837	3.69863	0.0278585	Up	Chr1	59643995	59651015	antisense	genic	intronic	nested
NONMMUT001118.2	214.848	101.525	328.172	3.23243	1.69262	0.0391273	Up	Chr1	59983563	59985346	sense	genic	exonic	nested
NONMMUT001142.2	25.3709	50.7418	0	0	#NAME?	1.7e-09	Down	Chr1	60484881	60486385	sense	genic	exonic	nested
NONMMUT001162.2	6.38208	12.3478	0.416407	0.0337233	-4.89011	0.038246	Down	Chr1	60779351	60781258	sense	intergenic	downstream	same_strand
NONMMUT001226.2	9.47706	0	18.9541	Inf	Inf	0.0175254	Up	Chr1	63114470	63158295	antisense	genic	exonic	overlapping
NONMMUT001262.2	43.5368	87.0735	0	0	#NAME?	0.00053518	Down	Chr1	64032867	64035586	sense	genic	exonic	nested
NONMMUT001782.2	4.72092	8.86219	0.579652	0.0654073	-3.9344	0.0490666	Down	Chr1	85511132	85527161	antisense	genic	exonic	overlapping
NONMMUT002578.2	1134.17	22.9263	2245.42	97.9409	6.61384	0.0008432	Up	Chr1	131932900	131936318	sense	genic	exonic	nested
NONMMUT002603.2	26.7075	44.3256	9.08946	0.205061	-2.28587	0.00830166	Down	Chr1	132342022	132349999	antisense	intergenic	downstream	convergent
NONMMUT003298.2	5.74383	0	11.4877	Inf	Inf	0.020646	Up	Chr1	156939837	156940196	sense	genic	exonic	overlapping
NONMMUT003353.2	12.9305	0	25.861	Inf	Inf	0.0119863	Up	Chr1	159976780	159979122	sense	genic	exonic	nested
NONMMUT003407.2	46.9193	23.3039	70.5348	3.02674	1.59776	0.0307371	Up	Chr1	161002923	161004421	antisense	genic	exonic	overlapping
NONMMUT003415.2	110.017	64.023	156.011	2.43679	1.28498	0.0150392	Up	Chr1	161035162	161037546	antisense	intergenic	upstream	divergent
NONMMUT003419.2	232.054	135.735	328.372	2.41921	1.27453	0.00506743	Up	Chr1	161035165	161038539	antisense	intergenic	upstream	divergent
NONMMUT003617.2	76.2934	0.197797	152.389	770.432	9.58952	2.22e-07	Up	Chr1	165592241	165593487	sense	genic	exonic	nested
NONMMUT004036.2	184.907	1.63536	368.18	225.136	7.81466	0.000288199	Up	Chr1	180752553	180754203	sense	genic	exonic	nested
NONMMUT004131.2	5.90464	11.8093	0	0	#NAME?	0.0146552	Down	Chr1	182300814	182303278	antisense	intergenic	downstream	convergent
NONMMUT004800.2	9.40757	0	18.8151	Inf	Inf	0.00337966	Up	Chr10	14654754	14661111	sense	genic	exonic	overlapping
NONMMUT004829.2	13.689	3.27072	24.1073	7.37062	2.88179	0.00412505	Up	Chr10	18011267	18011505	antisense	genic	exonic	nested
NONMMUT005069.2	4.76765	9.5353	0	0	#NAME?	0.00905703	Down	Chr10	25281599	25281852	sense	genic	intronic	nested
NONMMUT005234.2	46.1287	23.6456	68.6117	2.90166	1.53688	0.0472404	Up	Chr10	34298666	34301252	sense	genic	exonic	nested
NONMMUT005327.2	10.3797	3.43434	17.3251	5.04466	2.33476	0.0316593	Up	Chr10	39679015	39732006	antisense	intergenic	upstream	divergent
NONMMUT005538.2	8.74759	17.4952	0	0	#NAME?	0.0364739	Down	Chr10	49219421	49225653	sense	genic	intronic	nested
NONMMUT005589.2	370.217	225.672	514.762	2.28102	1.18968	0.0285465	Up	Chr10	52437032	52439659	sense	genic	exonic	nested
NONMMUT006157.2	162.348	107.787	216.908	2.01237	1.0089	0.0401321	Up	Chr10	71382366	71385883	sense	genic	exonic	nested
NONMMUT006297.2	377.814	92.6877	662.94	7.15241	2.83843	0.0119448	Up	Chr10	77597062	77598731	sense	genic	exonic	nested
NONMMUT006365.2	14.7868	7.13549	22.4381	3.14458	1.65287	0.0389937	Up	Chr10	79851380	79854956	antisense	genic	exonic	overlapping
NONMMUT006434.2	50.6728	84.3292	17.0164	0.201786	-2.3091	0.0412824	Down	Chr10	80794394	80795458	sense	genic	exonic	nested
NONMMUT006463.2	9.14437	0	18.2887	Inf	Inf	0.0130138	Up	Chr10	81194682	81209161	antisense	genic	exonic	overlapping
NONMMUT006689.2	74.7524	47.3679	102.137	2.15624	1.10852	0.0357277	Up	Chr10	86685464	86689960	antisense	intergenic	downstream	convergent
NONMMUT007054.2	5.16187	0.851942	9.4718	11.1179	3.47481	0.0476139	Up	Chr10	98834008	98880842	antisense	intergenic	upstream	divergent
NONMMUT007091.2	62.904	29.308	96.5001	3.29262	1.71923	0.00425185	Up	Chr10	99450192	99460772
NONMMUT007102.2	5.85397	0.804475	10.9035	13.5535	3.76059	0.0363938	Up	Chr10	99759505	99830582	antisense	genic	exonic	overlapping
NONMMUT007334.2	1120.25	8.17714	2232.33	272.996	8.09274	1.66e-05	Up	Chr10	111294659	111297247	sense	genic	exonic	nested
NONMMUT007684.2	13.3985	26.7971	0	0	#NAME?	2.04e-05	Down	Chr10	120364202	120385050	antisense	genic	exonic	nested
NONMMUT008161.2	27.3145	11.0279	43.601	3.95369	1.9832	0.00993642	Up	Chr10	128501359	128503108	antisense	intergenic	upstream	divergent
NONMMUT008217.2	22.8241	8.6435	37.0048	4.28123	2.09803	0.0148221	Up	Chr11	3124054	3131919	antisense	genic	exonic	overlapping
NONMMUT008219.2	13.3996	4.15925	22.64	5.44327	2.44447	0.0341806	Up	Chr11	3124073	3126337	antisense	intergenic	downstream	convergent
NONMMUT008492.2	697.296	351.138	1043.45	2.97163	1.57126	0.00119793	Up	Chr11	6467603	6469174	sense	genic	exonic	nested
NONMMUT008663.2	26.1836	14.8009	37.5663	2.53811	1.34375	0.0440691	Up	Chr11	16935158	16951118	antisense	intergenic	upstream	divergent
NONMMUT008740.2	12.9645	21.784	4.14488	0.190272	-2.39387	0.0318169	Down	Chr11	19977990	19980903	sense	genic	exonic	nested
NONMMUT008957.2	61.4606	0.851942	122.069	143.284	7.16273	0.0135754	Up	Chr11	24167066	24167654	sense	genic	exonic	nested
NONMMUT009091.2	323.41	87.9095	558.911	6.3578	2.66853	0.00125499	Up	Chr11	30099396	30100153	sense	genic	exonic	nested
NONMMUT009145.2	4.60379	0.408881	8.79869	21.5189	4.42753	0.024014	Up	Chr11	31704620	31708239	sense	intergenic	upstream	same_strand
NONMMUT009351.2	7.77389	14.2645	1.28329	0.0899638	-3.47451	0.0227905	Down	Chr11	40743813	40745368	antisense	intergenic	downstream	convergent
NONMMUT009876.2	5.80764	10.6192	0.996059	0.0937978	-3.4143	0.0477894	Down	Chr11	57539895	57545868	sense	intergenic	downstream	same_strand
NONMMUT010060.2	74.6271	3.67993	145.574	39.5589	5.30593	0.00255236	Up	Chr11	60787252	60788284	sense	genic	exonic	nested
NONMMUT010789.2	445.931	16.711	875.151	52.3698	5.71066	2.94e-18	Up	Chr11	76778422	76781656	sense	genic	exonic	nested
NONMMUT011001.2	499.51	15.4234	983.596	63.7729	5.99487	2.71e-06	Up	Chr11	80032478	80034122	sense	genic	exonic	nested
NONMMUT011309.2	5.44653	0	10.8931	Inf	Inf	0.00380334	Up	Chr11	86808059	86810071	sense	intergenic	upstream	same_strand
NONMMUT011351.2	45332.5	27290.5	63374.6	2.32222	1.2155	0.00441361	Up	Chr11	87443236	87443450	sense	genic	intronic	nested
NONMMUT011353.2	45332.5	27290.5	63374.6	2.32222	1.2155	0.00441361	Up	Chr11	87448626	87448840	sense	genic	intronic	nested
NONMMUT011357.2	45332.5	27290.5	63374.6	2.32222	1.2155	0.00441361	Up	Chr11	87471367	87471581	sense	genic	intronic	nested
NONMMUT011501.2	8.48729	14.8925	2.08204	0.139804	-2.83852	0.0268339	Down	Chr11	90518130	90519103	sense	genic	exonic	nested
NONMMUT011883.2	37.6849	0.327072	75.0426	229.437	7.84196	0.0275038	Up	Chr11	98465285	98466498	sense	genic	exonic	nested
NONMMUT011952.2	13.9065	1.9702	25.8427	13.1168	3.71334	0.00214787	Up	Chr11	99168239	99174149	antisense	intergenic	upstream	divergent
NONMMUT012104.2	41.7452	0	83.4904	Inf	Inf	0.0337276	Up	Chr11	101971147	101972975	sense	genic	exonic	nested
NONMMUT012347.2	9.54206	0.327072	18.757	57.3483	5.84168	0.0188619	Up	Chr11	106065076	106066305	antisense	genic	exonic	overlapping
NONMMUT012409.2	94.4146	1.63536	187.194	114.466	6.83878	0.00564019	Up	Chr11	106820065	106822359	sense	genic	exonic	nested
NONMMUT012423.2	9.12322	0.395594	17.8508	45.1242	5.49583	0.00903169	Up	Chr11	107171899	107172232	sense	genic	intronic	nested
NONMMUT013180.2	66.991	133.692	0.289826	0.00216786	-8.84951	0.0452334	Down	Chr11	121306962	121307895	sense	genic	exonic	nested
NONMMUT013443.2	5.59889	0	11.1978	Inf	Inf	0.00552289	Up	Chr12	12936094	12937029	sense	genic	exonic	nested
NONMMUT013561.2	12.5503	21.7693	3.33126	0.153025	-2.70816	0.0116212	Down	Chr12	19117209	19122533	antisense	intergenic	upstream	divergent
NONMMUT013629.2	35.8551	18.9144	52.7957	2.79129	1.48093	0.0402034	Up	Chr12	22866887	22871448
NONMMUT013907.2	38.8019	1.22664	76.3772	62.2652	5.96035	0.00346719	Up	Chr12	33374392	33376397	sense	genic	exonic	nested
NONMMUT014807.2	38.251	16.2261	60.276	3.71476	1.89327	0.0284535	Up	Chr12	80114341	80132844	sense	intergenic	upstream	same_strand
NONMMUT014812.2	24.0272	4.54933	43.505	9.56296	3.25746	0.00160832	Up	Chr12	80131771	80132808	sense	intergenic	upstream	same_strand
NONMMUT015053.2	261.384	21.6501	501.119	23.1463	4.53271	7.06e-14	Up	Chr12	85299514	85301664	sense	genic	exonic	nested
NONMMUT015054.2	94.1412	1.9626	186.32	94.9352	6.56887	0.00112819	Up	Chr12	85299516	85303585	sense	genic	exonic	nested
NONMMUT015228.2	114.683	14.4392	214.927	14.885	3.89579	6.98e-08	Up	Chr12	91555975	91558055	sense	genic	exonic	nested
NONMMUT015706.2	7.12257	0.59339	13.6518	23.0064	4.52396	0.0111049	Up	Chr12	109545397	109571729	antisense	intergenic	downstream	convergent
NONMMUT016061.2	5454.79	3355.37	7554.21	2.25138	1.17081	0.00846967	Up	Chr12	113418558	113421009	antisense	intergenic	upstream	divergent
NONMMUT016104.2	15.4312	6.65224	24.2102	3.6394	1.8637	0.0430968	Up	Chr12	114564576	114564888
NONMMUT016178.2	17.9838	7.57287	28.3947	3.74953	1.90671	0.0325692	Up	Chr12	119259451	119264263	sense	intergenic	upstream	same_strand
NONMMUT016179.2	208.914	0	417.828	Inf	Inf	0.0359063	Up	Chr12	119263631	119264275	antisense	intergenic	upstream	divergent
NONMMUT016319.2	317.49	12.2095	622.77	51.0069	5.67262	1.97e-16	Up	Chr13	9173011	9174404	sense	genic	exonic	nested
NONMMUT016466.2	21.1614	37.9527	4.37012	0.115146	-3.11846	0.0402013	Down	Chr13	15977717	15980044	antisense	intergenic	upstream	divergent
NONMMUT016665.2	144.245	95.9157	192.573	2.00774	1.00557	0.0468177	Up	Chr13	23553261	23556134	antisense	genic	exonic	containing
NONMMUT016731.2	26.1633	0	52.3266	Inf	Inf	0.000494347	Up	Chr13	24988070	24991559	sense	genic	exonic	nested
NONMMUT017055.2	3.5229	0	7.0458	Inf	Inf	0.0420002	Up	Chr13	37657026	37666669
NONMMUT017203.2	181.793	78.7573	284.828	3.61653	1.8546	0.0284493	Up	Chr13	43195537	43199838	sense	genic	exonic	nested
NONMMUT017307.2	9.69798	18.6897	0.706233	0.0377872	-4.72596	0.0372811	Down	Chr13	45011151	45017153	sense	intergenic	upstream	same_strand
NONMMUT017408.2	65.101	38.7819	91.4202	2.35729	1.23713	0.0438921	Up	Chr13	49259043	49261793	antisense	intergenic	downstream	convergent
NONMMUT017677.2	5.74308	0.654145	10.832	16.5591	4.04955	0.0186248	Up	Chr13	55700083	55713151	antisense	genic	exonic	overlapping
NONMMUT017680.2	48.0669	0	96.1338	Inf	Inf	0.0181946	Up	Chr13	55702405	55702756	sense	genic	exonic	nested
NONMMUT017983.2	20.4474	8.36165	32.5331	3.89076	1.96005	0.0167789	Up	Chr13	64248723	64267766	antisense	genic	exonic	overlapping
NONMMUT018276.2	53.869	24.4509	83.287	3.4063	1.7682	0.0121656	Up	Chr13	74505937	74617696	sense	genic	exonic	overlapping
NONMMUT018428.2	2.93365	0	5.86731	Inf	Inf	0.0475906	Up	Chr13	78202373	78236564	antisense	intergenic	upstream	divergent
NONMMUT018640.2	1128.1	637.813	1618.39	2.53741	1.34336	0.00342564	Up	Chr13	92709232	92711943	sense	genic	exonic	nested
NONMMUT019208.2	431.905	146.732	717.079	4.88701	2.28895	1.48e-05	Up	Chr13	108047891	108049173	sense	genic	exonic	nested
NONMMUT019331.2	23.5535	0	47.107	Inf	Inf	9.47e-06	Up	Chr13	112594406	112594627	sense	intergenic	downstream	same_strand
NONMMUT019862.2	8.03411	1.22664	14.8416	12.0993	3.59686	0.00672042	Up	Chr14	20546292	20570680	antisense	genic	exonic	overlapping
NONMMUT019941.2	7.49949	13.2993	1.69969	0.127803	-2.968	0.0416788	Down	Chr14	22688028	22689423	sense	genic	intronic	nested
NONMMUT020098.2	112.291	1.83332	222.748	121.5	6.92481	0.00277135	Up	Chr14	26629975	26630892	sense	genic	exonic	nested
NONMMUT020732.2	36.3289	0	72.6578	Inf	Inf	0.00149697	Up	Chr14	50888589	50890567	sense	genic	exonic	nested
NONMMUT021039.2	59.8111	22.8967	96.7254	4.22443	2.07876	0.00318705	Up	Chr14	56696274	56701000	antisense	genic	exonic	overlapping
NONMMUT021164.2	53.0842	32.6103	73.5581	2.25567	1.17356	0.0347119	Up	Chr14	61603471	61682302	antisense	genic	intronic	containing
NONMMUT021182.2	57.2841	30.3145	84.2537	2.77932	1.47473	0.0320151	Up	Chr14	61635226	61682314	antisense	intergenic	downstream	convergent
NONMMUT021209.2	3.84112	0	7.68225	Inf	Inf	0.0220756	Up	Chr14	62607176	62608485	sense	genic	exonic	nested
NONMMUT021336.2	63.9119	2.76916	125.055	45.1598	5.49697	2.35e-05	Up	Chr14	65919394	65920939	sense	genic	exonic	nested
NONMMUT021401.2	16.7145	1.75151	31.6775	18.0858	4.17679	0.00603081	Up	Chr14	68682207	68900277	sense	intergenic	upstream	same_strand
NONMMUT021433.2	22.3235	0	44.647	Inf	Inf	0.000584047	Up	Chr14	69695305	69695833	sense	genic	exonic	nested
NONMMUT021440.2	37.1389	20.5223	53.7555	2.61937	1.38922	0.0302171	Up	Chr14	69732783	69745869	antisense	intergenic	upstream	divergent
NONMMUT021663.2	136.059	88.236	183.881	2.08397	1.05933	0.0474521	Up	Chr14	75845330	75848298	antisense	genic	exonic	nested
NONMMUT021750.2	18.2793	0	36.5587	Inf	Inf	0.00269773	Up	Chr14	78559349	78562829	sense	genic	exonic	nested
NONMMUT021870.2	4.0658	8.13159	0	0	#NAME?	0.0304762	Down	Chr14	86772060	86789914	sense	genic	exonic	nested
NONMMUT022391.2	3.67986	0.197797	7.16193	36.2085	5.17826	0.0458543	Up	Chr14	118024076	118027535	sense	genic	intronic	nested
NONMMUT022695.2	4.85552	0	9.71103	Inf	Inf	0.00673727	Up	Chr15	8500968	8502845	antisense	intergenic	upstream	divergent
NONMMUT023069.2	244.517	95.1271	393.907	4.14085	2.04993	0.0188126	Up	Chr15	34141354	34143595	sense	genic	exonic	overlapping
NONMMUT023236.2	3.46788	0	6.93575	Inf	Inf	0.0267588	Up	Chr15	37893002	37899716	sense	intergenic	downstream	same_strand
NONMMUT023430.2	19.1978	2.96487	35.4308	11.9502	3.57896	0.000514133	Up	Chr15	49168945	49169426
NONMMUT024208.2	971.076	270.149	1672	6.18919	2.62975	5.31e-07	Up	Chr15	79527740	79529652	sense	genic	exonic	nested
NONMMUT024269.2	4.45368	0.408881	8.49847	20.7847	4.37745	0.0279096	Up	Chr15	80691024	80697610	antisense	genic	exonic	nested
NONMMUT024581.2	7.09258	1.22664	12.9585	10.5642	3.40111	0.0132054	Up	Chr15	89071197	89075978	antisense	genic	intronic	overlapping
NONMMUT024685.2	9.83628	1.70388	17.9687	10.5457	3.39859	0.0155719	Up	Chr15	92344365	92366883	sense	intergenic	downstream	same_strand
NONMMUT024712.2	20321.1	27408.5	13233.7	0.482832	-1.05041	0.0229067	Down	Chr15	93234362	93234700	antisense	intergenic	downstream	convergent
NONMMUT024883.2	34.0243	48.5226	19.5259	0.402408	-1.31327	0.0487416	Down	Chr15	98000825	98004674	sense	genic	exonic	nested
NONMMUT024924.2	38.7911	0	77.5822	Inf	Inf	0.000334994	Up	Chr15	98831698	98832478	sense	genic	exonic	nested
NONMMUT025060.2	18.9045	8.93431	28.8747	3.23189	1.69238	0.0332639	Up	Chr15	100730504	100732737	sense	intergenic	upstream	same_strand
NONMMUT025078.2	3.94876	0.197797	7.69973	38.9274	5.28272	0.0375188	Up	Chr15	101221190	101224777	antisense	genic	intronic	overlapping
NONMMUT025198.2	44.0458	21.7612	66.3303	3.0481	1.60791	0.0187708	Up	Chr16	3625038	3633282	antisense	intergenic	downstream	convergent
NONMMUT025519.2	17.0936	1.90945	32.2777	16.9042	4.07931	0.000460144	Up	Chr16	11778410	11781919	antisense	intergenic	downstream	convergent
NONMMUT025783.2	24.178	4.90658	43.4494	8.85534	3.14655	0.0288622	Up	Chr16	18896596	18900974	sense	genic	exonic	nested
NONMMUT025830.2	233.061	317.733	148.388	0.467021	-1.09844	0.0375351	Down	Chr16	20400761	20403769	sense	genic	exonic	overlapping
NONMMUT025905.2	7.95835	0.197797	15.7189	79.47	6.31234	0.0101248	Up	Chr16	21794354	21803167	antisense	intergenic	upstream	divergent
NONMMUT026049.2	5.31913	0	10.6383	Inf	Inf	0.0314783	Up	Chr16	24989361	24992572	sense	genic	exonic	nested
NONMMUT026270.2	19.3494	31.5037	7.19505	0.228388	-2.13044	0.0222814	Down	Chr16	32201282	32207032	sense	intergenic	downstream	same_strand
NONMMUT026390.2	5.11942	10.2388	0	0	#NAME?	0.00900955	Down	Chr16	34288312	34288856	sense	genic	intronic	nested
NONMMUT026526.2	493.785	144.46	843.11	5.8363	2.54505	0.0155542	Up	Chr16	37884158	37888838	sense	genic	exonic	nested
NONMMUT026724.2	5.40835	10.8167	0	0	#NAME?	0.0328639	Down	Chr16	43965036	43973467	sense	genic	exonic	nested
NONMMUT026775.2	10.1134	2.20234	18.0245	8.18424	3.03285	0.0191163	Up	Chr16	45205324	45216846	sense	intergenic	upstream	same_strand
NONMMUT026850.2	86.1855	51.3573	121.014	2.35631	1.23653	0.0132927	Up	Chr16	48924446	48927876	sense	genic	exonic	nested
NONMMUT026881.2	109.28	35.4081	183.152	5.17261	2.37089	0.00571649	Up	Chr16	50191733	50194561	sense	genic	exonic	overlapping
NONMMUT026904.2	6.47489	0.851942	12.0978	14.2003	3.82785	0.0474224	Up	Chr16	50731395	50732688
NONMMUT026970.2	624.943	2.04441	1247.84	610.369	9.25354	8.85e-35	Up	Chr16	56015506	56017059	sense	genic	exonic	nested
NONMMUT026990.2	92.7473	0	185.495	Inf	Inf	2.7e-10	Up	Chr16	56689113	56690128	sense	genic	exonic	nested
NONMMUT027505.2	47.7817	95.2735	0.289826	0.00304204	-8.36074	0.00149809	Down	Chr16	85453258	85456305	sense	genic	exonic	nested
NONMMUT027929.2	123.997	71.643	176.352	2.46154	1.29956	0.0162936	Up	Chr16	98063876	98082501
NONMMUT027948.2	19.2632	0	38.5264	Inf	Inf	3.56e-08	Up	Chr17	3099778	3114927	antisense	genic	exonic	overlapping
NONMMUT028083.2	7.34345	14.2705	0.416407	0.0291796	-5.0989	0.00538254	Down	Chr17	6611491	6612032	sense	intergenic	downstream	same_strand
NONMMUT028092.2	132.819	85.8095	179.829	2.09568	1.06742	0.0479286	Up	Chr17	6920868	6948300	sense	genic	exonic	nested
NONMMUT028258.2	3.39242	0	6.78484	Inf	Inf	0.0338563	Up	Chr17	12858923	12860182	antisense	genic	intronic	nested
NONMMUT028519.2	84.0351	54.603	113.467	2.07804	1.05522	0.0388381	Up	Chr17	21930125	21932431	sense	genic	exonic	nested
NONMMUT028525.2	31.9566	14.0085	49.9047	3.56246	1.83287	0.0234334	Up	Chr17	22066579	22081536	sense	intergenic	downstream	same_strand
NONMMUT028542.2	31.4348	11.0227	51.8468	4.70362	2.23377	0.0210001	Up	Chr17	22292409	22314946	sense	intergenic	downstream	same_strand
NONMMUT028972.2	820.398	387.595	1253.2	3.23327	1.69299	0.0488431	Up	Chr17	28966938	28969549	sense	genic	exonic	nested
NONMMUT029015.2	3.44045	0	6.8809	Inf	Inf	0.0402183	Up	Chr17	29549798	29674187	sense	genic	exonic	overlapping
NONMMUT029297.2	10.5464	0	21.0928	Inf	Inf	2.26e-05	Up	Chr17	34284905	34285687	sense	genic	intronic	nested
NONMMUT029355.2	45.434	71.3793	19.4886	0.273029	-1.87288	0.0035601	Down	Chr17	34950004	34952459	sense	intergenic	downstream	same_strand
NONMMUT029359.2	14.7993	2.86217	26.7365	9.34134	3.22363	0.0251387	Up	Chr17	34950004	34952459	sense	intergenic	downstream	same_strand
NONMMUT029743.2	50.3392	98.0081	2.67043	0.027247	-5.19776	7.09e-07	Down	Chr17	44096311	44099031	sense	genic	exonic	nested
NONMMUT029789.2	3.51283	0	7.02567	Inf	Inf	0.0479915	Up	Chr17	45734505	45781251	antisense	intergenic	upstream	divergent
NONMMUT030027.2	27.0435	14.5848	39.5022	2.70846	1.43747	0.0238785	Up	Chr17	52149261	52163606
NONMMUT030031.2	8.65258	17.3052	0	0	#NAME?	0.0225428	Down	Chr17	52157224	52163605
NONMMUT030267.2	4.14656	8.29313	0	0	#NAME?	0.0212298	Down	Chr17	65653678	65675053	sense	genic	exonic	nested
NONMMUT030690.2	31.2336	2.94365	59.5235	20.221	4.33778	0.0156951	Up	Chr17	78649910	78652075	sense	genic	exonic	nested
NONMMUT031031.2	11.0712	0	22.1425	Inf	Inf	0.0127322	Up	Chr17	87135680	87136626	sense	genic	exonic	nested
NONMMUT031640.2	12.9196	0	25.8393	Inf	Inf	0.0194683	Up	Chr18	20985923	20987349	sense	genic	exonic	nested
NONMMUT031670.2	3.63886	7.27773	0	0	#NAME?	0.0349303	Down	Chr18	22784431	22787331	sense	genic	intronic	nested
NONMMUT031876.2	17.3774	1.79898	32.9559	18.3192	4.19528	0.0166805	Up	Chr18	33794859	33796065	antisense	intergenic	downstream	convergent
NONMMUT031987.2	33.8339	1.88079	65.787	34.9784	5.12839	0.0122634	Up	Chr18	36289935	36291716	sense	genic	exonic	nested
NONMMUT032280.2	237.497	55.0003	419.995	7.63622	2.93286	0.000114819	Up	Chr18	46732430	46734381	sense	genic	exonic	nested
NONMMUT032443.2	651.617	885.63	417.603	0.471532	-1.08457	0.0341955	Down	Chr18	56910208	56914335	sense	genic	intronic	nested
NONMMUT032453.2	8.30686	0	16.6137	Inf	Inf	0.00591853	Up	Chr18	57295880	57297465	sense	genic	exonic	nested
NONMMUT032486.2	3.35963	0	6.71925	Inf	Inf	0.0332578	Up	Chr18	58008623	58010320	sense	genic	exonic	nested
NONMMUT032499.2	160.465	33.1613	287.768	8.67784	3.11734	0.0350672	Up	Chr18	58673335	58678967	sense	genic	exonic	nested
NONMMUT032559.2	11.8365	0.395594	23.2774	58.8417	5.87877	0.045698	Up	Chr18	61045157	61045644	sense	genic	exonic	nested
NONMMUT033169.2	41.7993	83.5987	0	0	#NAME?	0.00555626	Down	Chr18	78100094	78101450	sense	genic	exonic	nested
NONMMUT033593.2	40.6085	19.9434	61.2735	3.07236	1.61935	0.0206223	Up	Chr19	5795075	5801832	sense	intergenic	upstream	same_strand
NONMMUT033594.2	35.6487	13.7576	57.5399	4.18242	2.06434	0.0237985	Up	Chr19	5795075	5801832	sense	intergenic	upstream	same_strand
NONMMUT033759.2	378.311	210.569	546.054	2.59322	1.37475	0.0220885	Up	Chr19	7534704	7537648	sense	genic	exonic	nested
NONMMUT033836.2	60.1717	29.6367	90.7068	3.06063	1.61383	0.0133653	Up	Chr19	9001712	9018581	antisense	genic	exonic	nested
NONMMUT033858.2	21.1038	3.6323	38.5754	10.6201	3.40872	0.000147019	Up	Chr19	9899685	9902673	antisense	intergenic	upstream	divergent
NONMMUT033900.2	25.0342	11.9827	38.0856	3.17837	1.66829	0.0410915	Up	Chr19	10553888	10555736	sense	genic	exonic	nested
NONMMUT033922.2	79.2287	40.2274	118.23	2.93904	1.55535	0.0189438	Up	Chr19	11375800	11387760	antisense	genic	intronic	nested
NONMMUT034049.2	177.822	2.38685	353.257	148.002	7.20947	0.00127016	Up	Chr19	17326142	17327185	sense	genic	exonic	nested
NONMMUT034071.2	107.463	6.13322	208.793	34.043	5.08928	4.03e-13	Up	Chr19	18704075	18704767	sense	genic	exonic	nested
NONMMUT034477.2	37.7624	0	75.5248	Inf	Inf	0.00149036	Up	Chr19	32666294	32667178	sense	genic	exonic	nested
NONMMUT034640.2	3.16371	6.32742	0	0	#NAME?	0.0346253	Down	Chr19	38253434	38260548	antisense	intergenic	upstream	divergent
NONMMUT034661.2	7.73124	13.3804	2.08204	0.155603	-2.68406	0.0324239	Down	Chr19	38875274	38876730	sense	genic	intronic	nested
NONMMUT034732.2	51.3432	0	102.686	Inf	Inf	0.000148231	Up	Chr19	41565788	41567636	sense	genic	exonic	nested
NONMMUT034843.2	4560.89	1015.11	8106.67	7.98597	2.99747	2.84e-09	Up	Chr19	44394454	44397265	sense	genic	exonic	nested
NONMMUT034968.2	31.8115	47.2573	16.3657	0.34631	-1.52986	0.0306964	Down	Chr19	46780633	46782004	sense	genic	intronic	nested
NONMMUT034983.2	32.4693	0	64.9387	Inf	Inf	0.0432169	Up	Chr19	47260176	47261473	sense	genic	exonic	nested
NONMMUT034984.2	55.4087	6.21438	104.603	16.8324	4.07317	0.000119107	Up	Chr19	47265024	47265339	sense	genic	exonic	nested
NONMMUT035078.2	65.9582	41.5997	90.3167	2.17109	1.11842	0.0453045	Up	Chr19	53460621	53463162	sense	intergenic	upstream	same_strand
NONMMUT035116.2	127.342	182.503	72.1807	0.395504	-1.33824	0.0188974	Down	Chr19	54994957	55000454	sense	intergenic	downstream	same_strand
NONMMUT035211.2	12.885	5.23316	20.5369	3.92437	1.97246	0.0370458	Up	Chr19	57322456	57360824	antisense	intergenic	upstream	divergent
NONMMUT035480.2	45.2705	24.9454	65.5956	2.62956	1.39482	0.0255194	Up	Chr2	5869347	5871052	sense	genic	exonic	overlapping
NONMMUT035728.2	5.28923	9.87223	0.706233	0.0715374	-3.80516	0.0288843	Down	Chr2	11227296	11229863	sense	genic	intronic	nested
NONMMUT036142.2	109.227	38.5945	179.859	4.66021	2.22039	0.00132257	Up	Chr2	24790803	24791781	sense	genic	exonic	nested
NONMMUT036150.2	109.989	71.8686	148.109	2.06084	1.04323	0.0381514	Up	Chr2	24959465	24960967	sense	genic	exonic	overlapping
NONMMUT036562.2	87.6645	0	175.329	Inf	Inf	1.61e-14	Up	Chr2	30262769	30263784	sense	genic	exonic	nested
NONMMUT036618.2	5.45022	10.5486	0.351818	0.033352	-4.90608	0.0296101	Down	Chr2	31146456	31152291	antisense	intergenic	upstream	divergent
NONMMUT036789.2	97.0625	62.3059	131.819	2.11568	1.08112	0.0320925	Up	Chr2	33898123	33907862	sense	intergenic	upstream	same_strand
NONMMUT037002.2	9.11849	1.18678	17.0502	14.3668	3.84466	0.0137692	Up	Chr2	38823256	38838600	antisense	genic	intronic	nested
NONMMUT037113.2	105.227	0	210.455	Inf	Inf	0.0352775	Up	Chr2	44983800	44986018	sense	genic	exonic	nested
NONMMUT037650.2	6.07823	11.287	0.869478	0.0770337	-3.69837	0.0454835	Down	Chr2	66352954	66357653	sense	genic	intronic	nested
NONMMUT037892.2	19.5821	30.9529	8.21124	0.265282	-1.9144	0.0342895	Down	Chr2	72982796	72983952	antisense	intergenic	upstream	divergent
NONMMUT037893.2	20.9226	2.45329	39.3919	16.0568	4.00511	0.032281	Up	Chr2	72987516	72989229	antisense	intergenic	upstream	divergent
NONMMUT037903.2	11.7254	20.2488	3.20208	0.158137	-2.66075	0.0261154	Down	Chr2	73315454	73318556	sense	genic	exonic	nested
NONMMUT038047.2	611.215	368.348	854.082	2.31868	1.2133	0.0496406	Up	Chr2	75926356	75928828	sense	genic	exonic	nested
NONMMUT038192.2	15.8438	5.39694	26.2906	4.87138	2.28433	0.00806582	Up	Chr2	80617248	80619044	sense	genic	exonic	nested
NONMMUT038202.2	161.568	13.0829	310.054	23.6992	4.56677	1.18e-10	Up	Chr2	80838454	80838759
NONMMUT038457.2	12.2191	4.17823	20.2601	4.84896	2.27768	0.0332784	Up	Chr2	91237145	91238357	antisense	intergenic	upstream	divergent
NONMMUT038490.2	13.8949	3.74277	24.047	6.42492	2.68368	0.0179647	Up	Chr2	91709909	91710537	sense	genic	exonic	nested
NONMMUT038798.2	55.9639	24.2055	87.7223	3.62407	1.85761	0.0231234	Up	Chr2	102039636	102042255	antisense	genic	intronic	nested
NONMMUT039626.2	276.844	142.7	410.988	2.88009	1.52612	0.0162929	Up	Chr2	125737008	125738579	sense	genic	exonic	nested
NONMMUT039873.2	9.76206	17.3434	2.18069	0.125736	-2.99153	0.0300808	Down	Chr2	130423161	130424278	sense	genic	exonic	overlapping
NONMMUT040121.2	6.99933	0.327072	13.6716	41.7999	5.38543	0.0250689	Up	Chr2	137069453	137071948	sense	genic	exonic	nested
NONMMUT041144.2	16.8828	30.8673	2.89826	0.0938941	-3.41282	0.00125228	Down	Chr2	165827188	165827906	sense	genic	exonic	nested
NONMMUT041428.2	15.9481	2.20786	29.6884	13.4467	3.74918	0.000887801	Up	Chr2	170177292	170184674	sense	intergenic	upstream	same_strand
NONMMUT041527.2	20.4967	7.0877	33.9056	4.78373	2.25814	0.00577058	Up	Chr2	173060183	173065890	sense	intergenic	upstream	same_strand
NONMMUT041597.2	9.08415	0	18.1683	Inf	Inf	0.000569013	Up	Chr2	173596105	173659539	antisense	intergenic	upstream	divergent
NONMMUT041628.2	4.69822	9.04461	0.351818	0.038898	-4.68416	0.0302957	Down	Chr2	174266428	174267057	antisense	intergenic	upstream	divergent
NONMMUT041710.2	45.5442	25.6785	65.4099	2.54726	1.34895	0.0221675	Up	Chr2	176851811	176855553	antisense	intergenic	downstream	convergent
NONMMUT041713.2	10.8019	0	21.6038	Inf	Inf	0.00305903	Up	Chr2	177000950	177138786	antisense	intergenic	upstream	divergent
NONMMUT041719.2	72.5457	39.6024	105.489	2.6637	1.41343	0.019413	Up	Chr2	177053677	177056510
NONMMUT041720.2	3.69751	0	7.39502	Inf	Inf	0.0262417	Up	Chr2	177085355	177085802
NONMMUT041745.2	10.2552	0.817763	19.6927	24.0812	4.58983	0.000499751	Up	Chr2	177852151	177855503	sense	intergenic	upstream	same_strand
NONMMUT041835.2	44.0366	18.7532	69.3199	3.69643	1.88613	0.0124193	Up	Chr2	180426754	180454837	antisense	intergenic	upstream	divergent
NONMMUT041919.2	11.0386	20.0484	2.02878	0.101194	-3.3048	0.00932539	Down	Chr2	181385778	181387588	antisense	genic	intronic	nested
NONMMUT042031.2	5.9311	0.524869	11.3373	21.6003	4.43298	0.013583	Up	Chr3	7612704	7690001	antisense	genic	exonic	overlapping
NONMMUT042879.2	111.008	0.395594	221.62	560.221	9.12985	0.000189295	Up	Chr3	41614051	41616112	sense	genic	exonic	nested
NONMMUT042881.2	117.823	0	235.646	Inf	Inf	0.000266606	Up	Chr3	41615639	41616855	sense	genic	exonic	nested
NONMMUT042887.2	8.57222	17.1444	0	0	#NAME?	0.000189236	Down	Chr3	42163864	42167638
NONMMUT042986.2	31.0219	0.408881	61.6349	150.74	7.23592	0.0171531	Up	Chr3	51515320	51518210	sense	genic	exonic	nested
NONMMUT043024.2	4.69054	8.80143	0.579652	0.0658588	-3.92448	0.047702	Down	Chr3	52071588	52073387	sense	genic	intronic	nested
NONMMUT043253.2	6.03362	0	12.0672	Inf	Inf	0.00458868	Up	Chr3	59316734	59318410	sense	genic	exonic	nested
NONMMUT043302.2	4.1621	8.32419	0	0	#NAME?	0.0128829	Down	Chr3	63480820	63483947	antisense	intergenic	downstream	convergent
NONMMUT043532.2	278.7	111.21	446.19	4.01213	2.00437	2.54e-05	Up	Chr3	78966355	78966799	sense	intergenic	downstream	same_strand
NONMMUT043896.2	3.9669	7.93379	0	0	#NAME?	0.0364281	Down	Chr3	88722089	88722670	sense	genic	intronic	nested
NONMMUT044047.2	160.518	0.817763	320.218	391.578	8.61316	2.62e-06	Up	Chr3	90356138	90361551	sense	genic	exonic	nested
NONMMUT044110.2	18.8892	37.7784	0	0	#NAME?	0.00204916	Down	Chr3	94447324	94448708	sense	genic	exonic	nested
NONMMUT044123.2	15.5085	6.95859	24.0583	3.45736	1.78967	0.0410626	Up	Chr3	94843588	94846279	sense	genic	intronic	nested
NONMMUT044168.2	15.0802	0	30.1604	Inf	Inf	0.0181284	Up	Chr3	95181769	95183177	sense	genic	exonic	nested
NONMMUT044257.2	251.156	167.133	335.18	2.00547	1.00394	0.04076	Up	Chr3	96267074	96270289	antisense	genic	exonic	containing
NONMMUT044372.2	3.32214	0	6.64427	Inf	Inf	0.0264485	Up	Chr3	98382885	98411585	sense	genic	exonic	nested
NONMMUT044520.2	9.54293	18.5062	0.579652	0.031322	-4.99668	0.00158439	Down	Chr3	102769440	102772208	sense	genic	exonic	nested
NONMMUT044576.2	676.142	442.075	910.209	2.05895	1.04191	0.0214282	Up	Chr3	103962590	103965763	sense	genic	exonic	nested
NONMMUT044601.2	4.72806	9.16629	0.289826	0.0316187	-4.98308	0.0353029	Down	Chr3	104510098	104511313	sense	genic	intronic	nested
NONMMUT044647.2	4.12915	0	8.2583	Inf	Inf	0.0127908	Up	Chr3	105815566	105817359	antisense	intergenic	upstream	divergent
NONMMUT044728.2	38.9039	16.9274	60.8805	3.59656	1.84662	0.00628757	Up	Chr3	107888604	107896477	antisense	genic	exonic	overlapping
NONMMUT044787.2	6.82619	1.79898	11.8534	6.58896	2.72005	0.0455692	Up	Chr3	108555466	108556904	sense	genic	exonic	overlapping
NONMMUT044867.2	7.12106	1.01556	13.2266	13.0239	3.70309	0.0256579	Up	Chr3	115636987	115641567	sense	intergenic	downstream	same_strand
NONMMUT045059.2	48.2406	14.1452	82.336	5.82076	2.54121	0.000359569	Up	Chr3	122015032	122016753	sense	genic	exonic	overlapping
NONMMUT045118.2	188.318	122.382	254.253	2.07753	1.05487	0.0307497	Up	Chr3	123507551	123508336	antisense	intergenic	downstream	convergent
NONMMUT046348.2	200.593	0	401.185	Inf	Inf	0.00161712	Up	Chr4	19519253	19520958	sense	genic	exonic	nested
NONMMUT046470.2	23.7667	11.7432	35.7903	3.04776	1.60775	0.0300609	Up	Chr4	24898102	24903497	sense	genic	exonic	nested
NONMMUT046593.2	204.149	95.0186	313.279	3.29703	1.72117	0.00200902	Up	Chr4	32585195	32586103	sense	genic	exonic	nested
NONMMUT046643.2	9.31742	16.5528	2.08204	0.125781	-2.99101	0.0376324	Down	Chr4	33945203	33948821	sense	genic	exonic	nested
NONMMUT046954.2	5.28978	0	10.5796	Inf	Inf	0.0199696	Up	Chr4	43046041	43053254	antisense	genic	exonic	overlapping
NONMMUT047470.2	187.979	122.401	253.558	2.07153	1.0507	0.0485588	Up	Chr4	58797251	58799675	sense	genic	exonic	nested
NONMMUT047516.2	19.3726	38.7452	0	0	#NAME?	3.89e-07	Down	Chr4	59901718	59904426	sense	genic	exonic	nested
NONMMUT047784.2	6.25256	0.933751	11.5714	12.3924	3.63138	0.0253051	Up	Chr4	76793728	76794122	antisense	genic	intronic	nested
NONMMUT047815.2	3.99088	7.98175	0	0	#NAME?	0.0195041	Down	Chr4	78659857	78661588
NONMMUT047941.2	5.42258	1.22664	9.61852	7.84132	2.9711	0.0483989	Up	Chr4	84518235	84521270	sense	genic	intronic	nested
NONMMUT048327.2	11.4799	22.9597	0	0	#NAME?	0.00759986	Down	Chr4	101003277	101003566	sense	genic	exonic	nested
NONMMUT048445.2	19.6688	0	39.3375	Inf	Inf	0.00109002	Up	Chr4	105033610	105034792	sense	genic	exonic	nested
NONMMUT048453.2	65.3245	10.0583	120.591	11.9892	3.58367	0.0259709	Up	Chr4	105231738	105232758	sense	genic	exonic	nested
NONMMUT048764.2	24.9813	7.05216	42.9105	6.08473	2.60519	0.0131361	Up	Chr4	114909287	114920831	antisense	intergenic	upstream	divergent
NONMMUT049243.2	3.14922	6.29843	0	0	#NAME?	0.03828	Down	Chr4	120631238	120634685	sense	intergenic	downstream	same_strand
NONMMUT049335.2	3.70446	7.40892	0	0	#NAME?	0.0411104	Down	Chr4	123902148	123902817	antisense	intergenic	upstream	divergent
NONMMUT049492.2	26.322	39.3398	13.3042	0.338187	-1.56411	0.0342431	Down	Chr4	126699535	126702992	sense	genic	intronic	nested
NONMMUT049837.2	14.8665	29.0294	0.703635	0.0242387	-5.36654	0.0167863	Down	Chr4	132309817	132310995	antisense	intergenic	downstream	convergent
NONMMUT049839.2	247.264	158.309	336.219	2.12382	1.08666	0.0287062	Up	Chr4	132308568	132311027	antisense	intergenic	downstream	convergent
NONMMUT050134.2	6.32325	11.3973	1.24922	0.109607	-3.18959	0.0323662	Down	Chr4	136584171	136584660	sense	genic	intronic	nested
NONMMUT050319.2	11.7056	19.7928	3.61849	0.182818	-2.45152	0.0279311	Down	Chr4	141222078	141223359	sense	intergenic	downstream	same_strand
NONMMUT050342.2	95.91	62.0288	129.791	2.09243	1.06518	0.0495129	Up	Chr4	141546161	141548313	antisense	intergenic	upstream	divergent
NONMMUT050528.2	11.9975	0	23.995	Inf	Inf	0.0319017	Up	Chr4	146270371	146278434	sense	intergenic	downstream	same_strand
NONMMUT050848.2	7.93594	14.8164	1.05545	0.0712354	-3.81126	0.0145112	Down	Chr4	154019626	154025711	sense	genic	exonic	overlapping
NONMMUT050856.2	26.1095	52.219	0	0	#NAME?	0.0234306	Down	Chr4	154023095	154024202	sense	genic	exonic	nested
NONMMUT050999.2	99.0116	198.023	0	0	#NAME?	3.89e-05	Down	Chr4	155818677	155820018	sense	genic	exonic	nested
NONMMUT051056.2	4.00805	8.01609	0	0	#NAME?	0.0222668	Down	Chr4	156127487	156130499	sense	genic	exonic	nested
NONMMUT051235.2	11.7409	1.41115	22.0706	15.6401	3.96718	0.0276899	Up	Chr5	11136506	11138558	antisense	intergenic	upstream	divergent
NONMMUT051312.2	62.1093	0.851942	123.367	144.806	7.17798	0.0137506	Up	Chr5	16371080	16374504	sense	genic	exonic	nested
NONMMUT051452.2	12.4268	24.8535	0	0	#NAME?	0.000508532	Down	Chr5	22553914	22557363	antisense	intergenic	upstream	divergent
NONMMUT051470.2	5.31661	0.654145	9.97907	15.2551	3.93122	0.0233735	Up	Chr5	23382337	23386972	antisense	intergenic	downstream	convergent
NONMMUT051622.2	3.3974	6.79481	0	0	#NAME?	0.0379592	Down	Chr5	26014223	26016089	antisense	intergenic	downstream	convergent
NONMMUT051734.2	63.6512	1.22664	126.076	102.781	6.68343	1.21e-14	Up	Chr5	30876968	30877462	sense	genic	exonic	nested
NONMMUT051783.2	6.63106	1.21336	12.0488	9.93011	3.31181	0.0257548	Up	Chr5	31569644	31574372	antisense	intergenic	downstream	convergent
NONMMUT051994.2	27.935	11.6082	44.2618	3.81297	1.93092	0.0113913	Up	Chr5	36660947	36661558	antisense	genic	exonic	nested
NONMMUT052391.2	94.5017	18.0708	170.933	9.45905	3.2417	0.0110188	Up	Chr5	62602448	62604209	sense	genic	exonic	nested
NONMMUT052445.2	3.37406	0	6.74812	Inf	Inf	0.0299699	Up	Chr5	64498427	64504696
NONMMUT052529.2	691.898	458.648	925.148	2.01712	1.0123	0.0237571	Up	Chr5	65826793	65830104	sense	genic	exonic	nested
NONMMUT052697.2	79.0458	5.23316	152.859	29.2096	4.86837	0.00534433	Up	Chr5	73020197	73021189	sense	genic	exonic	nested
NONMMUT052752.2	7.96275	0.804475	15.121	18.7961	4.23236	0.0201858	Up	Chr5	74093066	74094478	antisense	intergenic	upstream	divergent
NONMMUT052782.2	24.3558	2.45329	46.2584	18.8557	4.23693	0.0219813	Up	Chr5	75005431	75011271	sense	genic	exonic	nested
NONMMUT052957.2	60.0038	31.4317	88.576	2.81805	1.4947	0.00818451	Up	Chr5	84123312	84123591	antisense	genic	intronic	nested
NONMMUT053093.2	43.8662	0	87.7324	Inf	Inf	0.0307759	Up	Chr5	92052163	92053664	sense	genic	exonic	nested
NONMMUT053231.2	10.0161	2.04441	17.9878	8.79852	3.13726	0.0424719	Up	Chr5	98929700	98931859	sense	genic	exonic	overlapping
NONMMUT053321.2	5.62162	0	11.2432	Inf	Inf	0.0197702	Up	Chr5	100826578	100846951	antisense	genic	exonic	overlapping
NONMMUT053435.2	19.2222	0	38.4444	Inf	Inf	0.000203815	Up	Chr5	104524226	104552887	sense	intergenic	downstream	same_strand
NONMMUT053444.2	15.6093	26.5281	4.69047	0.176812	-2.49971	0.0098997	Down	Chr5	104541156	104554134	sense	intergenic	upstream	same_strand
NONMMUT053640.2	34.9912	20.8886	49.0938	2.35027	1.23283	0.0450813	Up	Chr5	108367790	108372807	sense	intergenic	upstream	same_strand
NONMMUT053720.2	13.1266	25.9013	0.351818	0.013583	-6.20206	2.64e-05	Down	Chr5	109887380	109891600	sense	intergenic	downstream	same_strand
NONMMUT053733.2	17.6223	6.54194	28.7026	4.38748	2.13339	0.00611978	Up	Chr5	110076134	110080546	sense	genic	exonic	nested
NONMMUT054272.2	68.1048	0	136.21	Inf	Inf	0.00275146	Up	Chr5	121130536	121131047	sense	genic	exonic	nested
NONMMUT054404.2	11.7127	22.5927	0.832814	0.0368621	-4.76172	0.00829594	Down	Chr5	123133763	123141203	antisense	intergenic	upstream	divergent
NONMMUT054432.2	6.59371	0.524869	12.6625	24.1251	4.59247	0.0109113	Up	Chr5	123366471	123367961	sense	genic	intronic	nested
NONMMUT054472.2	5.64157	0	11.2831	Inf	Inf	0.0155717	Up	Chr5	124111108	124112264	antisense	genic	exonic	overlapping
NONMMUT054514.2	8.4748	0	16.9496	Inf	Inf	0.00523461	Up	Chr5	124875969	124885163	sense	genic	exonic	nested
NONMMUT054704.2	5.87063	10.973	0.768225	0.0700103	-3.83629	0.02951	Down	Chr5	131556785	131559941	sense	genic	intronic	nested
NONMMUT054960.2	7.84464	0	15.6893	Inf	Inf	0.003402	Up	Chr5	138141478	138144315	sense	genic	exonic	nested
NONMMUT055066.2	6.25139	0	12.5028	Inf	Inf	0.0215412	Up	Chr5	140587178	140596583	antisense	intergenic	upstream	divergent
NONMMUT055306.2	15.6882	6.90319	24.4731	3.54519	1.82586	0.0395515	Up	Chr5	147418634	147423119	sense	intergenic	upstream	same_strand
NONMMUT055408.2	3.21774	6.43547	0	0	#NAME?	0.0332572	Down	Chr5	149236929	149237977	sense	intergenic	downstream	same_strand
NONMMUT055538.2	5.02573	0	10.0515	Inf	Inf	0.00430049	Up	Chr5	151368674	151396164	antisense	genic	intronic	nested
NONMMUT055639.2	9.07687	18.1537	0	0	#NAME?	0.0156089	Down	Chr6	6315206	6364050	antisense	intergenic	upstream	divergent
NONMMUT055712.2	81.2442	46.9328	115.556	2.46215	1.29992	0.0171225	Up	Chr6	8507058	8509161	antisense	intergenic	upstream	divergent
NONMMUT056073.2	6.23309	0	12.4662	Inf	Inf	0.00164638	Up	Chr6	29985328	29993531	sense	intergenic	downstream	same_strand
NONMMUT056074.2	5.91257	11.8251	0	0	#NAME?	0.00343268	Down	Chr6	29985330	29993776	sense	intergenic	downstream	same_strand
NONMMUT056165.2	20.9426	1.31606	40.5691	30.8263	4.94609	1.51e-05	Up	Chr6	31219938	31342095	sense	intergenic	upstream	same_strand
NONMMUT056180.2	22.8122	36.8221	8.80229	0.239049	-2.06462	0.0203968	Down	Chr6	31220406	31338637	sense	intergenic	upstream	same_strand
NONMMUT056184.2	7.24669	13.9137	0.579652	0.0416604	-4.58518	0.0307385	Down	Chr6	31220446	31337400	sense	intergenic	upstream	same_strand
NONMMUT056438.2	7.64571	15.2914	0	0	#NAME?	0.0064804	Down	Chr6	38287393	38289281	sense	genic	exonic	nested
NONMMUT056460.2	37.2211	0.327072	74.1151	226.601	7.82401	0.00451205	Up	Chr6	38509962	38512754	sense	genic	exonic	nested
NONMMUT056504.2	3.34129	0	6.68259	Inf	Inf	0.028663	Up	Chr6	39118395	39119293	antisense	intergenic	upstream	divergent
NONMMUT056967.2	4.75816	0	9.51632	Inf	Inf	0.00898424	Up	Chr6	52245968	52249795	antisense	intergenic	upstream	divergent
NONMMUT057073.2	13.7561	5.41816	22.0941	4.07779	2.02779	0.0309925	Up	Chr6	54815864	54816973	antisense	genic	exonic	overlapping
NONMMUT057141.2	12.6256	0	25.2511	Inf	Inf	0.00288616	Up	Chr6	57506496	57508247	sense	genic	exonic	overlapping
NONMMUT057279.2	5.405	0	10.81	Inf	Inf	0.038048	Up	Chr6	67036604	67063761	antisense	genic	exonic	overlapping
NONMMUT057309.2	13.2017	4.27316	22.1302	5.17887	2.37264	0.0216057	Up	Chr6	67913566	67913999
NONMMUT057312.2	38.9244	18.7856	59.0632	3.14406	1.65263	0.0143161	Up	Chr6	68066347	68069722
NONMMUT057364.2	7.7616	0	15.5232	Inf	Inf	0.00751481	Up	Chr6	71124609	71124963	sense	genic	exonic	nested
NONMMUT057695.2	41.415	3.27105	79.559	24.3222	4.6042	0.0374771	Up	Chr6	85334966	85336425	sense	genic	exonic	nested
NONMMUT057777.2	7.3881	0.735954	14.0402	19.0776	4.25381	0.00701549	Up	Chr6	86526630	86564436	antisense	intergenic	upstream	divergent
NONMMUT057983.2	127.945	8.99539	246.895	27.4468	4.77857	0.004106	Up	Chr6	91522245	91522621	sense	genic	exonic	overlapping
NONMMUT058147.2	8.56356	0	17.1271	Inf	Inf	0.00237664	Up	Chr6	97890287	97890539	antisense	genic	intronic	nested
NONMMUT058238.2	185.717	104.794	266.641	2.54443	1.34734	0.00376728	Up	Chr6	100604682	100605120	antisense	genic	intronic	nested
NONMMUT058242.2	242.114	62.6286	421.6	6.73175	2.75098	0.0492901	Up	Chr6	100866842	100869928	sense	genic	exonic	nested
NONMMUT058344.2	54.2687	26.4086	82.1288	3.10992	1.63688	0.0477282	Up	Chr6	109286575	109290465
NONMMUT058514.2	339.643	121.962	557.325	4.56966	2.19209	1.39e-05	Up	Chr6	116173633	116174494	antisense	genic	intronic	nested
NONMMUT059089.2	137.648	76.735	198.561	2.58762	1.37163	0.00496032	Up	Chr6	129232631	129233227	sense	intergenic	downstream	same_strand
NONMMUT059197.2	71.0059	98.3821	43.6296	0.443471	-1.17309	0.0440561	Down	Chr6	134947945	134952411	sense	intergenic	downstream	same_strand
NONMMUT059722.2	38.6788	64.6244	12.7333	0.197035	-2.34348	0.00130417	Down	Chr7	4003287	4005938	sense	intergenic	downstream	same_strand
NONMMUT059852.2	23.1402	0	46.2805	Inf	Inf	0.00101042	Up	Chr7	6703904	6705835	sense	genic	exonic	nested
NONMMUT059904.2	42.3801	10.8645	73.8957	6.80158	2.76587	0.0165655	Up	Chr7	8085043	8093030	sense	intergenic	downstream	same_strand
NONMMUT060081.2	7.54931	1.78569	13.3129	7.45533	2.89827	0.0368852	Up	Chr7	16992705	16995178	antisense	genic	exonic	overlapping
NONMMUT060167.2	10.1985	0	20.397	Inf	Inf	0.00028878	Up	Chr7	19665456	19665660	antisense	intergenic	upstream	divergent
NONMMUT060423.2	15.8003	1.34263	30.258	22.5364	4.49418	0.0376815	Up	Chr7	28005465	28014169	sense	genic	exonic	nested
NONMMUT061396.2	5.06911	9.30541	0.832814	0.0894978	-3.482	0.0398473	Down	Chr7	58675420	58676155	sense	genic	intronic	nested
NONMMUT061937.2	223.213	6.13273	440.294	71.7941	6.16579	0.00253471	Up	Chr7	67231238	67234042	sense	genic	exonic	nested
NONMMUT062156.2	29.9685	10.2699	49.6671	4.83618	2.27387	0.0472536	Up	Chr7	73543499	73557811	sense	intergenic	upstream	same_strand
NONMMUT062452.2	10.4658	0	20.9316	Inf	Inf	0.00326513	Up	Chr7	81523549	81531606	antisense	intergenic	downstream	convergent
NONMMUT062608.2	4.10006	8.20011	0	0	#NAME?	0.0201516	Down	Chr7	87425269	87429025	sense	genic	exonic	nested
NONMMUT062848.2	11.133	20.4397	1.82628	0.0893496	-3.48439	0.0053616	Down	Chr7	98177193	98185597	antisense	genic	intronic	overlapping
NONMMUT062959.2	5.94374	11.8875	0	0	#NAME?	0.00797579	Down	Chr7	100837875	100840502	sense	genic	exonic	nested
NONMMUT063083.2	65.3768	94.1541	36.5995	0.38872	-1.3632	0.0215101	Down	Chr7	104476700	104479268	sense	genic	intronic	nested
NONMMUT063176.2	21.9804	0.59339	43.3675	73.0842	6.19149	0.0159313	Up	Chr7	109973489	109974539	sense	genic	exonic	nested
NONMMUT063414.2	33.8953	66.9577	0.832814	0.0124379	-6.32911	0.00265428	Down	Chr7	118842221	118845166	sense	genic	exonic	nested
NONMMUT063684.2	4.85206	9.70412	0	0	#NAME?	0.0251535	Down	Chr7	126905551	126907696	sense	genic	intronic	nested
NONMMUT063697.2	3.52987	0	7.05973	Inf	Inf	0.0258902	Up	Chr7	126972548	126975448	antisense	intergenic	upstream	divergent
NONMMUT063844.2	23.6358	0	47.2717	Inf	Inf	0.00812343	Up	Chr7	129632790	129635734	sense	genic	exonic	nested
NONMMUT063992.2	9.3169	0.606678	18.0271	29.7145	4.89309	0.00226082	Up	Chr7	133747564	133753853	antisense	genic	intronic	nested
NONMMUT064276.2	1089.05	1638.84	539.261	0.32905	-1.60362	0.0167386	Down	Chr7	142575529	142578146	antisense	intergenic	downstream	convergent
NONMMUT064278.2	18.9755	31.97	5.9809	0.187078	-2.41829	0.00649128	Down	Chr7	142575557	142578120	antisense	intergenic	downstream	convergent
NONMMUT064362.2	129.092	56.9968	201.188	3.52981	1.81959	0.0404939	Up	Chr7	144476765	144477664	sense	genic	exonic	nested
NONMMUT064687.2	19.2142	0.981217	37.4472	38.1641	5.25414	3.67e-06	Up	Chr8	13952010	13954001	sense	genic	exonic	nested
NONMMUT064774.2	57.6428	80.0434	35.2422	0.440288	-1.18348	0.048689	Down	Chr8	18731650	18735176	sense	genic	intronic	nested
NONMMUT064820.2	3.53453	7.06905	0	0	#NAME?	0.0293123	Down	Chr8	20287701	20288508	sense	intergenic	downstream	same_strand
NONMMUT065344.2	7.73772	0	15.4754	Inf	Inf	0.000754406	Up	Chr8	39706779	39708095	antisense	intergenic	upstream	divergent
NONMMUT065531.2	4.89658	0	9.79315	Inf	Inf	0.0117885	Up	Chr8	47677617	47684566	sense	intergenic	upstream	same_strand
NONMMUT065579.2	3.03184	0	6.06367	Inf	Inf	0.0451338	Up	Chr8	48575620	48576642	sense	genic	intronic	nested
NONMMUT065664.2	78.875	5.56023	152.19	27.3711	4.77458	0.023996	Up	Chr8	55059432	55060864	sense	genic	exonic	nested
NONMMUT066114.2	59.7251	0	119.45	Inf	Inf	0.00143199	Up	Chr8	72180185	72181274	sense	genic	exonic	nested
NONMMUT066258.2	11.3599	2.18129	20.5386	9.4158	3.23508	0.011177	Up	Chr8	79305874	79308961	antisense	intergenic	upstream	divergent
NONMMUT066703.2	6.08802	0.933751	11.2423	12.0399	3.58975	0.0313996	Up	Chr8	92408417	92412019	sense	intergenic	downstream	same_strand
NONMMUT066880.2	6.94182	12.4738	1.40987	0.113027	-3.14526	0.0398284	Down	Chr8	100024510	100024969
NONMMUT066969.2	3.54123	0	7.08246	Inf	Inf	0.0283845	Up	Chr8	105624349	105637485	sense	genic	exonic	overlapping
NONMMUT067691.2	53.0873	31.0765	75.0981	2.41656	1.27295	0.0417392	Up	Chr8	124537853	124544393	sense	genic	exonic	nested
NONMMUT067710.2	147.847	72.3168	223.377	3.08886	1.62708	0.00516477	Up	Chr8	124908586	124910441	sense	genic	exonic	nested
NONMMUT067861.2	6.23639	0.59339	11.8794	20.0195	4.32333	0.0457087	Up	Chr9	3004640	3021133
NONMMUT067863.2	5.9688	0.197797	11.7398	59.3529	5.89125	0.00684366	Up	Chr9	3017874	3038310
NONMMUT068366.2	315.908	64.5991	567.217	8.78057	3.13432	6.53e-07	Up	Chr9	24411782	24413446	sense	genic	exonic	nested
NONMMUT068560.2	65.8104	113.676	17.9449	0.157861	-2.66328	0.000412902	Down	Chr9	35073807	35075506	sense	genic	exonic	nested
NONMMUT068561.2	13.38	0.197797	26.5622	134.29	7.06921	0.00365986	Up	Chr9	35079771	35087806	sense	genic	exonic	overlapping
NONMMUT068614.2	3.09643	0	6.19285	Inf	Inf	0.0436167	Up	Chr9	36722759	36727065	sense	genic	exonic	overlapping
NONMMUT068734.2	35.227	53.5355	16.9184	0.316022	-1.6619	0.0157748	Down	Chr9	41588493	41592737
NONMMUT068841.2	23.1416	11.6957	34.5875	2.95729	1.56427	0.0447754	Up	Chr9	44336283	44338280	antisense	genic	exonic	overlapping
NONMMUT069082.2	58.8086	3.27105	114.346	34.957	5.12751	0.0166525	Up	Chr9	50889647	50891653	sense	genic	exonic	nested
NONMMUT069358.2	385.799	28.3577	743.24	26.2094	4.71201	8.87e-14	Up	Chr9	59390484	59394910	sense	genic	exonic	nested
NONMMUT069380.2	20.8902	32.3984	9.38194	0.28958	-1.78796	0.0293673	Down	Chr9	59796811	59797675	sense	genic	intronic	nested
NONMMUT069593.2	9.32379	18.6476	0	0	#NAME?	0.00376349	Down	Chr9	65136996	65137942	sense	genic	exonic	nested
NONMMUT069651.2	7.17238	0	14.3448	Inf	Inf	0.0391941	Up	Chr9	66043477	66045008	sense	genic	exonic	nested
NONMMUT069879.2	300.758	154.933	446.582	2.88242	1.52728	0.00476776	Up	Chr9	70603579	70604732	sense	genic	exonic	nested
NONMMUT070039.2	3.43563	6.87126	0	0	#NAME?	0.0331223	Down	Chr9	74924062	74928428	sense	intergenic	upstream	same_strand
NONMMUT070124.2	12191.6	17223.6	7159.7	0.415692	-1.26641	0.00827289	Down	Chr9	78175301	78175633	antisense	intergenic	downstream	convergent
NONMMUT070347.2	8.46491	0	16.9298	Inf	Inf	0.00565262	Up	Chr9	88595324	88599243	antisense	intergenic	downstream	convergent
NONMMUT070535.2	4.99002	0.395594	9.58445	24.228	4.5986	0.0367139	Up	Chr9	96364006	96367438	antisense	genic	exonic	overlapping
NONMMUT071206.2	3.8207	7.64139	0	0	#NAME?	0.0217943	Down	Chr9	114368415	114371164	antisense	intergenic	downstream	convergent
NONMMUT071350.2	70.8486	116.527	25.1698	0.215999	-2.2109	0.0140042	Down	Chr9	119040762	119044118	sense	genic	exonic	nested
NONMMUT071466.2	102.69	28.4553	176.925	6.21764	2.63637	0.0462911	Up	Chr9	122167953	122169698	sense	genic	exonic	nested
NONMMUT071494.2	142.169	19.6038	264.735	13.5042	3.75534	2.52e-08	Up	Chr9	122848909	122851292	sense	genic	exonic	overlapping
NONMMUT071501.2	7.07284	13.4394	0.706233	0.0525493	-4.25019	0.0129765	Down	Chr9	122898766	122903146	antisense	genic	intronic	nested
NONMMUT071803.2	196.893	107.855	285.93	2.65106	1.40657	0.00598164	Up	ChrX	9328974	9332607	antisense	intergenic	downstream	convergent
NONMMUT071806.2	4.89294	0.327072	9.45881	28.9196	4.85398	0.0301665	Up	ChrX	9435497	9437298	sense	genic	exonic	nested
NONMMUT071965.2	48.7425	0.981217	96.5039	98.3512	6.61987	6.86e-09	Up	ChrX	20098851	20101004	sense	genic	exonic	nested
NONMMUT071995.2	23.283	9.70084	36.8652	3.80021	1.92608	0.0319554	Up	ChrX	20961675	20987349	antisense	genic	exonic	overlapping
NONMMUT072379.2	7.17106	0.988984	13.3531	13.5019	3.75509	0.0314365	Up	ChrX	50560449	50595617
NONMMUT072846.2	746.843	0	1493.69	Inf	Inf	9.71e-06	Up	ChrX	74171723	74171924	antisense	intergenic	upstream	divergent
NONMMUT072875.2	14.2548	28.5097	0	0	#NAME?	0.0169011	Down	ChrX	74449845	74451520	sense	genic	exonic	nested
NONMMUT073015.2	16.3018	0	32.6036	Inf	Inf	0.0144071	Up	ChrX	81095174	81095893	sense	genic	exonic	nested
NONMMUT073301.2	19.7374	34.7476	4.72713	0.136042	-2.87788	0.00226846	Down	ChrX	99996795	99999827	sense	genic	intronic	nested
NONMMUT073496.2	83.75	41.7593	125.741	3.01108	1.59028	0.0402521	Up	ChrX	103569567	103616863	antisense	intergenic	upstream	divergent
NONMMUT073546.2	166.435	108.701	224.17	2.06226	1.04423	0.0284117	Up	ChrX	105037027	105070124	antisense	intergenic	upstream	divergent
NONMMUT073673.2	29.4982	11.108	47.8884	4.31117	2.10808	0.0036884	Up	ChrX	109004978	109006057	antisense	genic	exonic	nested
NONMMUT074121.2	13.6905	0	27.3809	Inf	Inf	0.0205251	Up	ChrX	141870134	141870401
NONMMUT074129.2	184.623	31.6817	337.564	10.6549	3.41344	0.0332098	Up	ChrX	142317996	142320015	sense	genic	exonic	nested
NONMMUT074193.2	12.5926	24.1918	0.993461	0.0410661	-4.60591	0.000410853	Down	ChrX	145447776	145450081	sense	genic	exonic	nested
NONMMUT074590.2	29.4115	10.6512	48.1719	4.5227	2.17718	0.0452743	Up	ChrX	162777765	162779565	sense	genic	exonic	overlapping
NONMMUT075222.1	4.39368	0	8.78735	Inf	Inf	0.0112928	Up	Chr1	34350774	34351161	sense	intergenic	downstream	same_strand
NONMMUT075247.1	5.32742	0	10.6548	Inf	Inf	0.0359891	Up	Chr1	36131497	36132241	antisense	intergenic	downstream	convergent
NONMMUT075683.1	4.60935	0	9.2187	Inf	Inf	0.011545	Up	Chr1	72641179	72642950	antisense	intergenic	downstream	convergent
NONMMUT076269.1	25.1632	44.9375	5.38891	0.11992	-3.05985	0.000506697	Down	Chr1	127845984	127846925	antisense	genic	intronic	nested
NONMMUT076948.1	4.83567	0.327072	9.34428	28.5694	4.8364	0.0206147	Up	Chr1	182191475	182192004	antisense	intergenic	upstream	divergent
NONMMUT077056.1	4.73946	9.1891	0.289826	0.0315402	-4.98666	0.0249834	Down	Chr1	187401783	187404638	sense	intergenic	downstream	same_strand
NONMMUT077236.1	5.24306	9.78249	0.703635	0.0719281	-3.7973	0.0331464	Down	Chr1	4699150	4700527	sense	intergenic	downstream	same_strand
NONMMUT077425.1	3.2179	6.4358	0	0	#NAME?	0.0364459	Down	Chr1	17953905	17954870
NONMMUT077531.1	7.62131	13.3544	1.88827	0.141397	-2.82218	0.0350849	Down	Chr1	33662586	33663338	sense	genic	intronic	nested
NONMMUT077797.1	7.36334	14.7267	0	0	#NAME?	0.0010155	Down	Chr1	52781581	52782305	sense	intergenic	downstream	same_strand
NONMMUT078686.1	4.67878	0	9.35756	Inf	Inf	0.0155462	Up	Chr1	124582897	124584585	sense	genic	intronic	nested
NONMMUT078939.1	15.6719	6.09287	25.251	4.14435	2.05115	0.0276106	Up	Chr1	146465509	146467039	antisense	intergenic	upstream	divergent
NONMMUT079156.1	67.7749	18.7907	116.759	6.21367	2.63545	0.00111236	Up	Chr1	161725952	161726677	sense	intergenic	downstream	same_strand
NONMMUT079296.1	96.9607	50.6698	143.252	2.82716	1.49935	0.00635518	Up	Chr1	171913461	171919324	antisense	genic	intronic	overlapping
NONMMUT079429.1	8.3532	16.7064	0	0	#NAME?	0.0017703	Down	Chr1	180925540	180926551	antisense	intergenic	upstream	divergent
NONMMUT079451.1	12.2538	19.9272	4.58048	0.229861	-2.12117	0.0401987	Down	Chr1	182006059	182007686	sense	genic	intronic	nested
NONMMUT079674.1	5.88763	11.7753	0	0	#NAME?	0.0113725	Down	Chr10	4713246	4714345	sense	genic	intronic	nested
NONMMUT079813.1	3.38413	0	6.76826	Inf	Inf	0.0255371	Up	Chr10	11606341	11607239
NONMMUT080201.1	9.56059	19.1212	0	0	#NAME?	0.00542151	Down	Chr10	55050836	55052936
NONMMUT080472.1	5.59371	10.1914	0.996059	0.0977356	-3.35497	0.0434776	Down	Chr10	79562190	79563290	antisense	intergenic	upstream	divergent
NONMMUT080540.1	190.392	264.516	116.268	0.439551	-1.1859	0.0181495	Down	Chr10	82435592	82437142	antisense	intergenic	downstream	convergent
NONMMUT080567.1	25.4553	39.3707	11.5398	0.293108	-1.7705	0.0299143	Down	Chr10	83420495	83421185	sense	intergenic	downstream	same_strand
NONMMUT081158.1	32.0876	48.8666	15.3086	0.313273	-1.67451	0.0248232	Down	Chr10	122057655	122060544	antisense	intergenic	upstream	divergent
NONMMUT081696.1	10.4177	20.1317	0.703635	0.0349516	-4.8385	0.00813063	Down	Chr10	23772506	23774469	sense	intergenic	downstream	same_strand
NONMMUT081951.1	8.26087	16.5217	0	0	#NAME?	0.0181736	Down	Chr10	49219422	49225654	sense	genic	intronic	nested
NONMMUT082651.1	18.2136	27.4311	8.99606	0.327952	-1.60845	0.0418944	Down	Chr10	110404353	110407443	sense	genic	intronic	nested
NONMMUT083183.1	18.9693	7.98142	29.9572	3.75336	1.90818	0.0481884	Up	Chr11	17104447	17105064	sense	intergenic	downstream	same_strand
NONMMUT083194.1	22.6007	9.575	35.6264	3.72077	1.8956	0.0134089	Up	Chr11	17115866	17120282	sense	intergenic	downstream	same_strand
NONMMUT083250.1	13.9546	3.46852	24.4406	7.04641	2.81689	0.0151815	Up	Chr11	19860895	19861815	sense	intergenic	upstream	same_strand
NONMMUT083434.1	9.73085	19.4617	0	0	#NAME?	0.00453729	Down	Chr11	30413089	30414704	antisense	intergenic	downstream	convergent
NONMMUT083450.1	22.4531	43.8507	1.05545	0.0240692	-5.37667	7.31e-07	Down	Chr11	31113128	31114588	sense	intergenic	downstream	same_strand
NONMMUT084142.1	14.417	0.735954	28.0981	38.1791	5.25471	0.0406622	Up	Chr11	87755577	87757271	sense	intergenic	upstream	same_strand
NONMMUT084469.1	9.20275	0.327072	18.0784	55.2735	5.78852	0.00958475	Up	Chr11	107138473	107140202	antisense	intergenic	upstream	divergent
NONMMUT085021.1	3.9969	0	7.9938	Inf	Inf	0.0152251	Up	Chr11	31704677	31708472	sense	intergenic	upstream	same_strand
NONMMUT085167.1	3.6323	7.26461	0	0	#NAME?	0.0350646	Down	Chr11	49194766	49196141	antisense	intergenic	upstream	divergent
NONMMUT085375.1	4.07415	0	8.14831	Inf	Inf	0.0430514	Up	Chr11	68621033	68624281	antisense	intergenic	downstream	convergent
NONMMUT086096.1	11.426	21.7319	1.12004	0.0515392	-4.27819	0.00280864	Down	Chr12	3517727	3518937	sense	intergenic	downstream	same_strand
NONMMUT086192.1	38.2798	55.3024	21.2571	0.384379	-1.3794	0.0412748	Down	Chr12	5797314	5798054
NONMMUT086613.1	9.0144	18.0288	0	0	#NAME?	0.00017615	Down	Chr12	25519684	25520856
NONMMUT087051.1	6.97384	13.5313	0.416407	0.0307737	-5.02216	0.00398068	Down	Chr12	52583074	52589444	sense	intergenic	downstream	same_strand
NONMMUT087072.1	4.94844	9.89688	0	0	#NAME?	0.0115248	Down	Chr12	54720840	54721869	antisense	intergenic	downstream	convergent
NONMMUT087088.1	155.451	233.849	77.052	0.329494	-1.60167	0.00408172	Down	Chr12	55880101	55881868	sense	intergenic	downstream	same_strand
NONMMUT087479.1	15.654	5.82136	25.4867	4.37814	2.13032	0.0300786	Up	Chr12	87012174	87013548	sense	intergenic	upstream	same_strand
NONMMUT087839.1	4.62378	0	9.24757	Inf	Inf	0.0289761	Up	Chr12	3338916	3341320	sense	intergenic	downstream	same_strand
NONMMUT088040.1	4.97913	0.395594	9.56266	24.1729	4.59532	0.0296811	Up	Chr12	23934271	23935543	sense	genic	intronic	nested
NONMMUT088085.1	6.26071	11.466	1.05545	0.0920509	-3.44142	0.0331656	Down	Chr12	26378503	26383760	sense	genic	intronic	nested
NONMMUT088607.1	14.3731	24.2242	4.52203	0.186674	-2.42141	0.0194132	Down	Chr12	75784850	75786338	sense	genic	intronic	nested
NONMMUT088937.1	3.23119	6.46238	0	0	#NAME?	0.0399781	Down	Chr12	102139154	102140162	antisense	genic	intronic	nested
NONMMUT089283.1	38.5442	18.8295	58.2589	3.09402	1.62948	0.0305598	Up	Chr13	12763359	12765530	sense	genic	intronic	nested
NONMMUT089389.1	7.95254	1.63536	14.2697	8.72573	3.12528	0.0206552	Up	Chr13	22835330	22837618	antisense	intergenic	upstream	divergent
NONMMUT090046.1	4.28177	8.14712	0.416407	0.0511109	-4.29022	0.0316351	Down	Chr13	61878754	61880978
NONMMUT090207.1	3.52012	7.04023	0	0	#NAME?	0.0351572	Down	Chr13	69697810	69699895	antisense	intergenic	downstream	convergent
NONMMUT090381.1	12.3576	24.7152	0	0	#NAME?	1.03e-05	Down	Chr13	84657637	84659655
NONMMUT090414.1	12.907	2.17577	23.6383	10.8644	3.44153	0.0377124	Up	Chr13	91835465	91836143	antisense	intergenic	downstream	convergent
NONMMUT090721.1	5.14074	9.99165	0.289826	0.0290068	-5.10746	0.0217442	Down	Chr13	113007115	113008223	sense	intergenic	downstream	same_strand
NONMMUT090835.1	18.9062	6.78945	31.0229	4.56928	2.19197	0.0119122	Up	Chr13	9850650	9851283	sense	intergenic	downstream	same_strand
NONMMUT091068.1	3.2205	6.44099	0	0	#NAME?	0.038223	Down	Chr13	30789634	30794465	sense	genic	intronic	nested
NONMMUT091080.1	4.50358	9.00716	0	0	#NAME?	0.0159442	Down	Chr13	31328108	31328452
NONMMUT091575.1	7.97442	14.4744	1.47446	0.101867	-3.29524	0.0277003	Down	Chr13	62417742	62419425	sense	intergenic	upstream	same_strand
NONMMUT091757.1	10.4666	20.9333	0	0	#NAME?	0.0134286	Down	Chr13	74528992	74530664	sense	intergenic	upstream	same_strand
NONMMUT091946.1	4.8826	9.7652	0	0	#NAME?	0.0107237	Down	Chr13	84773720	84775576
NONMMUT092197.1	8.77782	1.60895	15.9467	9.91124	3.30907	0.0158613	Up	Chr13	103969102	103970969	antisense	intergenic	downstream	convergent
NONMMUT092674.1	15.496	25.4224	5.56969	0.219086	-2.19043	0.0343081	Down	Chr14	32117999	32118942	sense	intergenic	downstream	same_strand
NONMMUT092833.1	4.70424	9.11866	0.289826	0.0317839	-4.97556	0.0336947	Down	Chr14	48541470	48542120	sense	intergenic	downstream	same_strand
NONMMUT093203.1	17.4224	30.4441	4.40064	0.144548	-2.79038	0.0131976	Down	Chr14	69728511	69767114	antisense	genic	intronic	overlapping
NONMMUT094148.1	4.39191	8.78382	0	0	#NAME?	0.0161844	Down	Chr14	25429691	25430342	antisense	intergenic	upstream	divergent
NONMMUT094327.1	8.34283	14.5329	2.15277	0.148131	-2.75506	0.0488453	Down	Chr14	46799738	46800443	sense	intergenic	downstream	same_strand
NONMMUT094367.1	8.20908	16.4182	0	0	#NAME?	0.00203516	Down	Chr14	49162716	49163858	antisense	intergenic	upstream	divergent
NONMMUT094523.1	171.845	245.205	98.4852	0.401645	-1.31601	0.0230646	Down	Chr14	66944584	66945648	antisense	intergenic	downstream	convergent
NONMMUT094565.1	623.679	841.462	405.897	0.482371	-1.05178	0.0423798	Down	Chr14	69277600	69282140	sense	genic	intronic	nested
NONMMUT094575.1	4.2106	8.42121	0	0	#NAME?	0.035344	Down	Chr14	69660615	69660819	antisense	genic	exonic	nested
NONMMUT095681.1	5.15944	10.3189	0	0	#NAME?	0.00673335	Down	Chr15	38090465	38092860	antisense	intergenic	upstream	divergent
NONMMUT095726.1	81.1617	119.046	43.2771	0.363531	-1.45985	0.0184282	Down	Chr15	39179434	39181616	sense	intergenic	upstream	same_strand
NONMMUT096073.1	16.6358	2.6378	30.6337	11.6134	3.53771	0.00320725	Up	Chr15	75958001	75958739	sense	intergenic	downstream	same_strand
NONMMUT096150.1	4.46624	8.58066	0.351818	0.0410012	-4.60819	0.0424481	Down	Chr15	79739574	79741799	antisense	genic	exonic	nested
NONMMUT097070.1	9.89839	3.08086	16.7159	5.42573	2.43982	0.0447396	Up	Chr15	44359147	44360254	sense	intergenic	downstream	same_strand
NONMMUT097180.1	3.52904	0	7.05808	Inf	Inf	0.0215131	Up	Chr15	58774959	58776596	sense	intergenic	downstream	same_strand
NONMMUT097469.1	2.97032	0	5.94064	Inf	Inf	0.0387239	Up	Chr15	82982783	82987712	sense	genic	exonic	nested
NONMMUT097705.1	5.69347	0.817763	10.5692	12.9245	3.69204	0.0270292	Up	Chr15	100613202	100615111	antisense	intergenic	upstream	divergent
NONMMUT097748.1	3.73613	7.47225	0	0	#NAME?	0.0199525	Down	Chr15	102455526	102483723	antisense	genic	exonic	overlapping
NONMMUT097895.1	8.76527	15.1613	2.36926	0.156271	-2.67788	0.037082	Down	Chr16	5867976	5869418	sense	intergenic	upstream	same_strand
NONMMUT098018.1	84.8475	121.733	47.9621	0.393995	-1.34375	0.0282719	Down	Chr16	13956630	13963035	sense	intergenic	downstream	same_strand
NONMMUT098388.1	6.38713	12.7743	0	0	#NAME?	0.00169591	Down	Chr16	40083465	40085439
NONMMUT098533.1	11.7251	20.1469	3.30333	0.163962	-2.60857	0.0235182	Down	Chr16	40880819	40898527
NONMMUT099243.1	13.2073	22.9734	3.44125	0.149793	-2.73896	0.0130033	Down	Chr16	91476973	91478369	sense	intergenic	upstream	same_strand
NONMMUT099600.1	11.1442	2.168	20.1205	9.28068	3.21423	0.0143214	Up	Chr16	30928296	30933551	sense	intergenic	downstream	same_strand
NONMMUT099975.1	8.05228	14.8187	1.28589	0.0867747	-3.52658	0.0186687	Down	Chr16	74577359	74580258	sense	genic	intronic	nested
NONMMUT100107.1	22.563	5.20899	39.9171	7.6631	2.93793	0.00249259	Up	Chr16	74934711	74940102	sense	genic	intronic	nested
NONMMUT100310.1	2.89455	5.7891	0	0	#NAME?	0.0469163	Down	Chr16	78233551	78237886	antisense	intergenic	upstream	divergent
NONMMUT100719.1	32.7385	50.3936	15.0834	0.299311	-1.74028	0.0339452	Down	Chr17	17301571	17304449	sense	genic	intronic	nested
NONMMUT100721.1	50.2565	75.9305	24.5824	0.323749	-1.62705	0.0195668	Down	Chr17	17304676	17306757	sense	genic	intronic	nested
NONMMUT100798.1	15.8214	6.33069	25.3121	3.99832	1.99939	0.0258351	Up	Chr17	23550798	23565294	antisense	genic	exonic	containing
NONMMUT100939.1	10.7131	3.1625	18.2637	5.77508	2.52984	0.033287	Up	Chr17	32854468	32860003	antisense	intergenic	downstream	convergent
NONMMUT100992.1	3.70446	7.40892	0	0	#NAME?	0.0411104	Down	Chr17	36299903	36301225	antisense	intergenic	upstream	divergent
NONMMUT101006.1	5.33346	0.606678	10.0603	16.5825	4.05159	0.0301537	Up	Chr17	37537593	37538446	sense	intergenic	downstream	same_strand
NONMMUT101637.1	4.66107	9.32214	0	0	#NAME?	0.0226212	Down	Chr17	94686825	94687986	antisense	intergenic	downstream	convergent
NONMMUT101854.1	4.12118	0.327072	7.91528	24.2004	4.59696	0.0461509	Up	Chr17	17809729	17810410	antisense	intergenic	upstream	divergent
NONMMUT101959.1	3.20385	0	6.4077	Inf	Inf	0.037346	Up	Chr17	28521968	28523248	antisense	intergenic	upstream	divergent
NONMMUT102037.1	3.1625	6.32501	0	0	#NAME?	0.0418842	Down	Chr17	33223301	33225116	sense	intergenic	upstream	same_strand
NONMMUT102069.1	22.9586	37.5603	8.35696	0.222494	-2.16816	0.0394831	Down	Chr17	36311112	36312169	sense	intergenic	downstream	same_strand
NONMMUT102162.1	6.01067	11.6049	0.416407	0.0358819	-4.8006	0.00868448	Down	Chr17	46878962	46882566	sense	genic	intronic	nested
NONMMUT102163.1	4.52719	8.63798	0.416407	0.0482065	-4.37463	0.0274296	Down	Chr17	46878962	46882566	sense	genic	intronic	nested
NONMMUT102414.1	188.171	284.247	92.0951	0.323996	-1.62595	0.00247987	Down	Chr17	69349727	69350923	antisense	intergenic	upstream	divergent
NONMMUT102488.1	34.6758	66.661	2.69056	0.0403618	-4.63087	1.35e-07	Down	Chr17	74174503	74178995	sense	intergenic	downstream	same_strand
NONMMUT102539.1	3.13309	0	6.26618	Inf	Inf	0.0352969	Up	Chr17	80190726	80191788	antisense	intergenic	downstream	convergent
NONMMUT103061.1	5.9732	0.197797	11.7486	59.3974	5.89233	0.0111648	Up	Chr18	25824593	25825880	antisense	intergenic	upstream	divergent
NONMMUT103459.1	4.89497	8.95712	0.832814	0.0929779	-3.42697	0.0452136	Down	Chr18	46619814	46620838	sense	intergenic	downstream	same_strand
NONMMUT103524.1	5.425	0.59339	10.2566	17.2848	4.11143	0.048369	Up	Chr18	53968490	53974565	sense	intergenic	downstream	same_strand
NONMMUT104392.1	3.38413	0	6.76826	Inf	Inf	0.0255371	Up	Chr18	38121904	38124446	sense	intergenic	downstream	same_strand
NONMMUT105049.1	53.2373	106.058	0.416407	0.00392621	-7.99265	0.000611361	Down	Chr19	3084177	3086462
NONMMUT105736.1	4.73566	9.18149	0.289826	0.0315663	-4.98547	0.0255612	Down	Chr19	59088622	59089039	antisense	intergenic	upstream	divergent
NONMMUT106178.1	7.99568	15.6395	0.351818	0.0224954	-5.47423	0.00733652	Down	Chr19	36598900	36705642	antisense	genic	exonic	overlapping
NONMMUT106622.1	2.98168	0	5.96337	Inf	Inf	0.0421563	Up	Chr2	11521705	11530836	antisense	genic	intronic	nested
NONMMUT106922.1	5.82995	0.408881	11.251	27.5166	4.78223	0.00789393	Up	Chr2	36216777	36222935	sense	genic	exonic	overlapping
NONMMUT106963.1	158.634	101.516	215.752	2.1253	1.08766	0.0170593	Up	Chr2	45112259	45114087	antisense	genic	exonic	overlapping
NONMMUT107286.1	13.8035	0	27.607	Inf	Inf	2.12e-06	Up	Chr2	72979424	72988678	antisense	genic	exonic	overlapping
NONMMUT107663.1	34.5968	54.917	14.2766	0.259966	-1.9436	0.0449632	Down	Chr2	107381605	107382350	sense	intergenic	downstream	same_strand
NONMMUT107811.1	4.74788	9.49577	0	0	#NAME?	0.0205286	Down	Chr2	119879539	119880330	sense	genic	intronic	nested
NONMMUT108423.1	7.79746	14.1877	1.40727	0.0991898	-3.33366	0.0298194	Down	Chr2	169041779	169043261	antisense	intergenic	upstream	divergent
NONMMUT108526.1	4.92923	9.02564	0.832814	0.092272	-3.43796	0.0425433	Down	Chr2	174970339	174971075	sense	intergenic	upstream	same_strand
NONMMUT109441.1	7.07251	12.6732	1.47186	0.11614	-3.10606	0.0420478	Down	Chr2	102280274	102281161	sense	intergenic	downstream	same_strand
NONMMUT110144.1	8.8194	16.2935	1.34528	0.0825653	-3.59832	0.0370333	Down	Chr2	167098794	167101827	sense	genic	exonic	nested
NONMMUT110338.1	22.5669	3.21774	41.916	13.0266	3.70338	0.000192793	Up	Chr2	175025451	175026485	antisense	genic	intronic	nested
NONMMUT110354.1	124.938	186.588	63.2873	0.339182	-1.55987	0.00337132	Down	Chr2	175099971	175100603	sense	genic	intronic	nested
NONMMUT110482.1	25.9115	12.7242	39.0989	3.07279	1.61955	0.0354308	Up	Chr3	6244696	6247326
NONMMUT110571.1	8.60632	2.45313	14.7595	6.01662	2.58895	0.0481513	Up	Chr3	14201785	14203159	sense	intergenic	downstream	same_strand
NONMMUT110583.1	6.09149	0.197797	11.9852	60.5934	5.92109	0.00651879	Up	Chr3	14350661	14351838
NONMMUT110794.1	44.8572	64.4225	25.2919	0.392594	-1.34889	0.0386903	Down	Chr3	29712175	29716182	sense	intergenic	downstream	same_strand
NONMMUT110810.1	8.5712	16.8526	0.289826	0.0171977	-5.86164	0.0083271	Down	Chr3	30829628	30830489	sense	intergenic	downstream	same_strand
NONMMUT111370.1	75.2252	106.535	43.9152	0.412212	-1.27854	0.0499051	Down	Chr3	69766726	69771467	sense	intergenic	downstream	same_strand
NONMMUT111571.1	2.98568	5.97136	0	0	#NAME?	0.0451539	Down	Chr3	88722090	88722671	sense	genic	intronic	nested
NONMMUT111625.1	2.96335	0	5.9267	Inf	Inf	0.0468275	Up	Chr3	93864627	93865529	sense	intergenic	downstream	same_strand
NONMMUT111679.1	17.5486	2.95919	32.138	10.8604	3.44101	0.0122663	Up	Chr3	96493358	96493964	sense	intergenic	upstream	same_strand
NONMMUT111747.1	2.96591	5.93182	0	0	#NAME?	0.0437907	Down	Chr3	98947021	98948559	antisense	intergenic	upstream	divergent
NONMMUT112089.1	4.36249	8.72498	0	0	#NAME?	0.0184699	Down	Chr3	123471969	123472356	sense	genic	intronic	nested
NONMMUT112135.1	3.44323	6.88646	0	0	#NAME?	0.0247404	Down	Chr3	127916170	127951902	antisense	intergenic	upstream	divergent
NONMMUT113341.1	5.41176	9.95403	0.869478	0.0873493	-3.51706	0.046976	Down	Chr3	60984811	60985448	antisense	intergenic	upstream	divergent
NONMMUT114220.1	5.08288	0	10.1658	Inf	Inf	0.0368958	Up	Chr3	135477634	135479112	antisense	intergenic	upstream	divergent
NONMMUT114623.1	4.82015	0	9.6403	Inf	Inf	0.0120853	Up	Chr4	8393515	8396725
NONMMUT114684.1	9.03697	15.7352	2.33874	0.148631	-2.75019	0.0345943	Down	Chr4	14921600	14923861	sense	intergenic	upstream	same_strand
NONMMUT114777.1	116.68	49.5898	183.769	3.70579	1.88978	0.00353697	Up	Chr4	32692219	32888091	antisense	genic	intronic	containing
NONMMUT115672.1	3.12548	6.25096	0	0	#NAME?	0.0389413	Down	Chr4	129884702	129885610	sense	intergenic	downstream	same_strand
NONMMUT116179.1	3.36427	6.72853	0	0	#NAME?	0.0313146	Down	Chr4	11041778	11043344	sense	intergenic	downstream	same_strand
NONMMUT116335.1	35.3026	56.2523	14.3528	0.25515	-1.97058	0.0450715	Down	Chr4	23925829	23927574
NONMMUT116406.1	18.0674	30.6027	5.53202	0.180769	-2.46778	0.0183364	Down	Chr4	24235109	24236618
NONMMUT116426.1	30.5134	48.683	12.3438	0.253556	-1.97962	0.00658263	Down	Chr4	24316062	24318137
NONMMUT116771.1	3.52788	7.05577	0	0	#NAME?	0.027951	Down	Chr4	59287428	59288450	sense	intergenic	downstream	same_strand
NONMMUT117048.1	3.74269	7.48538	0	0	#NAME?	0.0198591	Down	Chr4	101052964	101053470	antisense	intergenic	upstream	divergent
NONMMUT117689.1	30.3546	15.3168	45.3923	2.96357	1.56733	0.0472373	Up	Chr4	144851478	144855976	antisense	intergenic	upstream	divergent
NONMMUT117988.1	3.30121	0	6.60241	Inf	Inf	0.036516	Up	Chr5	20717137	20718624	sense	intergenic	downstream	same_strand
NONMMUT118344.1	2.95588	0	5.91177	Inf	Inf	0.0427714	Up	Chr5	44226879	44243520	antisense	genic	exonic	overlapping
NONMMUT119372.1	7.67406	1.75151	13.5966	7.76278	2.95657	0.0278535	Up	Chr5	123366471	123367961	sense	genic	intronic	nested
NONMMUT119717.1	6.55878	0	13.1176	Inf	Inf	0.0466247	Up	Chr5	143758325	143767131	antisense	genic	intronic	overlapping
NONMMUT119724.1	3.90261	0	7.80523	Inf	Inf	0.0160056	Up	Chr5	144277061	144280514	antisense	genic	exonic	nested
NONMMUT120038.1	11.8878	19.5182	4.25753	0.218132	-2.19673	0.0270175	Down	Chr5	23379327	23380137	antisense	intergenic	downstream	convergent
NONMMUT120104.1	14.4459	23.0534	5.83844	0.253257	-1.98133	0.045126	Down	Chr5	27965423	27966312	antisense	genic	intronic	nested
NONMMUT120821.1	3.06331	0	6.12661	Inf	Inf	0.0367117	Up	Chr5	96910163	96940887	sense	genic	exonic	containing
NONMMUT120871.1	11.8913	2.22875	21.5537	9.67077	3.27363	0.00702039	Up	Chr5	100022738	100023523	sense	intergenic	downstream	same_strand
NONMMUT120873.1	4.64994	9.29989	0	0	#NAME?	0.00703503	Down	Chr5	100026335	100027445	sense	intergenic	downstream	same_strand
NONMMUT121015.1	8.18826	15.6703	0.706233	0.0450683	-4.47174	0.00398395	Down	Chr5	108683916	108694154	antisense	genic	exonic	overlapping
NONMMUT121073.1	6.2714	1.45862	11.0842	7.59909	2.92583	0.046962	Up	Chr5	110056020	110056621	sense	intergenic	downstream	same_strand
NONMMUT121604.1	6.14494	11.6482	0.641644	0.0550851	-4.18219	0.0224171	Down	Chr5	143276285	143279606	sense	intergenic	upstream	same_strand
NONMMUT122411.1	4.65582	0.197797	9.11384	46.0768	5.52597	0.0235198	Up	Chr6	66272504	66283845
NONMMUT122413.1	9.44159	16.066	2.81714	0.175347	-2.51171	0.0434362	Down	Chr6	67036599	67080655	antisense	genic	exonic	overlapping
NONMMUT122743.1	25.3176	38.8701	11.7651	0.302677	-1.72415	0.0422319	Down	Chr6	97628754	97629723	antisense	intergenic	upstream	divergent
NONMMUT122778.1	2.92104	5.84208	0	0	#NAME?	0.0473429	Down	Chr6	100218254	100222104	antisense	intergenic	downstream	convergent
NONMMUT123117.1	3.86808	7.73616	0	0	#NAME?	0.0200471	Down	Chr6	134799250	134801420	antisense	intergenic	upstream	divergent
NONMMUT123377.1	87.4822	50.7657	124.199	2.44651	1.29072	0.0279643	Up	Chr6	3341000	3346126	sense	intergenic	downstream	same_strand
NONMMUT123661.1	3.22162	6.44324	0	0	#NAME?	0.0305077	Down	Chr6	39304177	39310628	sense	intergenic	downstream	same_strand
NONMMUT123996.1	4.64899	9.29797	0	0	#NAME?	0.0238976	Down	Chr6	84602403	84609227	sense	intergenic	upstream	same_strand
NONMMUT124429.1	38.0347	22.6691	53.4004	2.35565	1.23613	0.0468804	Up	Chr6	125249162	125250699	sense	intergenic	upstream	same_strand
NONMMUT124496.1	43.5365	12.1731	74.9	6.15291	2.62127	0.000227132	Up	Chr6	129203942	129238501	antisense	intergenic	downstream	convergent
NONMMUT124674.1	9.62963	17.5002	1.75909	0.100518	-3.31447	0.00782722	Down	Chr7	5096621	5096855	sense	genic	intronic	nested
NONMMUT125451.1	11.54	2.45313	20.6268	8.40839	3.07183	0.00702307	Up	Chr7	75030210	75055646	antisense	intergenic	downstream	convergent
NONMMUT125946.1	28.3392	51.2667	5.41164	0.105559	-3.24389	6.06e-05	Down	Chr7	107880248	107888421	sense	intergenic	upstream	same_strand
NONMMUT125973.1	10.3283	0.791187	19.8654	25.1083	4.65009	0.00213674	Up	Chr7	111105137	111107281	antisense	intergenic	upstream	divergent
NONMMUT126782.1	3.47534	0	6.95069	Inf	Inf	0.0293627	Up	Chr7	44834731	44835154	antisense	genic	intronic	nested
NONMMUT126906.1	23.5945	8.60364	38.5854	4.48478	2.16504	0.0328332	Up	Chr7	59505237	59506284	sense	intergenic	upstream	same_strand
NONMMUT127019.1	22.2875	34.0441	10.5309	0.30933	-1.69278	0.0389179	Down	Chr7	60862932	60867365
NONMMUT127053.1	5.54308	0.395594	10.6906	27.0241	4.75617	0.0386457	Up	Chr7	61244458	61247294	sense	intergenic	downstream	same_strand
NONMMUT127140.1	18.252	4.22553	32.2786	7.63894	2.93337	0.0168656	Up	Chr7	63831686	63832374	sense	intergenic	downstream	same_strand
NONMMUT127441.1	34.475	52.9196	16.0305	0.302921	-1.72298	0.0172552	Down	Chr7	83353755	83354883
NONMMUT127504.1	29.774	45.7217	13.8263	0.302402	-1.72546	0.0420951	Down	Chr7	95270958	95271604
NONMMUT127645.1	6.99669	13.6416	0.351818	0.0257901	-5.27704	0.00314385	Down	Chr7	112605214	112606293	antisense	intergenic	downstream	convergent
NONMMUT127893.1	3.67986	0.197797	7.16193	36.2085	5.17826	0.0458543	Up	Chr7	139887630	139888348	antisense	intergenic	upstream	divergent
NONMMUT127987.1	9.94159	17.3533	2.52991	0.145789	-2.77805	0.0243202	Down	Chr8	4391221	4393179	sense	intergenic	downstream	same_strand
NONMMUT128701.1	27.4604	42.3229	12.598	0.297663	-1.74825	0.0414248	Down	Chr8	57488054	57510251	antisense	intergenic	upstream	divergent
NONMMUT129273.1	49.0931	76.1802	22.0061	0.288868	-1.79152	0.0391812	Down	Chr8	98142854	98152221
NONMMUT129617.1	8.85106	17.7021	0	0	#NAME?	0.02288	Down	Chr8	115547639	115548299
NONMMUT130038.1	3.74561	7.49122	0	0	#NAME?	0.0476038	Down	Chr8	20258852	20260596	sense	intergenic	downstream	same_strand
NONMMUT130040.1	7.00149	14.003	0	0	#NAME?	0.000765114	Down	Chr8	20260992	20262050	sense	intergenic	downstream	same_strand
NONMMUT130830.1	5.39614	10.3759	0.416407	0.0401322	-4.63909	0.0157247	Down	Chr8	49815335	49816340
NONMMUT131161.1	14.5188	23.3005	5.73718	0.246226	-2.02194	0.0263072	Down	Chr8	69550302	69551673	sense	intergenic	upstream	same_strand
NONMMUT131570.1	4.86931	9.73862	0	0	#NAME?	0.00953949	Down	Chr8	107676067	107682230	sense	intergenic	upstream	same_strand
NONMMUT131964.1	15.9536	26.994	4.91311	0.182007	-2.45793	0.0164492	Down	Chr9	6382778	6385274	sense	genic	intronic	nested
NONMMUT131969.1	4.41513	8.83025	0	0	#NAME?	0.0163932	Down	Chr9	7224038	7226901	sense	intergenic	downstream	same_strand
NONMMUT132397.1	22.3579	0	44.7157	Inf	Inf	0.00012422	Up	Chr9	41474892	41592829
NONMMUT132556.1	6.13674	11.8571	0.416407	0.0351189	-4.83161	0.0311861	Down	Chr9	54842996	54843799	sense	intergenic	upstream	same_strand
NONMMUT133030.1	6.48708	0	12.9742	Inf	Inf	0.0402311	Up	Chr9	89074392	89074785	antisense	intergenic	downstream	convergent
NONMMUT134666.1	8.31184	0.327072	16.2966	49.8257	5.63882	0.0420626	Up	Chr9	72194469	72196504	antisense	intergenic	upstream	divergent
NONMMUT134700.1	18.4067	5.65757	31.1557	5.50691	2.46124	0.0139547	Up	Chr9	72518262	72531859	antisense	intergenic	upstream	divergent
NONMMUT134873.1	11.1928	22.3857	0	0	#NAME?	2.16e-05	Down	Chr9	81489071	81490054
NONMMUT135068.1	9.38008	16.6493	2.11091	0.126787	-2.97952	0.0256897	Down	Chr9	91201423	91203639
NONMMUT135810.1	7.77232	14.0955	1.44913	0.102808	-3.28198	0.0319962	Down	ChrX	17841068	17842101	antisense	intergenic	downstream	convergent
NONMMUT135957.1	8.43862	14.57	2.30727	0.158358	-2.65874	0.0469069	Down	ChrX	57794654	57799724
NONMMUT135998.1	12.2682	2.57136	21.965	8.54216	3.0946	0.0236055	Up	ChrX	57889513	57890422
NONMMUT136084.1	12.1634	20.8882	3.43865	0.164621	-2.60278	0.0377834	Down	ChrX	71322492	71323376	sense	intergenic	downstream	same_strand
NONMMUT136150.1	20.0772	40.1544	0	0	#NAME?	1.76e-08	Down	ChrX	82508688	82509385
NONMMUT136226.1	8.72193	1.47191	15.972	10.8512	3.43978	0.0260778	Up	ChrX	94747885	94750832	sense	intergenic	downstream	same_strand
NONMMUT136325.1	15.4621	28.1097	2.81454	0.100127	-3.3201	0.00180372	Down	ChrX	108833928	108975718	antisense	genic	exonic	overlapping
NONMMUT136523.1	147.597	203.524	91.6699	0.450414	-1.15068	0.0310983	Down	ChrX	153079124	153081228	sense	intergenic	upstream	same_strand
NONMMUT136700.1	3.31907	0	6.63813	Inf	Inf	0.0318821	Up	ChrX	8884846	8886259	antisense	intergenic	downstream	convergent
NONMMUT137090.1	8.22403	13.7916	2.65649	0.192617	-2.37619	0.0442392	Down	ChrX	77381129	77382666
NONMMUT137285.1	16.2014	27.3403	5.06242	0.185163	-2.43313	0.0152162	Down	ChrX	105289243	105291386
NONMMUT137287.1	19.3534	34.7671	3.93978	0.113319	-3.14154	0.0252711	Down	ChrX	105298026	105299299
NONMMUT138593.1	4.11876	0	8.23752	Inf	Inf	0.0266227	Up	Chr1	55027422	55028340	antisense	genic	exonic	overlapping
NONMMUT138690.1	3.05894	0	6.11787	Inf	Inf	0.0444881	Up	Chr1	92951630	92952487	sense	genic	exonic	overlapping
NONMMUT138882.1	4.16078	0.408881	7.91268	19.352	4.27441	0.0454812	Up	Chr1	180256385	180265552	antisense	genic	intronic	overlapping
NONMMUT138893.1	87.574	122.903	52.2449	0.42509	-1.23416	0.0295208	Down	Chr1	181216529	181235114	sense	genic	exonic	nested
NONMMUT139065.1	32.8377	17.9313	47.7441	2.66261	1.41284	0.0499119	Up	Chr1	72253547	72256427	sense	intergenic	downstream	same_strand
NONMMUT139216.1	4.64161	0	9.28323	Inf	Inf	0.00628216	Up	Chr1	164858686	164863055	antisense	intergenic	downstream	convergent
NONMMUT139267.1	4.60935	0	9.2187	Inf	Inf	0.011545	Up	Chr1	181253957	181257649	antisense	intergenic	downstream	convergent
NONMMUT139425.1	85.1528	46.3577	123.948	2.67373	1.41885	0.0311522	Up	Chr10	43593425	43605303	sense	intergenic	downstream	same_strand
NONMMUT139428.1	21.9696	38.9109	5.02835	0.129228	-2.95201	0.000782217	Down	Chr10	43623746	43630806	sense	intergenic	downstream	same_strand
NONMMUT139491.1	4.32727	8.65454	0	0	#NAME?	0.0168123	Down	Chr10	62427444	62429176	antisense	intergenic	downstream	convergent
NONMMUT139673.1	4.45119	8.90238	0	0	#NAME?	0.0328883	Down	Chr10	95893442	95897257	sense	intergenic	upstream	same_strand
NONMMUT139752.1	3.70755	0	7.41509	Inf	Inf	0.0178015	Up	Chr10	116950561	116963282	antisense	intergenic	upstream	divergent
NONMMUT140529.1	4.10385	0	8.2077	Inf	Inf	0.0158647	Up	Chr11	78848345	78855201	sense	intergenic	downstream	same_strand
NONMMUT140723.1	32.7669	15.7559	49.778	3.15933	1.65962	0.007538	Up	Chr11	116671659	116675799	antisense	intergenic	downstream	convergent
NONMMUT140753.1	21.9742	0	43.9483	Inf	Inf	4.19e-09	Up	Chr11	120573463	120573745	antisense	intergenic	upstream	divergent
NONMMUT140794.1	21.856	3.68754	40.0244	10.854	3.44015	0.000174307	Up	Chr11	16934836	16941438	antisense	intergenic	upstream	divergent
NONMMUT140878.1	51.8116	23.8779	79.7453	3.33971	1.73972	0.0362088	Up	Chr11	48856821	48857050	antisense	intergenic	downstream	convergent
NONMMUT140969.1	14.7616	23.8419	5.68133	0.238292	-2.0692	0.0484867	Down	Chr11	72605451	72607430	antisense	genic	exonic	overlapping
NONMMUT141392.1	24.7331	39.0976	10.3686	0.265197	-1.91487	0.0195728	Down	Chr12	42629151	42630026
NONMMUT141396.1	3.51331	0	7.02661	Inf	Inf	0.0237723	Up	Chr12	44210394	44211196	antisense	intergenic	upstream	divergent
NONMMUT141429.1	6.27992	0.408881	12.151	29.7176	4.89324	0.0493908	Up	Chr12	55280817	55284966	antisense	genic	exonic	nested
NONMMUT141644.1	10.6939	21.0359	0.351818	0.0167246	-5.90188	0.0232415	Down	Chr12	109603940	109661711	antisense	intergenic	upstream	divergent
NONMMUT141649.1	8.7229	17.156	0.289826	0.0168936	-5.88738	0.00822591	Down	Chr12	109603944	109661711	antisense	intergenic	upstream	divergent
NONMMUT141653.1	9.75333	0.817763	18.6889	22.8537	4.51436	0.0245816	Up	Chr12	109603944	109661711	antisense	intergenic	upstream	divergent
NONMMUT141995.1	6.39156	0.735954	12.0472	16.3695	4.03294	0.0126986	Up	Chr12	85470787	85472717	antisense	intergenic	upstream	divergent
NONMMUT142098.1	7.84695	15.6939	0	0	#NAME?	0.00398707	Down	Chr12	110483969	110485616	antisense	genic	intronic	nested
NONMMUT142112.1	7.03896	1.3901	12.6878	9.12728	3.19018	0.0198733	Up	Chr12	111532703	111534210	antisense	intergenic	upstream	divergent
NONMMUT142115.1	9.34974	2.6454	16.0541	6.06868	2.60138	0.0444082	Up	Chr12	111941975	111944482	sense	intergenic	downstream	same_strand
NONMMUT142418.1	61.7311	37.2139	86.2483	2.31764	1.21266	0.0191316	Up	Chr13	61709553	61711382	sense	intergenic	downstream	same_strand
NONMMUT142641.1	3.25141	0	6.50281	Inf	Inf	0.0402656	Up	Chr13	28417836	28419905
NONMMUT142673.1	21.9478	8.46484	35.4307	4.18564	2.06545	0.00806989	Up	Chr13	37439497	37440435	antisense	intergenic	downstream	convergent
NONMMUT142766.1	101.051	55.3598	146.743	2.65071	1.40638	0.00346205	Up	Chr13	52554358	52560258	antisense	intergenic	upstream	divergent
NONMMUT142935.1	511.924	258.277	765.57	2.96415	1.56762	0.00315503	Up	Chr13	98839112	98839478	sense	genic	exonic	nested
NONMMUT143056.1	12.8813	3.9328	21.8299	5.55072	2.47268	0.0256942	Up	Chr14	30626722	30627715	antisense	intergenic	upstream	divergent
NONMMUT143237.1	6.22528	0.395594	12.055	30.4731	4.92946	0.0133957	Up	Chr14	79461887	79476896	antisense	genic	exonic	nested
NONMMUT143686.1	6.46005	12.9201	0	0	#NAME?	0.0105572	Down	Chr15	62037986	62251091	sense	intergenic	downstream	same_strand
NONMMUT143688.1	6.31857	12.2207	0.416407	0.0340738	-4.87519	0.00875323	Down	Chr15	62037986	62251091	sense	intergenic	downstream	same_strand
NONMMUT143689.1	6.88555	0.722666	13.0484	18.056	4.1744	0.015199	Up	Chr15	62037986	62251091	sense	intergenic	downstream	same_strand
NONMMUT143822.1	17.3747	27.6644	7.08506	0.256108	-1.96518	0.0364672	Down	Chr15	85645803	85653364	antisense	intergenic	upstream	divergent
NONMMUT144052.1	24.6224	11.6876	37.5572	3.21342	1.68411	0.0232307	Up	Chr15	74093080	74093854
NONMMUT144558.1	4.89685	9.79369	0	0	#NAME?	0.00791314	Down	Chr16	24077962	24090448	sense	intergenic	upstream	same_strand
NONMMUT144634.1	8.29315	2.86217	13.7241	4.79501	2.26153	0.0406377	Up	Chr16	45158987	45187896	antisense	genic	exonic	nested
NONMMUT144756.1	3.97078	7.94156	0	0	#NAME?	0.0154268	Down	Chr17	8329499	8329731	sense	intergenic	downstream	same_strand
NONMMUT145634.1	5.5472	0.197797	10.8966	55.0899	5.78372	0.00965102	Up	Chr18	46779114	46790232	antisense	genic	exonic	nested
NONMMUT145704.1	4.2112	8.4224	0	0	#NAME?	0.032868	Down	Chr18	75358507	75366083	antisense	intergenic	upstream	divergent
NONMMUT145773.1	18.3071	8.41704	28.1971	3.35	1.74416	0.0432646	Up	Chr19	4820835	4821290	antisense	intergenic	downstream	convergent
NONMMUT145822.1	11.2073	3.30507	19.1095	5.78188	2.53154	0.0215043	Up	Chr19	8725103	8726443	antisense	intergenic	upstream	divergent
NONMMUT145877.1	39.1421	0	78.2841	Inf	Inf	2.92e-05	Up	Chr19	23725061	23726083	sense	genic	exonic	nested
NONMMUT146023.1	11.8273	23.2383	0.416407	0.017919	-5.80236	0.0147848	Down	Chr19	5824551	5842060	sense	intergenic	downstream	same_strand
NONMMUT146024.1	18.7302	34.8684	2.5919	0.0743338	-3.74984	0.0263413	Down	Chr19	5824551	5842060	sense	intergenic	downstream	same_strand
NONMMUT146039.1	13.5424	1.06303	26.0218	24.4789	4.61347	0.0164856	Up	Chr19	11047460	11055856	sense	intergenic	downstream	same_strand
NONMMUT146223.1	4.20292	8.40584	0	0	#NAME?	0.0119713	Down	Chr2	26146681	26147099	antisense	intergenic	upstream	divergent
NONMMUT146251.1	9.68534	17.3419	2.02878	0.116987	-3.09558	0.0189475	Down	Chr2	30456671	30457209	sense	intergenic	downstream	same_strand
NONMMUT146592.1	7.53487	0.408881	14.6609	35.856	5.16414	0.015624	Up	Chr2	167769031	167783664	sense	intergenic	downstream	same_strand
NONMMUT147146.1	8.91088	2.65109	15.1707	5.72244	2.51663	0.0250678	Up	Chr2	158353667	158361534	antisense	intergenic	upstream	divergent
NONMMUT147149.1	10.802	2.2422	19.3617	8.63513	3.11022	0.0213631	Up	Chr2	158353667	158368014	antisense	intergenic	upstream	divergent
NONMMUT147211.1	4.09686	0	8.19371	Inf	Inf	0.012014	Up	Chr2	167768774	167783511	antisense	intergenic	downstream	convergent
NONMMUT147315.1	12.8248	1.18678	24.4628	20.6127	4.36546	0.00835693	Up	Chr3	19628362	19628563	antisense	genic	exonic	nested
NONMMUT147629.1	93.8475	62.0489	125.646	2.02495	1.01789	0.0465015	Up	Chr3	22073887	22076477	antisense	intergenic	upstream	divergent
NONMMUT147868.1	3.44305	0	6.8861	Inf	Inf	0.0298596	Up	Chr3	135458228	135465469	antisense	genic	exonic	nested
NONMMUT148021.1	9.28596	1.83332	16.7386	9.13019	3.19065	0.00767022	Up	Chr4	45012572	45017706	antisense	intergenic	upstream	divergent
NONMMUT148121.1	14.2998	26.2922	2.30727	0.0877549	-3.51038	0.00108098	Down	Chr4	95056688	95075148	antisense	intergenic	upstream	divergent
NONMMUT148249.1	7.42526	13.1849	1.66563	0.126329	-2.98475	0.0197856	Down	Chr4	136347379	136359612	sense	intergenic	downstream	same_strand
NONMMUT148477.1	3.01528	0	6.03055	Inf	Inf	0.0413742	Up	Chr4	49630702	49631989	antisense	intergenic	upstream	divergent
NONMMUT148543.1	3.37406	0	6.74812	Inf	Inf	0.0299699	Up	Chr4	89114900	89117670	antisense	intergenic	upstream	divergent
NONMMUT148904.1	38.4253	19.385	57.4655	2.96442	1.56775	0.0186235	Up	Chr5	28032158	28060425	sense	intergenic	upstream	same_strand
NONMMUT148906.1	39.3068	63.4641	15.1495	0.23871	-2.06667	0.0366857	Down	Chr5	28032177	28060425	sense	intergenic	upstream	same_strand
NONMMUT148924.1	16.6948	31.071	2.31861	0.074623	-3.74424	0.000642429	Down	Chr5	33465291	33471121	antisense	intergenic	upstream	divergent
NONMMUT149005.1	2.79565	5.5913	0	0	#NAME?	0.0479045	Down	Chr5	76730477	76730708	sense	genic	intronic	nested
NONMMUT149043.1	47.2456	75.4682	19.0231	0.252067	-1.98812	0.0079252	Down	Chr5	99906723	99907579	sense	genic	intronic	nested
NONMMUT149265.1	4.30846	8.61692	0	0	#NAME?	0.0111144	Down	Chr5	143039020	143062688	antisense	genic	intronic	nested
NONMMUT149273.1	12.6754	4.6822	20.6687	4.41431	2.14219	0.0298436	Up	Chr5	145183698	145191564	antisense	genic	exonic	overlapping
NONMMUT149377.1	49.3836	70.2426	28.5245	0.406086	-1.30014	0.0480565	Down	Chr5	23399324	23403617	antisense	intergenic	upstream	divergent
NONMMUT149480.1	28.139	15.5579	40.7201	2.61732	1.38809	0.0360691	Up	Chr5	41624972	41708179	sense	genic	exonic	overlapping
NONMMUT149958.1	46.1939	26.6566	65.7312	2.46585	1.30209	0.0434246	Up	Chr6	51463102	51466154	antisense	genic	exonic	nested
NONMMUT150357.1	3.31275	6.6255	0	0	#NAME?	0.0324798	Down	Chr6	31192267	31192532
NONMMUT150407.1	4.45061	0.408881	8.49233	20.7697	4.37641	0.0336578	Up	Chr6	47780478	47780941	sense	intergenic	downstream	same_strand
NONMMUT151121.1	20.6736	32.4515	8.89575	0.274124	-1.8671	0.0290787	Down	Chr7	81523549	81531606	antisense	intergenic	downstream	convergent
NONMMUT151243.1	4.57773	8.86563	0.289826	0.032691	-4.93496	0.0427867	Down	Chr7	116336003	116338633	antisense	genic	exonic	overlapping
NONMMUT151832.1	4.45434	0	8.90868	Inf	Inf	0.0447326	Up	Chr7	114208436	114209342	sense	intergenic	downstream	same_strand
NONMMUT152088.1	4.92974	9.56965	0.289826	0.030286	-5.04521	0.0255264	Down	Chr8	33642008	33652411	antisense	genic	exonic	overlapping
NONMMUT152631.1	78.2139	44.7205	111.707	2.4979	1.32071	0.0438923	Up	Chr8	34658105	34659369
NONMMUT152795.1	6.04193	10.8346	1.24922	0.115299	-3.11655	0.0424048	Down	Chr8	82796145	82803361	sense	intergenic	upstream	same_strand
NONMMUT152865.1	69.9967	41.671	98.3223	2.35949	1.23848	0.0238895	Up	Chr8	105698154	105701228	sense	genic	exonic	overlapping
NONMMUT153467.1	19.3121	30.5571	8.06713	0.264001	-1.92138	0.0426474	Down	Chr9	109122411	109128514	sense	intergenic	downstream	same_strand
NONMMUT153721.1	8.83823	1.63536	16.0411	9.80889	3.29409	0.0379966	Up	Chr9	48459363	48464798	sense	intergenic	downstream	same_strand
NONMMUT153852.1	3.41512	0	6.83025	Inf	Inf	0.0250976	Up	Chr9	77811202	77816833	antisense	intergenic	downstream	convergent
NONMMUT153915.1	114.671	35.4468	193.895	5.47004	2.45155	0.0290937	Up	Chr9	88521034	88522897	antisense	intergenic	upstream	divergent
NONMMUT153919.1	50.1375	20.8501	79.4248	3.80932	1.92953	0.00536128	Up	Chr9	88521034	88522897	antisense	intergenic	upstream	divergent
NONMMUT154026.1	53.6328	86.1533	21.1123	0.245054	-2.02883	0.00367278	Down	Chr9	105064804	105088286	antisense	genic	intronic	overlapping
NONMMUT154084.1	6.62407	0.59339	12.6548	21.3262	4.41455	0.0193175	Up	Chr9	113070976	113091325
NONMMUT154167.1	22.0269	7.31968	36.7342	5.01855	2.32727	0.00571647	Up	ChrX	8142326	8144211	antisense	genic	exonic	overlapping
NONMMUT154253.1	5.06007	0.197797	9.92233	50.1643	5.64859	0.0242785	Up	ChrX	12283653	12286955
NONMMUT154271.1	9.05743	17.2454	0.869478	0.050418	-4.30992	0.00500415	Down	ChrX	37115157	37116222	sense	intergenic	upstream	same_strand
NONMMUT154319.1	7.98442	14.8095	1.1593	0.0782809	-3.6752	0.0276415	Down	ChrX	103553936	103616902	antisense	intergenic	upstream	divergent
NONMMUT154321.1	11.2606	20.1493	2.37186	0.117714	-3.08664	0.00729654	Down	ChrX	103553936	103623754	antisense	intergenic	upstream	divergent
NONMMUT154327.1	5.67924	0	11.3585	Inf	Inf	0.0392933	Up	ChrX	103569160	103591824	antisense	intergenic	upstream	divergent
NONMMUT154332.1	25.7242	47.754	3.69441	0.0773634	-3.69221	0.000873634	Down	ChrX	103569160	103623754	antisense	intergenic	upstream	divergent
NONMMUT154342.1	15.6107	0.817763	30.4036	37.179	5.21642	0.0402404	Up	ChrX	105037027	105070124	antisense	intergenic	upstream	divergent
NONMMUT154407.1	259.502	387.126	131.877	0.340656	-1.55361	0.00430139	Down	ChrY	90718541	90725989	antisense	intergenic	downstream	convergent
TCONS_00002182	158.88	76.7101	241.05	3.14235	1.65184	0.0139386	Up	Chr10	117277336	117288115	antisense	genic	exonic	overlapping
TCONS_00009467	142.628	75.9188	209.337	2.75738	1.4633	0.011539	Up	Chr16	25142012	25178229
TCONS_00009468	268.389	128.23	408.548	3.18605	1.67177	0.000456371	Up	Chr16	25143237	25178209
TCONS_00010166	13.2559	6.37832	20.1334	3.15654	1.65834	0.0454298	Up	Chr17	45298116	45299071	antisense	intergenic	downstream	convergent
TCONS_00012349	394.659	233.418	555.899	2.38156	1.25191	0.00670228	Up	Chr19	30538483	30538846	sense	intergenic	downstream	same_strand
TCONS_00018087	111.05	57.376	164.724	2.87095	1.52153	0.00899047	Up	Chr5	147431501	147548493	sense	genic	exonic	nested
TCONS_00019184	343.526	197.433	489.618	2.47993	1.3103	0.0186864	Up	Chr6	67609685	67725656	antisense	intergenic	upstream	divergent
TCONS_00019205	22.2645	5.15168	39.3774	7.6436	2.93425	0.000475221	Up	Chr6	68939376	68941733
TCONS_00019828	37.0295	21.0253	53.0337	2.52238	1.33478	0.0466522	Up	Chr6	47362506	47404598	antisense	intergenic	upstream	divergent
TCONS_00019993	74.2682	42.219	106.317	2.51823	1.33241	0.0146189	Up	Chr6	70722538	70726941	sense	intergenic	downstream	same_strand
TCONS_00020969	1494.23	981.266	2007.19	2.04551	1.03246	0.0290909	Up	Chr7	103726569	103827917	antisense	genic	exonic	overlapping
TCONS_00020970	1526.21	918.123	2134.29	2.32463	1.217	0.0075187	Up	Chr7	103726569	103827917	antisense	genic	exonic	overlapping
TCONS_00020971	502.012	319.048	684.976	2.14694	1.10228	0.0191054	Up	Chr7	103726569	103827917	antisense	genic	exonic	containing
TCONS_00022524	203.182	54.7993	351.564	6.41549	2.68156	0.0232293	Up	Chr8	68844995	68906934	sense	genic	exonic	containing
