# Supplementary material for: Expression Profile Analysis of Long Non-coding RNA in OVX Models-Derived BMSCs for Postmenopausal Osteoporosis by RNA Sequencing and Bioinformatics
Source: Front Cell Dev Biol. 2021 Sep 30;9:719851. doi: 10.3389/fcell.2021.719851 (PMC8514751; doi:10.3389/fcell.2021.719851)
Supplement: Supplementary file 2 [file Table_2.XLSX]

## Sheet: Sheet1
Table S2 Dysregulated mRNA transcripts between the OVX and control group
gene_id	Control-1	Control-2	Conrol-3	OVX-1	OVX-2	OVX-3	log2FoldChange	P value	up_down
BC048679	0.407533	0.323504	0.0400254	0	0	0	-10.2882	1.84e-05	Down
Kcnj3	0.0133403	0.009388	0.0123542	0	0	0	-8.84229	0.0236542	Down
Akr1c6	0	0	0	0.0801185	0.137738	0	8.84315	0.0332434	Up
Hpd	0	0	0	0.0146082	0.153431	0.0278395	9.03032	0.0383428	Up
Mrgprb1	0	0	0	0.0163812	0.0362718	0.0221399	8.80245	0.0290515	Up
Pmp2	0	0	0	0.0619969	0.0834346	0.106239	8.98128	0.0169604	Up
Serpina3m	0	0	0	0.0233281	0.148571	0.0564181	9.4111	0.0231879	Up
Lep	0	0	0.0214997	0.574373	0.489624	0.244954	5.97927	4.04e-10	Up
Inmt	0	0	0.0635366	0.0918687	0.715465	0.558888	4.44236	0.00431349	Up
Itpka	0	0	0.0180672	0.223704	0.275709	0.0330865	3.43516	0.00684714	Up
Krt79	0.0121404	0.0123913	0	0.0712814	0.075687	0.0342278	3.1247	0.047492	Up
Vat1l	0.030209	0.00586605	0.00582713	0.0777953	0.118666	0.0651403	3.12344	0.000486865	Up
Ambn	0.0135332	0	0	0.0962289	0.0516171	0.0949096	3.12003	0.0315533	Up
Ces1f	0.0216301	0.0420291	0.0206585	0.329099	0.2555	0.193431	3.09684	9.76e-06	Up
Nnat	0.04487	0.00863002	0	0.335784	0.175784	0.0886174	3.07334	0.00752556	Up
Npy	0.350336	0	0.229142	1.65362	1.84938	1.77856	3.00299	1.34e-06	Up
Chrne	0.0152068	0.0607703	0.015216	0.0866199	0.431647	0.279381	2.63419	0.0109943	Up
Scd1	19.7982	15.1224	21.0181	112.812	119.594	124.867	2.62076	3.77e-81	Up
Glb1l2	0.0798584	0.0362459	0.0768732	0.45943	0.45889	0.470626	2.60102	4.92e-15	Up
Klhdc7a	0.0479976	0.00787795	0.0237556	0.210554	0.176137	0.127726	2.5698	6.95e-07	Up
Pigr	0.00986928	0.00976778	0.00948035	0.0471925	0.0643447	0.0403903	2.51381	0.0112816	Up
Lhx9	0	0.00524468	0	0.0242427	0.0211648	0.0315006	2.50542	0.0144252	Up
Plin1	0.992752	0.701798	1.29902	5.86859	5.31578	6.26166	2.49363	2.89e-38	Up
Trhde	0.00426511	0.00401294	0.00789174	0.0332641	0.0566418	0.0442985	2.47636	0.00728842	Up
Cyp2f2	0.533815	0.307357	0.621747	2.45624	2.95138	2.95931	2.41981	2.02e-20	Up
Apoa2	0.0963418	0.0311477	0.062471	0.360281	0.570346	0.14393	2.41847	0.00451962	Up
Tmem45b	0.246995	0.0955537	0.109681	1.00971	0.819536	0.45206	2.37292	5.49e-05	Up
Klb	0.0263767	0.0958833	0.0318602	0.266787	0.299254	0.255555	2.36603	3e-06	Up
Aicda	0.0209723	0.0100883	0.0300235	0.122915	0.133048	0.0372337	2.21611	0.0383908	Up
Mal	0.0959627	0.107853	0.0246749	0.169834	0.545412	0.389572	2.20332	0.00306498	Up
Hoxa11	0.128208	0.0761314	0.0895741	0.544016	0.415006	0.470779	2.19974	2.44e-05	Up
Wdr93	0.0153837	0	0.0220235	0.0277065	0.0522223	0.0476735	2.18613	0.0333839	Up
Arg1	0.0613138	0.0602003	0.0746781	0.100322	0.519231	0.29051	2.17552	0.00663137	Up
Cadm2	0.00512075	0.00229856	0.0158502	0.0104378	0.0597849	0.0465653	2.17159	0.0335872	Up
Cfd	25.2213	14.9287	35.7751	131.94	112.699	105.726	2.15532	1.92e-19	Up
Adcyap1r1	0.124853	0.061546	0.153597	0.39954	0.678223	0.487668	2.15453	4.94e-08	Up
Lrrtm4	0.00943871	0.0114561	0.0169345	0.0263559	0.0660622	0.0634698	2.14711	0.00294425	Up
Serpind1	0.0397779	0.0283282	0.0093733	0.133224	0.123931	0.0611111	2.14173	0.0183112	Up
Lctl	0.105162	0.0206397	0.0513575	0.352414	0.282462	0.209769	2.13303	9.15e-05	Up
H2-M2	0.0277682	0.337734	0.0801507	0.385156	0.740331	0.700753	2.09695	7.15e-06	Up
Adora1	0.0301862	0.0256573	0.0170894	0.0808877	0.134574	0.130093	2.09406	0.00050189	Up
Fstl4	0.00274133	0.0337048	0.0105087	0.044335	0.0762678	0.0750898	2.07741	0.00099907	Up
Adig	0.381135	0.276199	0.492621	2.65173	1.30028	1.11372	2.06594	0.00068268	Up
Acat3	0.0823246	0.0115433	0	0.119763	0.128375	0.105621	2.05419	0.00668958	Up
A530016L24Rik	0.141469	0.0742535	0.149554	0.545518	0.454081	0.526703	2.04763	2.83e-08	Up
Tmem196	0.0364396	0.0165953	0.027007	0.0505117	0.143843	0.101005	2.00267	0.00406538	Up
Mcpt4	0.123548	0.0714751	0	0.226807	0.240438	0.306085	1.98962	0.0302406	Up
Sucnr1	0.114793	0.0303777	0.0150672	0.227975	0.260838	0.169223	1.98492	0.0139646	Up
Thrsp	1.3471	1.57464	1.53987	6.41251	6.52182	5.33963	1.96233	2.08e-18	Up
Lgals12	0.141236	0.0580403	0.116664	0.421401	0.36798	0.499867	1.94379	8.42e-07	Up
Serpina3n	0.214899	0.152956	0.186378	0.78754	0.693116	0.651074	1.93891	4.7e-07	Up
Cidec	0.930238	0.448985	1.47326	3.75042	3.57445	3.61587	1.89012	1.37e-18	Up
Kcnk3	0.0815432	0.0648257	0.0165445	0.154527	0.207629	0.255872	1.84188	0.00201673	Up
Mpz	0.628887	0.251355	0.466087	0.648481	2.79434	1.67486	1.80289	0.0390065	Up
Hoxa13	0	0.315926	0	0.487294	0.326719	0.504348	1.79863	0.0322899	Up
Acvr1c	0.0943387	0.0242979	0.0537527	0.178328	0.21731	0.208089	1.78627	1.43e-08	Up
2210407C18Rik	0.130667	0.0611082	0.183883	0.513881	0.215717	0.390771	1.76767	0.0104425	Up
Snhg11	0.0417291	0.0117528	0.0116612	0.0945873	0.0828359	0.0505004	1.73762	0.00742575	Up
Stfa2	0.183923	1.14873	1.16379	3.51508	1.60995	2.52378	1.71001	0.00142618	Up
Ren1	0.0800183	0.118722	0.0198586	0.150088	0.141022	0.311974	1.69701	0.0370081	Up
Trim34b	0.0517841	0.0636994	0.0986462	0.216885	0.0898148	0.219693	1.68426	0.0156943	Up
Apoc1	0.324217	0.59282	0.59702	2.22058	2.0849	1.51894	1.62745	0.000569881	Up
Pllp	0.120228	0.033718	0.117817	0.173044	0.428007	0.294738	1.61677	0.0132446	Up
Adh7	0.0186156	0.041528	0.011713	0.0607385	0.0538627	0.0709416	1.61305	0.0267416	Up
Slc7a10	0.182142	0.0149428	0.121548	0.464935	0.413026	0.557651	1.60198	0.00128177	Up
Pck1	0.398109	0.110984	0.444665	1.20669	0.962138	0.951088	1.59415	1.87e-07	Up
Cxcl13	0.220165	0.324639	0.118597	0.641264	0.467689	0.715942	1.55022	0.00274717	Up
Rgs8	0.0148999	0.0330666	0.0109183	0.0310702	0.052127	0.0674749	1.51456	0.0454102	Up
Dner	0.0327869	0.0317904	0.0714534	0.140542	0.120839	0.102088	1.50798	0.0446384	Up
Retn	0.184928	0.101663	0.377402	0.868157	0.818424	0.606958	1.48001	0.00177471	Up
Coch	0.132586	0.0907065	0.0720322	0.270765	0.284876	0.225976	1.45141	0.00520637	Up
Als2cr12	0.0126298	0.0157097	0.0115739	0.0516081	0.0118426	0.0362779	1.41952	0.042797	Up
Igf2bp3	0.039729	0.084479	0.0673135	0.161518	0.166694	0.16405	1.40249	0.00129778	Up
Emilin3	0.0594375	0.103819	0.0683602	0.214946	0.257931	0.159169	1.40183	0.00914386	Up
Aoc3	0.776864	0.561637	0.656952	1.47016	2.06173	1.91734	1.40075	3.87e-11	Up
Stfa3	0.806515	3.1156	3.8835	8.55717	4.57822	8.75441	1.39668	0.00748734	Up
Lrrc15	0.140134	0.272703	0.121006	0.56212	0.401949	0.458431	1.39122	8.98e-06	Up
Prlr	0.0337968	0.024845	0.0419743	0.106384	0.0878461	0.0943961	1.38587	7.06e-05	Up
Lca5l	0.0696877	0.0477938	0.00681238	0.138288	0.097158	0.151656	1.38173	0.0309376	Up
Klhl32	0.0403946	0.0325543	0.0710399	0.108701	0.125097	0.143634	1.3586	0.0181021	Up
BC100530	0.896145	3.41508	3.7689	8.38562	4.52978	7.70628	1.35556	0.00431941	Up
Epha3	0.22085	0.174054	0.146248	0.407181	0.471137	0.454401	1.35348	6.23e-06	Up
Has1	0.155931	0.0664598	0.0381155	0.199911	0.298854	0.211646	1.34801	0.0139153	Up
Arxes2	0.0854276	0.129059	0.223026	0.504369	0.358581	0.251766	1.34768	0.026109	Up
Rarres2	2.92031	3.86626	5.17546	12.1789	10.452	9.89153	1.32805	6.54e-14	Up
Cbln1	0.667806	0.973573	0.896407	2.30705	1.77758	2.30898	1.31861	1.41e-07	Up
Cd209g	0.158203	0.337003	0.294984	0.834738	0.733801	0.558343	1.31721	0.00506956	Up
Car5b	0.245675	0.257866	0.506046	0.816524	0.842535	0.900372	1.30195	1.29e-06	Up
Apod	1.48034	0.785555	1.78812	2.04018	4.66775	3.43949	1.2502	0.0103187	Up
Cd209f	0.682784	1.24139	1.33255	3.75305	2.81925	2.2187	1.24611	0.00183906	Up
Hcar1	0.211917	0.0827359	0.241422	0.495416	0.293986	0.541831	1.23227	0.00477595	Up
Mmp3	0.246441	0.190702	0.25519	0.559383	0.467219	0.686694	1.2108	0.00219302	Up
Rpl39l	0.375159	0.391637	0.568091	1.35712	0.795619	0.623889	1.20012	0.0238352	Up
Bfsp2	0.910927	1.44015	1.49147	3.25955	3.00662	3.11481	1.19687	1.1e-08	Up
Cntnap2	0.0149745	0.0397571	0.0281648	0.0452533	0.0775256	0.0683705	1.19491	0.0451515	Up
Tmeff1	0.153523	0.0737941	0.0824563	0.252885	0.159941	0.300359	1.19411	0.0250722	Up
Serpina3c	0.260606	0.251313	0.467852	0.77405	0.683903	0.775373	1.18885	0.000207705	Up
Fabp4	28.3712	38.1337	39.1467	89.1718	86.3301	76.2267	1.18676	3.45e-18	Up
Myl4	4.47579	6.89762	7.70447	15.5224	14.2333	13.7003	1.18261	3.47e-14	Up
Igfals	0.430575	0.231959	0.239089	0.784187	0.694067	0.829235	1.17747	0.00152379	Up
Gabra3	0.0758257	0.0237018	0.0459917	0.0838973	0.161372	0.0912767	1.16663	0.0341427	Up
Cxcl14	4.40636	7.12942	5.70116	12.1929	14.8645	14.5025	1.16487	6.21e-15	Up
LOC102639700	0.0273781	0.0250784	0.0273586	0.0674393	0.0658683	0.0807518	1.16032	0.0268767	Up
Bcan	0.0532035	0.107854	0.0480549	0.155118	0.172516	0.143977	1.15751	0.0376578	Up
Igll1	5.50344	12.1966	11.133	20.729	23.7605	20.4324	1.1516	3.37e-09	Up
Scn7a	0.266388	0.204351	0.152783	0.370711	0.574562	0.509641	1.14234	0.000126552	Up
Vpreb1	5.76148	10.4725	8.30841	19.6237	19.6421	15.5635	1.14083	4.75e-09	Up
Cygb	0.918259	0.754258	1.01868	2.00032	2.55476	2.19459	1.13295	4.23e-07	Up
Rsph9	0.183194	0.274291	0.285595	0.772586	0.618437	0.762028	1.12643	4.49e-06	Up
Vsig4	0.306362	0.195835	0.308974	0.681973	0.601159	0.427953	1.12469	0.00624868	Up
Adipoq	20.6738	34.6588	32.7673	73.101	60.6732	60.158	1.10518	8.66e-09	Up
Tusc5	0.379435	0.339564	0.375249	0.941762	0.559886	0.986943	1.09822	0.000485752	Up
Sncg	0.938625	0.713681	0.665492	2.49095	1.57649	1.28013	1.09627	0.00464783	Up
Aldh1a3	0.205807	0.338816	0.192469	0.354263	0.691542	0.564702	1.0892	0.00304117	Up
Dkk3	1.27171	1.30585	1.23866	2.7513	2.65823	2.77571	1.08916	2.71e-09	Up
Egfl6	0.393729	0.307584	0.541903	0.949905	0.867364	0.964242	1.08873	2.14e-05	Up
Bmper	0.264489	0.343079	0.425741	0.789021	0.746572	0.739445	1.08693	8.85e-05	Up
Wnt10a	0.257306	0.345188	0.296072	0.450407	0.756899	0.780236	1.08386	0.0230388	Up
Fam26e	0.534683	0.32284	0.682732	1.27291	0.91759	1.12851	1.06525	0.000926052	Up
Vnn1	0.0916801	0.106507	0.202791	0.271242	0.353829	0.143406	1.05349	0.0411523	Up
C1qtnf7	0.124702	0.118403	0.147618	0.247269	0.280189	0.281169	1.04354	0.00205085	Up
Dntt	4.18239	9.72273	5.34084	12.3296	14.2835	13.7421	1.03847	1.09e-06	Up
Gm12260	2.23619	4.15437	3.07417	9.71094	6.29558	4.35828	1.03805	0.0403299	Up
Clec4n	1.05543	1.35589	1.53118	3.45909	2.25782	2.50304	1.0377	0.000219098	Up
Gm15411	0	0.0410258	0.081532	0.119201	0.0836424	0.299698	1.03269	0.0133443	Up
Klra1	0.377369	0.740262	0.596294	1.30423	1.22592	1.26152	1.02784	0.00027303	Up
Ccdc3	2.09748	1.57177	2.01703	3.49921	3.92283	4.51759	1.02213	2.88e-08	Up
Enpp2	0.731363	0.673155	0.879291	1.73094	1.61344	1.50825	1.01978	3.3e-09	Up
Calml3	1.29525	1.6804	1.6285	3.81902	2.98698	2.77442	1.01431	2.15e-05	Up
Fam198a	0.261098	0.265815	0.195032	0.520554	0.478581	0.474485	1.00526	0.000581919	Up
Map1a	1.02156	0.744732	0.789985	0.30824	0.514596	0.525041	-1.01308	0.00205113	Down
Meis2	0.134619	0.118055	0.107662	0.0598574	0.067943	0.0768307	-1.01834	0.00998869	Down
Oas2	1.78035	1.75474	2.07362	0.690293	0.80243	1.48724	-1.02353	0.000313542	Down
Setd1b	5.17743	2.76307	4.63518	1.59043	2.27296	2.70676	-1.03036	0.0252668	Down
Creb3l1	3.49628	3.52081	3.88415	1.43089	1.72235	2.202	-1.04242	1.53e-08	Down
Gm22	0.538494	0.459593	0.535846	0.181561	0.304659	0.278577	-1.06296	2.03e-06	Down
Slc25a42	1.67961	1.38903	1.6161	0.565787	0.962117	0.745118	-1.07319	0.000287817	Down
Prss30	0.130691	0.204733	0.246903	0.101958	0.0657058	0.128955	-1.07723	0.0290144	Down
Paqr5	0.205813	0.376123	0.288247	0.093722	0.189699	0.141879	-1.08185	0.00465506	Down
Cnnm1	0.208926	0.15259	0.170464	0.074012	0.0922527	0.0998735	-1.09238	0.0056718	Down
Phf24	0.0407487	0.0400768	0.0441699	0.017333	0.0144287	0.0184868	-1.10526	0.0294153	Down
Omp	0.849628	0.44271	0.534272	0.222764	0.407274	0.203967	-1.11019	0.0380462	Down
Pdlim3	13.6324	7.11641	10.7995	2.98119	7.44421	4.53562	-1.14109	0.03329	Down
Esyt3	0.084557	0.0746761	0.11869	0.0540491	0.0490183	0.0324517	-1.14147	0.0337846	Down
Mamstr	0.162613	0.0923559	0.115512	0.0385125	0.0636715	0.0785352	-1.15624	0.0461165	Down
Scube2	0.259409	0.189553	0.171377	0.0536854	0.089984	0.140565	-1.16931	0.00966537	Down
Serpina1b	1.24393	0.984652	0.916607	0.250785	0.746317	0.333079	-1.17477	0.00842962	Down
Mid1	0.360197	0.332098	0.31268	0.150732	0.23495	0.210577	-1.17571	0.0086209	Down
Asb4	0.701115	0.488651	0.339568	0.149663	0.259698	0.280117	-1.17748	0.0239149	Down
Dusp27	1.47521	0.991039	1.0045	0.284968	0.811956	0.547103	-1.19311	0.0182691	Down
Mapt	0.742703	0.433204	0.404689	0.14116	0.347731	0.245835	-1.20672	0.0485135	Down
Hspb1	15.1471	8.16382	14.9707	3.95643	7.22944	6.8071	-1.23554	0.010656	Down
Slc1a1	0.180269	0.203822	0.115459	0.115435	0.0249201	0.0623647	-1.2391	0.0190222	Down
Homer2	1.20824	0.814441	0.622491	0.285664	0.497771	0.379549	-1.24289	0.00881758	Down
Sim2	0.321851	0.276047	0.172785	0.101682	0.102819	0.123554	-1.24571	0.0138813	Down
Atp1b2	4.5166	2.71499	2.80914	1.08526	1.84882	1.56523	-1.26428	0.00675802	Down
Scn3a	0.117973	0.0604533	0.0871913	0.0464376	0.050702	0.0352249	-1.2713	0.028081	Down
Corin	0.0786031	0.187913	0.0928083	0.0834294	0.0452296	0.0412314	-1.28174	0.00878305	Down
Car14	0.663081	0.413285	0.318397	0.192033	0.291386	0.117995	-1.29897	0.0279127	Down
Cd300ld3	0.181421	0.567864	0.465121	0.188696	0.099456	0.183678	-1.317	0.0405334	Down
Frem2	0.120165	0.0837203	0.0640223	0.0281443	0.0607005	0.0263155	-1.3175	0.0178547	Down
Mybph	3.33726	2.11456	3.06544	1.09229	1.12578	1.3826	-1.34491	0.000525079	Down
Mb	128.196	90.9722	56.9871	15.4961	66.5883	32.8137	-1.34622	0.0395148	Down
Musk	0.415306	0.232447	0.208626	0.0521779	0.183238	0.101462	-1.3623	0.0209683	Down
Oas1e	0.163301	0.368434	0.364145	0.161874	0.0928131	0.0420636	-1.38344	0.00645232	Down
Fhl1	46.8545	32.7622	28.5873	8.80595	19.9689	14.8564	-1.39844	0.00217977	Down
Cnksr1	0.966493	0.637594	0.684677	0.23663	0.249496	0.336709	-1.4189	0.000767791	Down
Fam19a3	0.152308	0.0672943	0.0672988	0.0320241	0.0297708	0.042727	-1.43077	0.0462593	Down
Klhl40	3.67962	2.10594	3.41794	0.629225	1.98252	1.10838	-1.43711	0.00487629	Down
Lmcd1	10.4337	5.4928	8.12272	2.11721	4.55436	2.69314	-1.43778	0.00740979	Down
A930009A15Rik	0.211566	0.356436	0.588874	0.168854	0.0772131	0.377377	-1.45493	0.00669309	Down
Hif3a	0.153705	0.0703415	0.18734	0.034515	0.0542891	0.0682586	-1.47785	0.00751648	Down
Adprhl1	1.21752	0.588821	0.725018	0.145642	0.506295	0.277935	-1.50909	0.0276394	Down
Coro6	2.86521	1.61095	1.28119	0.300825	1.04704	0.71625	-1.51237	0.025289	Down
Nrap	34.4146	18.3871	15.4591	4.64754	12.7962	8.41704	-1.51656	0.0411052	Down
Calcr	0.19802	0.281808	0.285445	0.139738	0.0631046	0.0692279	-1.51668	0.000367865	Down
Lrrc2	2.14695	0.875154	1.18061	0.251541	0.759842	0.502229	-1.527	0.0399498	Down
Trim72	7.03557	4.65718	3.20477	1.10855	2.76045	1.62165	-1.55909	0.0175166	Down
Serpina1a	0.622151	0.690017	0.894743	0.169181	0.55276	0.154131	-1.57308	6.66e-05	Down
Myo1a	0.0424561	0.0427439	0.0240628	0.00584243	0.00621979	0.0281466	-1.57757	0.0408622	Down
Serpina1d	1.50622	2.04372	2.07492	0.674595	0.765081	0.455024	-1.60366	1.25e-08	Down
Nova2	0.179703	0.0980456	0.199706	0.0298498	0.0606062	0.0652759	-1.63642	0.00238337	Down
Hspa1l	1.57347	0.884656	0.760276	0.177374	0.565293	0.385918	-1.6366	0.0217191	Down
Ankrd1	1.52545	0.648576	2.10436	0.343548	0.584018	0.473901	-1.64669	0.0246448	Down
Gpr50	0.195932	0.132061	0.325857	0.0846752	0.0419629	0.106962	-1.69768	0.00997609	Down
Ppp1r27	14.1623	8.63478	5.50105	2.15557	4.30292	2.53172	-1.70124	0.028567	Down
Prokr2	0.0446981	0.0377219	0.0558789	0.00703176	0.00759785	0.0174302	-1.72029	0.048105	Down
Hspb6	32.0576	17.4447	14.5894	2.46392	10.1974	6.93911	-1.7376	0.0161985	Down
En1	0.278468	0.232538	0.104885	0	0.134983	0.0546246	-1.74288	0.0265284	Down
2310030G06Rik	0.667445	0.48784	0.234798	0.179216	0.171697	0.117161	-1.75944	0.00603667	Down
Smtnl1	3.18194	2.04733	1.5049	0.20291	1.22463	0.736042	-1.76664	0.00999543	Down
Sbk2	2.16528	1.19436	0.957991	0.288281	0.643028	0.29015	-1.81567	0.0138607	Down
Cryab	45.9816	25.077	29.4554	5.34951	13.3565	8.72826	-1.96756	0.00130615	Down
Flnc	22.4026	8.75384	15.4002	2.27819	7.31539	3.40743	-1.97025	0.0112094	Down
Esrrg	0.609916	0.334204	0.252747	0.0559736	0.17345	0.0819476	-1.98645	0.00997213	Down
Lgi2	0.137524	0.102576	0.214901	0.0319009	0.0461251	0.0315218	-2.01061	0.000400819	Down
Ntf5	0.146311	0.0842815	0.0211636	0.0402868	0.0321326	0	-2.04565	0.0395353	Down
Adamts8	0.722201	0.477249	0.268095	0.0881793	0.161647	0.137009	-2.04618	0.0104108	Down
Rp1	0.0257241	0.0137412	0.0152596	0.00723915	0	0.00540526	-2.0963	0.0271958	Down
Myh3	0.289302	0.267544	0.181612	0.0325313	0.114143	0.0449231	-2.09678	2.71e-06	Down
Lmod2	8.49877	3.49026	3.23953	0.331623	2.50822	0.99995	-2.10134	0.0311395	Down
Actn2	35.8176	19.4342	13.4463	1.64913	10.0341	5.4494	-2.12735	0.0188599	Down
Gck	0.130772	0.0392558	0.133711	0.0151765	0.0240834	0.0363271	-2.13281	0.0139975	Down
Dsc2	0.068561	0.0874713	0.117271	0.021292	0.00924233	0.0168969	-2.14211	0.00115868	Down
Casq2	2.96258	1.87078	1.32995	0.245391	0.857907	0.331573	-2.16639	0.00136643	Down
Myh2	78.3626	46.9304	32.1533	4.09977	21.4361	12.2625	-2.19639	0.00767372	Down
Fam179a	0.198639	0.0672805	0.129882	0.0412135	0	0.0113526	-2.23304	0.00822929	Down
Myom3	2.0422	1.0646	0.773654	0.0861866	0.540487	0.265518	-2.26263	0.0122698	Down
1700024P16Rik	0.0777734	0.0305149	0.0731964	0.00963365	0.0171192	0.0124753	-2.28571	0.00813528	Down
Csrp3	18.6679	9.92735	15.4761	1.00696	5.84543	1.86124	-2.36906	5.14e-05	Down
Hspb7	14.6865	7.58381	9.31524	0.856196	3.74712	1.42858	-2.44249	0.000210937	Down
Itih5l-ps	0.11101	0.065804	0.119227	0.00446149	0.0332583	0.0175657	-2.49843	0.00023756	Down
Greb1	0.0603836	0.0745703	0.0803859	0.0202745	0.00811309	0.00742775	-2.50766	7.27e-06	Down
Xirp1	7.16889	1.95162	4.54264	0.42842	1.20175	0.851839	-2.56686	0.0123804	Down
Sbk3	0.099288	0.0595752	0.0237948	0.00566933	0.030247	0	-2.60906	0.0373723	Down
Fabp3	41.0557	22.9143	13.8067	2.53996	6.73194	4.58436	-2.62645	0.00882112	Down
Dsg2	0.0270192	0.0363767	0.0180195	0.00681615	0.00367435	0.00336956	-2.62697	0.0346996	Down
Klhl34	1.76546	0.966862	0.719793	0.107589	0.336218	0.123772	-2.73109	0.00129381	Down
Ankrd2	7.13993	3.99716	3.45175	0.196162	1.25923	0.575018	-2.77601	0.00123002	Down
Myoz2	12.8502	6.41104	4.64727	0.490924	1.85021	1.31774	-2.80107	0.00393996	Down
Pdk4	32.4612	5.62258	14.65	1.85946	2.92766	2.92262	-2.82728	0.0408075	Down
1700113H08Rik	0.0628986	0.0300457	0.0445578	0	0.0151588	0	-2.89792	0.0388607	Down
Tnnt1	23.3854	13.9914	8.22189	1.09495	2.70582	1.7384	-2.96606	0.00294614	Down
Kcnt1	0.00873142	0.00867634	0.00868939	0	0.0058841	0	-3.01666	0.0167026	Down
Plppr5	0.025477	0.0893059	0.0394201	0.00431928	0.00707831	0.00648916	-3.10679	0.00235001	Down
A2m	3.66749	2.64634	3.89072	0.445106	0.200782	0.389277	-3.33248	6.7e-16	Down
Thpo	0.0586228	0.0279971	0.0284631	0	0.00711028	0.0065252	-3.40757	0.00476241	Down
Msmp	0.899026	1.67767	1.74001	0	0.1298	0.0780588	-3.55297	1.79e-09	Down
Myl2	67.5396	35.2983	24.2798	0.490486	5.38773	4.59327	-3.69849	0.000556037	Down
Ces5a	0.0768996	0.0108335	0.0324766	0	0	0	-3.75656	0.0241415	Down
Tecrl	0.156048	0.0597983	0.128871	0	0.00997567	0.00917083	-3.88164	0.000296627	Down
Cdh12	0.00854118	0.00437891	0.00322873	0.000996861	0	0	-4.05371	0.037037	Down
Vmn1r90	0.18654	0.116418	0.113139	0	0	0	-4.15568	0.021994	Down
Tnnc1	49.5536	24.8087	15.1308	0.195604	2.18567	1.82466	-4.51721	0.000439511	Down
Myl3	70.8511	34.2881	20.4897	1.41009	2.52266	1.50212	-4.60138	0.000753983	Down
Tnni1	16.2748	8.67654	5.67675	0.0686856	0.833592	0.393184	-4.62196	0.000177021	Down
Capn11	0.0116343	0.0970739	0.338913	0	0.00580962	0.0105897	-4.64527	0.0213372	Down
Myh7	47.293	20.9543	13.8488	0.0588474	2.21969	1.05628	-4.77396	0.00117162	Down
Sln	5.25508	4.83618	2.03941	0	0.144703	0.194969	-5.30141	3.88e-07	Down
Cbln2	0.0247627	0.177286	0.0959112	0.00753238	0	0	-5.47179	0.0010696	Down
