# Supplementary material for: Expression Profile Analysis of Long Non-coding RNA in OVX Models-Derived BMSCs for Postmenopausal Osteoporosis by RNA Sequencing and Bioinformatics
Source: Front Cell Dev Biol. 2021 Sep 30;9:719851. doi: 10.3389/fcell.2021.719851 (PMC8514751; doi:10.3389/fcell.2021.719851)
Supplement: Supplementary file 3 [file Table_3.XLSX]

## Sheet: Table S3
Table S3 GO annotations of the upregulated mRNA
id	term	category	ListHits	ListTotal	PopHits	PopTotal	pval	Enrichment_score	Gene
GO:0005576	extracellular region	cellular_component	36	125	1668	20677	1.58e-12	3.57013	Serpind1; Igll1; Dkk3; Adipoq; Apod; Cfd; Cxcl13; Cxcl14; Ren1; Ambn; Pigr; Epha3; Retn; Cbln1; Bmper; C1qtnf7; Igfals; Mmp3; Lep; Fstl4; Bcan; Fam198a; Rarres2; Emilin3; Coch; Serpina3c; Serpina3m; Serpina3n; Glb1l2; Egfl6; Enpp2; Ccdc3; Wnt10a; Apoa2; Apoc1; Npy
GO:0005615	extracellular space	cellular_component	30	125	1431	20677	2.93e-10	3.46784	Serpind1; Vpreb1; Dkk3; Adipoq; Apod; Cfd; Ces1f; Cxcl13; Cxcl14; Ren1; Pigr; Retn; Arg1; Kcnk3; Mcpt4; Aoc3; Bmper; Vnn1; C1qtnf7; Mmp3; Lep; Bcan; Rarres2; Serpina3c; Serpina3m; Serpina3n; Enpp2; Wnt10a; Apoa2; Npy
GO:0050873	brown fat cell differentiation	biological_process	5	125	35	20677	6.08e-08	23.6309	Fabp4; Adipoq; Scd1; Adig; Rarres2
GO:1901657	glycosyl compound metabolic process	biological_process	2	125	4	20677	8.59e-07	82.708	Klb; Lctl
GO:0050994	regulation of lipid catabolic process	biological_process	2	125	4	20677	8.59e-07	82.708	Lgals12; Rarres2
GO:0050872	white fat cell differentiation	biological_process	3	125	15	20677	1.65e-06	33.0832	Fabp4; Scd1; Adig
GO:0008217	regulation of blood pressure	biological_process	5	125	60	20677	1.66e-06	13.7847	Ren1; Aoc3; Lep; Trhde; Npy
GO:0008422	beta-glucosidase activity	molecular_function	2	125	5	20677	2.14e-06	66.1664	Klb; Lctl
GO:0030300	regulation of intestinal cholesterol absorption	biological_process	2	125	5	20677	2.14e-06	66.1664	Lep; Apoa2
GO:0009308	amine metabolic process	biological_process	2	125	6	20677	4.26e-06	55.1387	Aoc3; Inmt
GO:0001766	membrane raft polarization	biological_process	2	125	7	20677	7.42e-06	47.2617	Pllp; Mal
GO:0032868	response to insulin	biological_process	4	125	48	20677	1.04e-05	13.7847	Retn; Pck1; Lep; Acvr1c
GO:0010764	negative regulation of fibroblast migration	biological_process	2	125	8	20677	1.18e-05	41.354	Has1; Cygb
GO:0010951	negative regulation of endopeptidase activity	biological_process	5	125	84	20677	1.2e-05	9.84619	Serpind1; Stfa2; Serpina3c; Serpina3m; Serpina3n
GO:0009749	response to glucose	biological_process	4	125	51	20677	1.4e-05	12.9738	Adipoq; Nnat; Acvr1c; Apoa2
GO:0004553	hydrolase activity, hydrolyzing O-glycosyl compounds	molecular_function	3	125	26	20677	1.72e-05	19.0865	Klb; Glb1l2; Lctl
GO:0010642	negative regulation of platelet-derived growth factor receptor signaling pathway	biological_process	2	125	9	20677	1.76e-05	36.7591	Adipoq; Apod
GO:0010873	positive regulation of cholesterol esterification	biological_process	2	125	9	20677	1.76e-05	36.7591	Scd1; Apoa2
GO:0048733	sebaceous gland development	biological_process	2	125	9	20677	1.76e-05	36.7591	Scd1; Wnt10a
GO:0001758	retinal dehydrogenase activity	molecular_function	2	125	9	20677	1.76e-05	36.7591	Akr1c6; Aldh1a3
GO:0019911	structural constituent of myelin sheath	molecular_function	2	125	10	20677	2.51e-05	33.0832	Pllp; Mal
GO:0048019	receptor antagonist activity	molecular_function	2	125	11	20677	3.43e-05	30.0756	Dkk3; Adh7
GO:2000584	negative regulation of platelet-derived growth factor receptor-alpha signaling pathway	biological_process	1	125	2	20677	3.63e-05	82.708	Adipoq
GO:2000098	negative regulation of smooth muscle cell-matrix adhesion	biological_process	1	125	2	20677	3.63e-05	82.708	Apod
GO:0019626	short-chain fatty acid catabolic process	biological_process	1	125	2	20677	3.63e-05	82.708	Ces1f
GO:0002518	lymphocyte chemotaxis across high endothelial venule	biological_process	1	125	2	20677	3.63e-05	82.708	Cxcl13
GO:0002415	immunoglobulin transcytosis in epithelial cells mediated by polymeric immunoglobulin receptor	biological_process	1	125	2	20677	3.63e-05	82.708	Pigr
GO:0038093	Fc receptor signaling pathway	biological_process	1	125	2	20677	3.63e-05	82.708	Pigr
GO:0097156	fasciculation of motor neuron axon	biological_process	1	125	2	20677	3.63e-05	82.708	Epha3
GO:2000872	positive regulation of progesterone secretion	biological_process	1	125	2	20677	3.63e-05	82.708	Retn
GO:0004053	arginase activity	molecular_function	1	125	2	20677	3.63e-05	82.708	Arg1
GO:0010963	regulation of L-arginine import	biological_process	1	125	2	20677	3.63e-05	82.708	Arg1
GO:0019547	arginine catabolic process to ornithine	biological_process	1	125	2	20677	3.63e-05	82.708	Arg1
GO:0070965	positive regulation of neutrophil mediated killing of fungus	biological_process	1	125	2	20677	3.63e-05	82.708	Arg1
GO:0003868	4-hydroxyphenylpyruvate dioxygenase activity	molecular_function	1	125	2	20677	3.63e-05	82.708	Hpd
GO:0008127	quercetin 2,3-dioxygenase activity	molecular_function	1	125	2	20677	3.63e-05	82.708	Hpd
GO:0016701	oxidoreductase activity, acting on single donors with incorporation of molecular oxygen	molecular_function	1	125	2	20677	3.63e-05	82.708	Hpd
GO:0042323	negative regulation of circadian sleep/wake cycle, non-REM sleep	biological_process	1	125	2	20677	3.63e-05	82.708	Adora1
GO:0070256	negative regulation of mucus secretion	biological_process	1	125	2	20677	3.63e-05	82.708	Adora1
GO:0008038	neuron recognition	biological_process	1	125	2	20677	3.63e-05	82.708	Cntnap2
GO:0021761	limbic system development	biological_process	1	125	2	20677	3.63e-05	82.708	Cntnap2
GO:0052593	tryptamine:oxygen oxidoreductase (deaminating) activity	molecular_function	1	125	2	20677	3.63e-05	82.708	Aoc3
GO:0052594	aminoacetone:oxygen oxidoreductase(deaminating) activity	molecular_function	1	125	2	20677	3.63e-05	82.708	Aoc3
GO:0052595	aliphatic-amine oxidase activity	molecular_function	1	125	2	20677	3.63e-05	82.708	Aoc3
GO:0052596	phenethylamine:oxygen oxidoreductase (deaminating) activity	molecular_function	1	125	2	20677	3.63e-05	82.708	Aoc3
GO:1902283	negative regulation of primary amine oxidase activity	biological_process	1	125	2	20677	3.63e-05	82.708	Aoc3
GO:0002544	chronic inflammatory response	biological_process	1	125	2	20677	3.63e-05	82.708	Vnn1
GO:0015939	pantothenate metabolic process	biological_process	1	125	2	20677	3.63e-05	82.708	Vnn1
GO:0017159	pantetheine hydrolase activity	molecular_function	1	125	2	20677	3.63e-05	82.708	Vnn1
GO:0004611	phosphoenolpyruvate carboxykinase activity	molecular_function	1	125	2	20677	3.63e-05	82.708	Pck1
GO:0004613	phosphoenolpyruvate carboxykinase (GTP) activity	molecular_function	1	125	2	20677	3.63e-05	82.708	Pck1
GO:0019543	propionate catabolic process	biological_process	1	125	2	20677	3.63e-05	82.708	Pck1
GO:0046327	glycerol biosynthetic process from pyruvate	biological_process	1	125	2	20677	3.63e-05	82.708	Pck1
GO:0061402	positive regulation of transcription from RNA polymerase II promoter in response to acidic pH	biological_process	1	125	2	20677	3.63e-05	82.708	Pck1
GO:0010720	positive regulation of cell development	biological_process	1	125	2	20677	3.63e-05	82.708	Hoxa11
GO:0042942	D-serine transport	biological_process	1	125	2	20677	3.63e-05	82.708	Slc7a10
GO:1903699	tarsal gland development	biological_process	1	125	2	20677	3.63e-05	82.708	Scd1
GO:0030395	lactose binding	molecular_function	1	125	2	20677	3.63e-05	82.708	Lgals12
GO:0010727	negative regulation of hydrogen peroxide metabolic process	biological_process	1	125	2	20677	3.63e-05	82.708	Mmp3
GO:0032817	regulation of natural killer cell proliferation	biological_process	1	125	2	20677	3.63e-05	82.708	Lep
GO:0042269	regulation of natural killer cell mediated cytotoxicity	biological_process	1	125	2	20677	3.63e-05	82.708	Lep
GO:0072604	interleukin-6 secretion	biological_process	1	125	2	20677	3.63e-05	82.708	Lep
GO:0098868	bone growth	biological_process	1	125	2	20677	3.63e-05	82.708	Lep
GO:1990051	activation of protein kinase C activity	biological_process	1	125	2	20677	3.63e-05	82.708	Lep
GO:0048670	regulation of collateral sprouting	biological_process	1	125	2	20677	3.63e-05	82.708	Fstl4
GO:0006067	ethanol metabolic process	biological_process	1	125	2	20677	3.63e-05	82.708	Adh7
GO:0010430	fatty acid omega-oxidation	biological_process	1	125	2	20677	3.63e-05	82.708	Adh7
GO:0047006	17-alpha,20-alpha-dihydroxypregn-4-en-3-one dehydrogenase activity	molecular_function	1	125	2	20677	3.63e-05	82.708	Akr1c6
GO:0071395	cellular response to jasmonic acid stimulus	biological_process	1	125	2	20677	3.63e-05	82.708	Akr1c6
GO:0047844	deoxycytidine deaminase activity	molecular_function	1	125	2	20677	3.63e-05	82.708	Aicda
GO:0044381	glucose import in response to insulin stimulus	biological_process	1	125	2	20677	3.63e-05	82.708	Tusc5
GO:0099638	endosome to plasma membrane protein transport	biological_process	1	125	2	20677	3.63e-05	82.708	Tusc5
GO:0018931	naphthalene metabolic process	biological_process	1	125	2	20677	3.63e-05	82.708	Cyp2f2
GO:0035262	gonad morphogenesis	biological_process	1	125	2	20677	3.63e-05	82.708	Lhx9
GO:1901383	negative regulation of chorionic trophoblast cell proliferation	biological_process	1	125	2	20677	3.63e-05	82.708	Acvr1c
GO:0010903	negative regulation of very-low-density lipoprotein particle remodeling	biological_process	1	125	2	20677	3.63e-05	82.708	Apoa2
GO:0032375	negative regulation of cholesterol transport	biological_process	1	125	2	20677	3.63e-05	82.708	Apoa2
GO:0034370	triglyceride-rich lipoprotein particle remodeling	biological_process	1	125	2	20677	3.63e-05	82.708	Apoa2
GO:2000490	negative regulation of hepatic stellate cell activation	biological_process	1	125	2	20677	3.63e-05	82.708	Cygb
GO:0006006	glucose metabolic process	biological_process	4	125	63	20677	3.96e-05	10.5026	Adipoq; Apod; Pck1; Lep
GO:0001523	retinoid metabolic process	biological_process	2	125	12	20677	4.56e-05	27.5693	Adh7; Rarres2
GO:0010804	negative regulation of tumor necrosis factor-mediated signaling pathway	biological_process	2	125	13	20677	5.9e-05	25.4486	Adipoq; Ccdc3
GO:0046888	negative regulation of hormone secretion	biological_process	2	125	14	20677	7.48e-05	23.6309	Adipoq; Adora1
GO:0010466	negative regulation of peptidase activity	biological_process	5	125	117	20677	7.83e-05	7.06906	Serpind1; Stfa2; Serpina3c; Serpina3m; Serpina3n
GO:0005811	lipid droplet	cellular_component	4	125	74	20677	8.6e-05	8.94141	Ces1f; Cidec; Adig; Plin1
GO:0015485	cholesterol binding	molecular_function	3	125	39	20677	8.89e-05	12.7243	Apod; Pmp2; Apoa2
GO:0030414	peptidase inhibitor activity	molecular_function	5	125	120	20677	9.01e-05	6.89233	Serpind1; Stfa2; Serpina3c; Serpina3m; Serpina3n
GO:0050995	negative regulation of lipid catabolic process	biological_process	2	125	15	20677	9.31e-05	22.0555	Adora1; Apoa2
GO:0002021	response to dietary excess	biological_process	2	125	15	20677	9.31e-05	22.0555	Lep; Acvr1c
GO:0042573	retinoic acid metabolic process	biological_process	2	125	15	20677	9.31e-05	22.0555	Adh7; Aldh1a3
GO:0006304	DNA modification	biological_process	1	125	3	20677	0.000108336	55.1387	Dntt
GO:0045715	negative regulation of low-density lipoprotein particle receptor biosynthetic process	biological_process	1	125	3	20677	0.000108336	55.1387	Adipoq
GO:0045923	positive regulation of fatty acid metabolic process	biological_process	1	125	3	20677	0.000108336	55.1387	Adipoq
GO:2000405	negative regulation of T cell migration	biological_process	1	125	3	20677	0.000108336	55.1387	Apod
GO:0031735	CCR10 chemokine receptor binding	molecular_function	1	125	3	20677	0.000108336	55.1387	Cxcl13
GO:0002003	angiotensin maturation	biological_process	1	125	3	20677	0.000108336	55.1387	Ren1
GO:0002016	regulation of blood volume by renin-angiotensin	biological_process	1	125	3	20677	0.000108336	55.1387	Ren1
GO:0030345	structural constituent of tooth enamel	molecular_function	1	125	3	20677	0.000108336	55.1387	Ambn
GO:0097155	fasciculation of sensory neuron axon	biological_process	1	125	3	20677	0.000108336	55.1387	Epha3
GO:2000552	negative regulation of T-helper 2 cell cytokine production	biological_process	1	125	3	20677	0.000108336	55.1387	Arg1
GO:0010866	regulation of triglyceride biosynthetic process	biological_process	1	125	3	20677	0.000108336	55.1387	Thrsp
GO:0046890	regulation of lipid biosynthetic process	biological_process	1	125	3	20677	0.000108336	55.1387	Thrsp
GO:0002002	regulation of angiotensin levels in blood	biological_process	1	125	3	20677	0.000108336	55.1387	Mcpt4
GO:0003093	regulation of glomerular filtration	biological_process	1	125	3	20677	0.000108336	55.1387	Adora1
GO:0042321	negative regulation of circadian sleep/wake cycle, sleep	biological_process	1	125	3	20677	0.000108336	55.1387	Adora1
GO:1900453	negative regulation of long term synaptic depression	biological_process	1	125	3	20677	0.000108336	55.1387	Adora1
GO:0045163	clustering of voltage-gated potassium channels	biological_process	1	125	3	20677	0.000108336	55.1387	Cntnap2
GO:2001055	positive regulation of mesenchymal cell apoptotic process	biological_process	1	125	3	20677	0.000108336	55.1387	Hoxa13
GO:0015825	L-serine transport	biological_process	1	125	3	20677	0.000108336	55.1387	Slc7a10
GO:0006636	unsaturated fatty acid biosynthetic process	biological_process	1	125	3	20677	0.000108336	55.1387	Scd1
GO:0004999	vasoactive intestinal polypeptide receptor activity	molecular_function	1	125	3	20677	0.000108336	55.1387	Adcyap1r1
GO:0006114	glycerol biosynthetic process	biological_process	1	125	3	20677	0.000108336	55.1387	Lep
GO:0032310	prostaglandin secretion	biological_process	1	125	3	20677	0.000108336	55.1387	Lep
GO:0032814	regulation of natural killer cell activation	biological_process	1	125	3	20677	0.000108336	55.1387	Lep
GO:0004024	alcohol dehydrogenase activity, zinc-dependent	molecular_function	1	125	3	20677	0.000108336	55.1387	Adh7
GO:0047045	testosterone 17-beta-dehydrogenase (NADP+) activity	molecular_function	1	125	3	20677	0.000108336	55.1387	Akr1c6
GO:0016445	somatic diversification of immunoglobulins	biological_process	1	125	3	20677	0.000108336	55.1387	Aicda
GO:0070383	DNA cytosine deamination	biological_process	1	125	3	20677	0.000108336	55.1387	Aicda
GO:0090310	negative regulation of methylation-dependent chromatin silencing	biological_process	1	125	3	20677	0.000108336	55.1387	Aicda
GO:0097752	regulation of DNA stability	biological_process	1	125	3	20677	0.000108336	55.1387	Aicda
GO:0045226	extracellular polysaccharide biosynthetic process	biological_process	1	125	3	20677	0.000108336	55.1387	Has1
GO:0001834	trophectodermal cell proliferation	biological_process	1	125	3	20677	0.000108336	55.1387	Acvr1c
GO:0007181	transforming growth factor beta receptor complex assembly	biological_process	1	125	3	20677	0.000108336	55.1387	Acvr1c
GO:0048179	activin receptor complex	cellular_component	1	125	3	20677	0.000108336	55.1387	Acvr1c
GO:0018158	protein oxidation	biological_process	1	125	3	20677	0.000108336	55.1387	Apoa2
GO:0070653	high-density lipoprotein particle receptor binding	molecular_function	1	125	3	20677	0.000108336	55.1387	Apoa2
GO:0004096	catalase activity	molecular_function	1	125	3	20677	0.000108336	55.1387	Cygb
GO:0002072	optic cup morphogenesis involved in camera-type eye development	biological_process	1	125	3	20677	0.000108336	55.1387	Aldh1a3
GO:0060166	olfactory pit development	biological_process	1	125	3	20677	0.000108336	55.1387	Aldh1a3
GO:0006635	fatty acid beta-oxidation	biological_process	3	125	41	20677	0.000108405	12.1036	Adipoq; Acat3; Lep
GO:0019395	fatty acid oxidation	biological_process	2	125	16	20677	0.000114031	20.677	Adipoq; Cygb
GO:0043434	response to peptide hormone	biological_process	3	125	42	20677	0.000119259	11.8154	Serpina3c; Serpina3m; Serpina3n
GO:0008584	male gonad development	biological_process	4	125	81	20677	0.000132226	8.16869	Ren1; Hoxa11; Klhl32; Lhx9
GO:0072562	blood microparticle	cellular_component	2	125	17	20677	0.000137855	19.4607	Igll1; Apoa2
GO:0019825	oxygen binding	molecular_function	2	125	17	20677	0.000137855	19.4607	Cyp2f2; Cygb
GO:0004869	cysteine-type endopeptidase inhibitor activity	molecular_function	3	125	45	20677	0.000156545	11.0277	BC100530; Stfa2; Stfa3
GO:0045598	regulation of fat cell differentiation	biological_process	2	125	18	20677	0.000164696	18.3796	Lgals12; Lep
GO:0009395	phospholipid catabolic process	biological_process	2	125	18	20677	0.000164696	18.3796	Enpp2; Apoa2
GO:0034361	very-low-density lipoprotein particle	cellular_component	2	125	18	20677	0.000164696	18.3796	Apoa2; Apoc1
GO:0042157	lipoprotein metabolic process	biological_process	2	125	18	20677	0.000164696	18.3796	Apoa2; Apoc1
GO:0034220	ion transmembrane transport	biological_process	4	125	85	20677	0.000166054	7.78428	Fam26e; Chrne; Kcnk3; Gabra3
GO:0034061	DNA polymerase activity	molecular_function	1	125	4	20677	0.000215813	41.354	Dntt
GO:0046813	receptor-mediated virion attachment to host cell	biological_process	1	125	4	20677	0.000215813	41.354	Lrrc15
GO:0032348	negative regulation of aldosterone biosynthetic process	biological_process	1	125	4	20677	0.000215813	41.354	Dkk3
GO:2000065	negative regulation of cortisol biosynthetic process	biological_process	1	125	4	20677	0.000215813	41.354	Dkk3
GO:0033634	positive regulation of cell-cell adhesion mediated by integrin	biological_process	1	125	4	20677	0.000215813	41.354	Cxcl13
GO:2000503	positive regulation of natural killer cell chemotaxis	biological_process	1	125	4	20677	0.000215813	41.354	Cxcl14
GO:0002018	renin-angiotensin regulation of aldosterone production	biological_process	1	125	4	20677	0.000215813	41.354	Ren1
GO:0006525	arginine metabolic process	biological_process	1	125	4	20677	0.000215813	41.354	Arg1
GO:0016813	hydrolase activity, acting on carbon-nitrogen (but not peptide) bonds, in linear amidines	molecular_function	1	125	4	20677	0.000215813	41.354	Arg1
GO:0001883	purine nucleoside binding	molecular_function	1	125	4	20677	0.000215813	41.354	Adora1
GO:0002793	positive regulation of peptide secretion	biological_process	1	125	4	20677	0.000215813	41.354	Adora1
GO:0055118	negative regulation of cardiac muscle contraction	biological_process	1	125	4	20677	0.000215813	41.354	Adora1
GO:0099056	integral component of presynaptic membrane	cellular_component	1	125	4	20677	0.000215813	41.354	Adora1
GO:0060393	regulation of pathway-restricted SMAD protein phosphorylation	biological_process	1	125	4	20677	0.000215813	41.354	Bmper
GO:0060159	regulation of dopamine receptor signaling pathway	biological_process	1	125	4	20677	0.000215813	41.354	Rgs8
GO:0003985	acetyl-CoA C-acetyltransferase activity	molecular_function	1	125	4	20677	0.000215813	41.354	Acat3
GO:0034235	GPI anchor binding	molecular_function	1	125	4	20677	0.000215813	41.354	Vnn1
GO:0051365	cellular response to potassium ion starvation	biological_process	1	125	4	20677	0.000215813	41.354	Pck1
GO:0007501	mesodermal cell fate specification	biological_process	1	125	4	20677	0.000215813	41.354	Hoxa11
GO:0032896	palmitoyl-CoA 9-desaturase activity	molecular_function	1	125	4	20677	0.000215813	41.354	Scd1
GO:0033561	regulation of water loss via skin	biological_process	1	125	4	20677	0.000215813	41.354	Scd1
GO:1903966	monounsaturated fatty acid biosynthetic process	biological_process	1	125	4	20677	0.000215813	41.354	Scd1
GO:0008440	inositol-1,4,5-trisphosphate 3-kinase activity	molecular_function	1	125	4	20677	0.000215813	41.354	Itpka
GO:0042567	insulin-like growth factor ternary complex	cellular_component	1	125	4	20677	0.000215813	41.354	Igfals
GO:0032615	interleukin-12 production	biological_process	1	125	4	20677	0.000215813	41.354	Lep
GO:0038108	negative regulation of appetite by leptin-mediated signaling pathway	biological_process	1	125	4	20677	0.000215813	41.354	Lep
GO:0050999	regulation of nitric-oxide synthase activity	biological_process	1	125	4	20677	0.000215813	41.354	Lep
GO:0070093	negative regulation of glucagon secretion	biological_process	1	125	4	20677	0.000215813	41.354	Lep
GO:0072606	interleukin-8 secretion	biological_process	1	125	4	20677	0.000215813	41.354	Lep
GO:0006069	ethanol oxidation	biological_process	1	125	4	20677	0.000215813	41.354	Adh7
GO:0035276	ethanol binding	molecular_function	1	125	4	20677	0.000215813	41.354	Adh7
GO:0019732	antifungal humoral response	biological_process	1	125	4	20677	0.000215813	41.354	Rarres2
GO:0009972	cytidine deamination	biological_process	1	125	4	20677	0.000215813	41.354	Aicda
GO:0045869	negative regulation of single stranded viral RNA replication via double stranded DNA intermediate	biological_process	1	125	4	20677	0.000215813	41.354	Aicda
GO:0050501	hyaluronan synthase activity	molecular_function	1	125	4	20677	0.000215813	41.354	Has1
GO:0034638	phosphatidylcholine catabolic process	biological_process	1	125	4	20677	0.000215813	41.354	Enpp2
GO:0016361	activin receptor activity, type I	molecular_function	1	125	4	20677	0.000215813	41.354	Acvr1c
GO:0038100	nodal binding	molecular_function	1	125	4	20677	0.000215813	41.354	Acvr1c
GO:0018206	peptidyl-methionine modification	biological_process	1	125	4	20677	0.000215813	41.354	Apoa2
GO:0034190	apolipoprotein receptor binding	molecular_function	1	125	4	20677	0.000215813	41.354	Apoa2
GO:0046340	diacylglycerol catabolic process	biological_process	1	125	4	20677	0.000215813	41.354	Apoa2
GO:0060192	negative regulation of lipase activity	biological_process	1	125	4	20677	0.000215813	41.354	Apoa2
GO:0070384	Harderian gland development	biological_process	1	125	4	20677	0.000215813	41.354	Aldh1a3
GO:0042552	myelination	biological_process	3	125	49	20677	0.0002185	10.1275	Pllp; Mal; Mpz
GO:0045600	positive regulation of fat cell differentiation	biological_process	3	125	51	20677	0.000255322	9.73035	Adig; Rarres2; Ccdc3
GO:0030673	axolemma	cellular_component	2	125	21	20677	0.000264905	15.7539	Adora1; Cntnap2
GO:0042923	neuropeptide binding	molecular_function	2	125	22	20677	0.000305381	15.0378	Adcyap1r1; Mrgprb1
GO:0006807	nitrogen compound metabolic process	biological_process	2	125	23	20677	0.000349642	14.384	Vnn1; Pck1
GO:0043218	compact myelin	cellular_component	1	125	5	20677	0.000358263	33.0832	Pllp
GO:0097113	AMPA glutamate receptor clustering	biological_process	1	125	5	20677	0.000358263	33.0832	Lrrtm4
GO:1904753	negative regulation of vascular associated smooth muscle cell migration	biological_process	1	125	5	20677	0.000358263	33.0832	Adipoq
GO:2000467	positive regulation of glycogen (starch) synthase activity	biological_process	1	125	5	20677	0.000358263	33.0832	Adipoq
GO:2000481	positive regulation of cAMP-dependent protein kinase activity	biological_process	1	125	5	20677	0.000358263	33.0832	Adipoq
GO:0035754	B cell chemotaxis	biological_process	1	125	5	20677	0.000358263	33.0832	Cxcl13
GO:0048248	CXCR3 chemokine receptor binding	molecular_function	1	125	5	20677	0.000358263	33.0832	Cxcl13
GO:0008065	establishment of blood-nerve barrier	biological_process	1	125	5	20677	0.000358263	33.0832	Ren1
GO:0002175	protein localization to paranode region of axon	biological_process	1	125	5	20677	0.000358263	33.0832	Mal
GO:0060336	negative regulation of interferon-gamma-mediated signaling pathway	biological_process	1	125	5	20677	0.000358263	33.0832	Arg1
GO:0002686	negative regulation of leukocyte migration	biological_process	1	125	5	20677	0.000358263	33.0832	Adora1
GO:0071205	protein localization to juxtaparanode region of axon	biological_process	1	125	5	20677	0.000358263	33.0832	Cntnap2
GO:0035902	response to immobilization stress	biological_process	1	125	5	20677	0.000358263	33.0832	Aoc3
GO:0010594	regulation of endothelial cell migration	biological_process	1	125	5	20677	0.000358263	33.0832	Bmper
GO:0017076	purine nucleotide binding	molecular_function	1	125	5	20677	0.000358263	33.0832	Pck1
GO:0016717	oxidoreductase activity, acting on paired donors, with oxidation of a pair of donors resulting in the reduction of molecular oxygen to two molecules of water	molecular_function	1	125	5	20677	0.000358263	33.0832	Scd1
GO:0034435	cholesterol esterification	biological_process	1	125	5	20677	0.000358263	33.0832	Scd1
GO:0035630	bone mineralization involved in bone maturation	biological_process	1	125	5	20677	0.000358263	33.0832	Lep
GO:0090335	regulation of brown fat cell differentiation	biological_process	1	125	5	20677	0.000358263	33.0832	Lep
GO:1900015	regulation of cytokine production involved in inflammatory response	biological_process	1	125	5	20677	0.000358263	33.0832	Lep
GO:0048403	brain-derived neurotrophic factor binding	molecular_function	1	125	5	20677	0.000358263	33.0832	Fstl4
GO:0004031	aldehyde oxidase activity	molecular_function	1	125	5	20677	0.000358263	33.0832	Adh7
GO:0006068	ethanol catabolic process	biological_process	1	125	5	20677	0.000358263	33.0832	Adh7
GO:0016814	hydrolase activity, acting on carbon-nitrogen (but not peptide) bonds, in cyclic amidines	molecular_function	1	125	5	20677	0.000358263	33.0832	Aicda
GO:0007171	activation of transmembrane receptor protein tyrosine kinase activity	biological_process	1	125	5	20677	0.000358263	33.0832	Prlr
GO:1901164	negative regulation of trophoblast cell migration	biological_process	1	125	5	20677	0.000358263	33.0832	Acvr1c
GO:0002740	negative regulation of cytokine secretion involved in immune response	biological_process	1	125	5	20677	0.000358263	33.0832	Apoa2
GO:0034384	high-density lipoprotein particle clearance	biological_process	1	125	5	20677	0.000358263	33.0832	Apoa2
GO:0055102	lipase inhibitor activity	molecular_function	1	125	5	20677	0.000358263	33.0832	Apoa2
GO:0060228	phosphatidylcholine-sterol O-acyltransferase activator activity	molecular_function	1	125	5	20677	0.000358263	33.0832	Apoa2
GO:0002138	retinoic acid biosynthetic process	biological_process	1	125	5	20677	0.000358263	33.0832	Aldh1a3
GO:0048386	positive regulation of retinoic acid receptor signaling pathway	biological_process	1	125	5	20677	0.000358263	33.0832	Aldh1a3
GO:0048839	inner ear development	biological_process	3	125	60	20677	0.000477776	8.2708	Cxcl14; Bmper; Hoxa13
GO:0017134	fibroblast growth factor binding	molecular_function	2	125	26	20677	0.00050656	12.7243	Klb; Cxcl13
GO:0033211	adiponectin-activated signaling pathway	biological_process	1	125	6	20677	0.000535267	27.5693	Adipoq
GO:0045650	negative regulation of macrophage differentiation	biological_process	1	125	6	20677	0.000535267	27.5693	Adipoq
GO:0090080	positive regulation of MAPKKK cascade by fibroblast growth factor receptor signaling pathway	biological_process	1	125	6	20677	0.000535267	27.5693	Klb
GO:0033625	positive regulation of integrin activation	biological_process	1	125	6	20677	0.000535267	27.5693	Cxcl13
GO:0006559	L-phenylalanine catabolic process	biological_process	1	125	6	20677	0.000535267	27.5693	Hpd
GO:0006572	tyrosine catabolic process	biological_process	1	125	6	20677	0.000535267	27.5693	Hpd
GO:0001609	G-protein coupled adenosine receptor activity	molecular_function	1	125	6	20677	0.000535267	27.5693	Adora1
GO:0008131	primary amine oxidase activity	molecular_function	1	125	6	20677	0.000535267	27.5693	Aoc3
GO:0006475	internal protein amino acid acetylation	biological_process	1	125	6	20677	0.000535267	27.5693	Pck1
GO:0004768	stearoyl-CoA 9-desaturase activity	molecular_function	1	125	6	20677	0.000535267	27.5693	Scd1
GO:0001936	regulation of endothelial cell proliferation	biological_process	1	125	6	20677	0.000535267	27.5693	Lep
GO:0032635	interleukin-6 production	biological_process	1	125	6	20677	0.000535267	27.5693	Lep
GO:0035360	positive regulation of peroxisome proliferator activated receptor signaling pathway	biological_process	1	125	6	20677	0.000535267	27.5693	Lep
GO:0045639	positive regulation of myeloid cell differentiation	biological_process	1	125	6	20677	0.000535267	27.5693	Lep
GO:1900180	regulation of protein localization to nucleus	biological_process	1	125	6	20677	0.000535267	27.5693	Lep
GO:2000491	positive regulation of hepatic stellate cell activation	biological_process	1	125	6	20677	0.000535267	27.5693	Lep
GO:0004022	alcohol dehydrogenase (NAD) activity	molecular_function	1	125	6	20677	0.000535267	27.5693	Adh7
GO:0016655	oxidoreductase activity, acting on NAD(P)H, quinone or similar compound as acceptor	molecular_function	1	125	6	20677	0.000535267	27.5693	Akr1c6
GO:0016554	cytidine to uridine editing	biological_process	1	125	6	20677	0.000535267	27.5693	Aicda
GO:0030213	hyaluronan biosynthetic process	biological_process	1	125	6	20677	0.000535267	27.5693	Has1
GO:0004565	beta-galactosidase activity	molecular_function	1	125	6	20677	0.000535267	27.5693	Glb1l2
GO:0045026	plasma membrane fusion	biological_process	1	125	6	20677	0.000535267	27.5693	Tusc5
GO:0004528	phosphodiesterase I activity	molecular_function	1	125	6	20677	0.000535267	27.5693	Enpp2
GO:0004551	nucleotide diphosphatase activity	molecular_function	1	125	6	20677	0.000535267	27.5693	Enpp2
GO:0047391	alkylglycerophosphoethanolamine phosphodiesterase activity	molecular_function	1	125	6	20677	0.000535267	27.5693	Enpp2
GO:2000394	positive regulation of lamellipodium morphogenesis	biological_process	1	125	6	20677	0.000535267	27.5693	Enpp2
GO:0014033	neural crest cell differentiation	biological_process	1	125	6	20677	0.000535267	27.5693	Wnt10a
GO:0030262	apoptotic nuclear changes	biological_process	1	125	6	20677	0.000535267	27.5693	Acvr1c
GO:0050996	positive regulation of lipid catabolic process	biological_process	1	125	6	20677	0.000535267	27.5693	Apoa2
GO:0097386	glial cell projection	cellular_component	1	125	6	20677	0.000535267	27.5693	Scn7a
GO:0005344	oxygen carrier activity	molecular_function	1	125	6	20677	0.000535267	27.5693	Cygb
GO:0015671	oxygen transport	biological_process	1	125	6	20677	0.000535267	27.5693	Cygb
GO:0005504	fatty acid binding	molecular_function	2	125	27	20677	0.000567373	12.253	Fabp4; Pmp2
GO:0007267	cell-cell signaling	biological_process	5	125	169	20677	0.000573736	4.89396	Cxcl13; Cxcl14; Wnt10a; Trhde; Npy
GO:0034097	response to cytokine	biological_process	3	125	64	20677	0.000611059	7.75387	Serpina3c; Serpina3m; Serpina3n
GO:0045765	regulation of angiogenesis	biological_process	2	125	28	20677	0.000632663	11.8154	Lep; Enpp2
GO:0048018	receptor ligand activity	molecular_function	2	125	29	20677	0.00070256	11.408	Cxcl13; Wnt10a
GO:0034987	immunoglobulin receptor binding	molecular_function	1	125	7	20677	0.000746407	23.6309	Igll1
GO:1900121	negative regulation of receptor binding	biological_process	1	125	7	20677	0.000746407	23.6309	Adipoq
GO:0071638	negative regulation of monocyte chemotactic protein-1 production	biological_process	1	125	7	20677	0.000746407	23.6309	Apod
GO:0005004	GPI-linked ephrin receptor activity	molecular_function	1	125	7	20677	0.000746407	23.6309	Epha3
GO:0002674	negative regulation of acute inflammatory response	biological_process	1	125	7	20677	0.000746407	23.6309	Adora1
GO:0032795	heterotrimeric G-protein binding	molecular_function	1	125	7	20677	0.000746407	23.6309	Adora1
GO:0099055	integral component of postsynaptic membrane	cellular_component	1	125	7	20677	0.000746407	23.6309	Adora1
GO:0042297	vocal learning	biological_process	1	125	7	20677	0.000746407	23.6309	Cntnap2
GO:0002043	blood vessel endothelial cell proliferation involved in sprouting angiogenesis	biological_process	1	125	7	20677	0.000746407	23.6309	Bmper
GO:0042118	endothelial cell activation	biological_process	1	125	7	20677	0.000746407	23.6309	Bmper
GO:0060442	branching involved in prostate gland morphogenesis	biological_process	1	125	7	20677	0.000746407	23.6309	Hoxa13
GO:0070542	response to fatty acid	biological_process	1	125	7	20677	0.000746407	23.6309	Scd1
GO:0019222	regulation of metabolic process	biological_process	1	125	7	20677	0.000746407	23.6309	Lep
GO:0043270	positive regulation of ion transport	biological_process	1	125	7	20677	0.000746407	23.6309	Lep
GO:0044320	cellular response to leptin stimulus	biological_process	1	125	7	20677	0.000746407	23.6309	Lep
GO:0048639	positive regulation of developmental growth	biological_process	1	125	7	20677	0.000746407	23.6309	Lep
GO:0061000	negative regulation of dendritic spine development	biological_process	1	125	7	20677	0.000746407	23.6309	Fstl4
GO:0004126	cytidine deaminase activity	molecular_function	1	125	7	20677	0.000746407	23.6309	Aicda
GO:0061180	mammary gland epithelium development	biological_process	1	125	7	20677	0.000746407	23.6309	Prlr
GO:0034366	spherical high-density lipoprotein particle	cellular_component	1	125	7	20677	0.000746407	23.6309	Apoa2
GO:0004030	aldehyde dehydrogenase [NAD(P)+] activity	molecular_function	1	125	7	20677	0.000746407	23.6309	Aldh1a3
GO:0043584	nose development	biological_process	1	125	7	20677	0.000746407	23.6309	Aldh1a3
GO:0048048	embryonic eye morphogenesis	biological_process	1	125	7	20677	0.000746407	23.6309	Aldh1a3
GO:0070324	thyroid hormone binding	molecular_function	1	125	7	20677	0.000746407	23.6309	Aldh1a3
GO:0005578	proteinaceous extracellular matrix	cellular_component	7	125	322	20677	0.000770792	3.596	Ambn; Mmp3; Bcan; Emilin3; Coch; Egfl6; Wnt10a
GO:0004867	serine-type endopeptidase inhibitor activity	molecular_function	4	125	119	20677	0.000785365	5.5602	Serpind1; Serpina3c; Serpina3m; Serpina3n
GO:0005179	hormone activity	molecular_function	4	125	119	20677	0.000785365	5.5602	Adipoq; Retn; Lep; Npy
GO:0045777	positive regulation of blood pressure	biological_process	2	125	31	20677	0.000856679	10.672	Adipoq; Adora1
GO:0016042	lipid catabolic process	biological_process	4	125	122	20677	0.000878651	5.42348	Ces1f; Adora1; Enpp2; Plin1
GO:0033691	sialic acid binding	molecular_function	1	125	8	20677	0.000991271	20.677	Adipoq
GO:1900454	positive regulation of long term synaptic depression	biological_process	1	125	8	20677	0.000991271	20.677	Cbln1
GO:0032964	collagen biosynthetic process	biological_process	1	125	8	20677	0.000991271	20.677	Arg1
GO:0045217	cell-cell junction maintenance	biological_process	1	125	8	20677	0.000991271	20.677	Mpz
GO:0001973	adenosine receptor signaling pathway	biological_process	1	125	8	20677	0.000991271	20.677	Adora1
GO:0004629	phospholipase C activity	molecular_function	1	125	8	20677	0.000991271	20.677	Adora1
GO:0032229	negative regulation of synaptic transmission, GABAergic	biological_process	1	125	8	20677	0.000991271	20.677	Adora1
GO:0035814	negative regulation of renal sodium excretion	biological_process	1	125	8	20677	0.000991271	20.677	Adora1
GO:0060087	relaxation of vascular smooth muscle	biological_process	1	125	8	20677	0.000991271	20.677	Adora1
GO:0002675	positive regulation of acute inflammatory response	biological_process	1	125	8	20677	0.000991271	20.677	Aoc3
GO:0007213	G-protein coupled acetylcholine receptor signaling pathway	biological_process	1	125	8	20677	0.000991271	20.677	Rgs8
GO:0070365	hepatocyte differentiation	biological_process	1	125	8	20677	0.000991271	20.677	Pck1
GO:0015194	L-serine transmembrane transporter activity	molecular_function	1	125	8	20677	0.000991271	20.677	Slc7a10
GO:0030306	ADP-ribosylation factor binding	molecular_function	1	125	8	20677	0.000991271	20.677	Adcyap1r1
GO:0051057	positive regulation of small GTPase mediated signal transduction	biological_process	1	125	8	20677	0.000991271	20.677	Adcyap1r1
GO:0060732	positive regulation of inositol phosphate biosynthetic process	biological_process	1	125	8	20677	0.000991271	20.677	Adcyap1r1
GO:0006020	inositol metabolic process	biological_process	1	125	8	20677	0.000991271	20.677	Itpka
GO:0003300	cardiac muscle hypertrophy	biological_process	1	125	8	20677	0.000991271	20.677	Lep
GO:0010888	negative regulation of lipid storage	biological_process	1	125	8	20677	0.000991271	20.677	Lep
GO:0050810	regulation of steroid biosynthetic process	biological_process	1	125	8	20677	0.000991271	20.677	Lep
GO:0061037	negative regulation of cartilage development	biological_process	1	125	8	20677	0.000991271	20.677	Lep
GO:0022900	electron transport chain	biological_process	1	125	8	20677	0.000991271	20.677	Wdr93
GO:0085029	extracellular matrix assembly	biological_process	1	125	8	20677	0.000991271	20.677	Has1
GO:0042487	regulation of odontogenesis of dentin-containing tooth	biological_process	1	125	8	20677	0.000991271	20.677	Wnt10a
GO:0008035	high-density lipoprotein particle binding	molecular_function	1	125	8	20677	0.000991271	20.677	Apoa2
GO:0034380	high-density lipoprotein particle assembly	biological_process	1	125	8	20677	0.000991271	20.677	Apoa2
GO:0045416	positive regulation of interleukin-8 biosynthetic process	biological_process	1	125	8	20677	0.000991271	20.677	Apoa2
GO:0032098	regulation of appetite	biological_process	1	125	8	20677	0.000991271	20.677	Npy
GO:0006081	cellular aldehyde metabolic process	biological_process	1	125	8	20677	0.000991271	20.677	Aldh1a3
GO:0032809	neuronal cell body membrane	cellular_component	2	125	33	20677	0.00103072	10.0252	Rgs8; Cadm2
GO:0045444	fat cell differentiation	biological_process	3	125	77	20677	0.00122526	6.44478	Retn; Arxes2; Adig
GO:0045776	negative regulation of blood pressure	biological_process	2	125	35	20677	0.00122561	9.45234	Adipoq; Adora1
GO:0050871	positive regulation of B cell activation	biological_process	1	125	9	20677	0.00126945	18.3796	Igll1
GO:0030853	negative regulation of granulocyte differentiation	biological_process	1	125	9	20677	0.00126945	18.3796	Adipoq
GO:0071872	cellular response to epinephrine stimulus	biological_process	1	125	9	20677	0.00126945	18.3796	Adipoq
GO:0071372	cellular response to follicle-stimulating hormone stimulus	biological_process	1	125	9	20677	0.00126945	18.3796	Epha3
GO:0014050	negative regulation of glutamate secretion	biological_process	1	125	9	20677	0.00126945	18.3796	Adora1
GO:0003988	acetyl-CoA C-acyltransferase activity	molecular_function	1	125	9	20677	0.00126945	18.3796	Acat3
GO:0070307	lens fiber cell development	biological_process	1	125	9	20677	0.00126945	18.3796	Bfsp2
GO:0001520	outer dense fiber	cellular_component	1	125	9	20677	0.00126945	18.3796	Als2cr12
GO:0060351	cartilage development involved in endochondral bone morphogenesis	biological_process	1	125	9	20677	0.00126945	18.3796	Hoxa11
GO:0030510	regulation of BMP signaling pathway	biological_process	1	125	9	20677	0.00126945	18.3796	Hoxa13
GO:0097062	dendritic spine maintenance	biological_process	1	125	9	20677	0.00126945	18.3796	Itpka
GO:0007260	tyrosine phosphorylation of STAT protein	biological_process	1	125	9	20677	0.00126945	18.3796	Lep
GO:0008343	adult feeding behavior	biological_process	1	125	9	20677	0.00126945	18.3796	Lep
GO:0046850	regulation of bone remodeling	biological_process	1	125	9	20677	0.00126945	18.3796	Lep
GO:0048671	negative regulation of collateral sprouting	biological_process	1	125	9	20677	0.00126945	18.3796	Fstl4
GO:0047023	androsterone dehydrogenase activity	molecular_function	1	125	9	20677	0.00126945	18.3796	Akr1c6
GO:0030856	regulation of epithelial cell differentiation	biological_process	1	125	9	20677	0.00126945	18.3796	Prlr
GO:0038092	nodal signaling pathway	biological_process	1	125	9	20677	0.00126945	18.3796	Acvr1c
GO:0034374	low-density lipoprotein particle remodeling	biological_process	1	125	9	20677	0.00126945	18.3796	Apoa2
GO:0030246	carbohydrate binding	molecular_function	5	125	197	20677	0.00127172	4.19838	Clec4n; Cd209g; Lgals12; Bcan; Klra1
GO:0035115	embryonic forelimb morphogenesis	biological_process	2	125	36	20677	0.00133116	9.18978	Hoxa11; Hoxa13
GO:0032869	cellular response to insulin stimulus	biological_process	3	125	80	20677	0.00141219	6.2031	Adipoq; Pck1; Tusc5
GO:0007155	cell adhesion	biological_process	9	125	530	20677	0.00143516	2.80895	Ambn; Cntnap2; Aoc3; Igfals; Cadm2; Bcan; Has1; Egfl6; Klra1
GO:0042755	eating behavior	biological_process	2	125	37	20677	0.00144226	8.94141	Aoc3; Lep
GO:0000791	euchromatin	cellular_component	1	125	10	20677	0.00158054	16.5416	Dntt
GO:0010745	negative regulation of macrophage derived foam cell differentiation	biological_process	1	125	10	20677	0.00158054	16.5416	Adipoq
GO:0034115	negative regulation of heterotypic cell-cell adhesion	biological_process	1	125	10	20677	0.00158054	16.5416	Adipoq
GO:1900016	negative regulation of cytokine production involved in inflammatory response	biological_process	1	125	10	20677	0.00158054	16.5416	Apod
GO:0006957	complement activation, alternative pathway	biological_process	1	125	10	20677	0.00158054	16.5416	Cfd
GO:0001823	mesonephros development	biological_process	1	125	10	20677	0.00158054	16.5416	Ren1
GO:0021707	cerebellar granule cell differentiation	biological_process	1	125	10	20677	0.00158054	16.5416	Cbln1
GO:0090394	negative regulation of excitatory postsynaptic potential	biological_process	1	125	10	20677	0.00158054	16.5416	Cbln1
GO:0000050	urea cycle	biological_process	1	125	10	20677	0.00158054	16.5416	Arg1
GO:0009072	aromatic amino acid family metabolic process	biological_process	1	125	10	20677	0.00158054	16.5416	Hpd
GO:0098742	cell-cell adhesion via plasma-membrane adhesion molecules	biological_process	1	125	10	20677	0.00158054	16.5416	Mpz
GO:0045741	positive regulation of epidermal growth factor-activated receptor activity	biological_process	1	125	10	20677	0.00158054	16.5416	Adora1
GO:0044224	juxtaparanode region of axon	cellular_component	1	125	10	20677	0.00158054	16.5416	Cntnap2
GO:0010828	positive regulation of glucose transmembrane transport	biological_process	1	125	10	20677	0.00158054	16.5416	Aoc3
GO:0048038	quinone binding	molecular_function	1	125	10	20677	0.00158054	16.5416	Aoc3
GO:1902176	negative regulation of oxidative stress-induced intrinsic apoptotic signaling pathway	biological_process	1	125	10	20677	0.00158054	16.5416	Vnn1
GO:0006090	pyruvate metabolic process	biological_process	1	125	10	20677	0.00158054	16.5416	Pck1
GO:0032330	regulation of chondrocyte differentiation	biological_process	1	125	10	20677	0.00158054	16.5416	Hoxa11
GO:0032958	inositol phosphate biosynthetic process	biological_process	1	125	10	20677	0.00158054	16.5416	Itpka
GO:0001542	ovulation from ovarian follicle	biological_process	1	125	10	20677	0.00158054	16.5416	Lep
GO:0019953	sexual reproduction	biological_process	1	125	10	20677	0.00158054	16.5416	Lep
GO:0032099	negative regulation of appetite	biological_process	1	125	10	20677	0.00158054	16.5416	Lep
GO:0033210	leptin-mediated signaling pathway	biological_process	1	125	10	20677	0.00158054	16.5416	Lep
GO:0045906	negative regulation of vasoconstriction	biological_process	1	125	10	20677	0.00158054	16.5416	Lep
GO:0008207	C21-steroid hormone metabolic process	biological_process	1	125	10	20677	0.00158054	16.5416	Akr1c6
GO:0047086	ketosteroid monooxygenase activity	molecular_function	1	125	10	20677	0.00158054	16.5416	Akr1c6
GO:0060736	prostate gland growth	biological_process	1	125	10	20677	0.00158054	16.5416	Prlr
GO:0007220	Notch receptor processing	biological_process	1	125	10	20677	0.00158054	16.5416	Dner
GO:0048730	epidermis morphogenesis	biological_process	1	125	10	20677	0.00158054	16.5416	Wnt10a
GO:0055078	sodium ion homeostasis	biological_process	1	125	10	20677	0.00158054	16.5416	Scn7a
GO:0004028	3-chloroallyl aldehyde dehydrogenase activity	molecular_function	1	125	10	20677	0.00158054	16.5416	Aldh1a3
GO:0008009	chemokine activity	molecular_function	2	125	40	20677	0.0018099	8.2708	Cxcl13; Cxcl14
GO:0010739	positive regulation of protein kinase A signaling	biological_process	1	125	11	20677	0.00192414	15.0378	Adipoq
GO:0034383	low-density lipoprotein particle clearance	biological_process	1	125	11	20677	0.00192414	15.0378	Adipoq
GO:0050805	negative regulation of synaptic transmission	biological_process	1	125	11	20677	0.00192414	15.0378	Adipoq
GO:0071639	positive regulation of monocyte chemotactic protein-1 production	biological_process	1	125	11	20677	0.00192414	15.0378	Adipoq
GO:0042308	negative regulation of protein import into nucleus	biological_process	1	125	11	20677	0.00192414	15.0378	Apod
GO:0010820	positive regulation of T cell chemotaxis	biological_process	1	125	11	20677	0.00192414	15.0378	Cxcl13
GO:2000252	negative regulation of feeding behavior	biological_process	1	125	11	20677	0.00192414	15.0378	Retn
GO:0046007	negative regulation of activated T cell proliferation	biological_process	1	125	11	20677	0.00192414	15.0378	Arg1
GO:0045822	negative regulation of heart contraction	biological_process	1	125	11	20677	0.00192414	15.0378	Adora1
GO:0006112	energy reserve metabolic process	biological_process	1	125	11	20677	0.00192414	15.0378	Lep
GO:0009062	fatty acid catabolic process	biological_process	1	125	11	20677	0.00192414	15.0378	Lep
GO:0051428	peptide hormone receptor binding	molecular_function	1	125	11	20677	0.00192414	15.0378	Lep
GO:0080111	DNA demethylation	biological_process	1	125	11	20677	0.00192414	15.0378	Aicda
GO:0060294	cilium movement involved in cell motility	biological_process	1	125	11	20677	0.00192414	15.0378	Rsph9
GO:0005237	inhibitory extracellular ligand-gated ion channel activity	molecular_function	1	125	11	20677	0.00192414	15.0378	Gabra3
GO:0008503	benzodiazepine receptor activity	molecular_function	1	125	11	20677	0.00192414	15.0378	Gabra3
GO:0048185	activin binding	molecular_function	1	125	11	20677	0.00192414	15.0378	Acvr1c
GO:0033700	phospholipid efflux	biological_process	1	125	11	20677	0.00192414	15.0378	Apoa2
GO:0034375	high-density lipoprotein particle remodeling	biological_process	1	125	11	20677	0.00192414	15.0378	Apoa2
GO:0032966	negative regulation of collagen biosynthetic process	biological_process	1	125	11	20677	0.00192414	15.0378	Cygb
GO:0060013	righting reflex	biological_process	1	125	11	20677	0.00192414	15.0378	Aldh1a3
GO:0031012	extracellular matrix	cellular_component	5	125	214	20677	0.00193537	3.86486	Lrrc15; Mmp3; Rarres2; Emilin3; Coch
GO:0048469	cell maturation	biological_process	2	125	41	20677	0.00194423	8.06907	Ren1; Bfsp2
GO:0006641	triglyceride metabolic process	biological_process	2	125	41	20677	0.00194423	8.06907	Scd1; Apoc1
GO:0008203	cholesterol metabolic process	biological_process	3	125	90	20677	0.00217827	5.51387	Lep; Apoa2; Apoc1
GO:0005230	extracellular ligand-gated ion channel activity	molecular_function	2	125	43	20677	0.00223114	7.69377	Chrne; Gabra3
GO:0009306	protein secretion	biological_process	2	125	43	20677	0.00223114	7.69377	Cbln1; Sncg
GO:0002377	immunoglobulin production	biological_process	1	125	12	20677	0.00229985	13.7847	Vpreb1
GO:0006910	phagocytosis, recognition	biological_process	1	125	12	20677	0.00229985	13.7847	Igll1
GO:0039706	co-receptor binding	molecular_function	1	125	12	20677	0.00229985	13.7847	Dkk3
GO:0071285	cellular response to lithium ion	biological_process	1	125	12	20677	0.00229985	13.7847	Fabp4
GO:0031953	negative regulation of protein autophosphorylation	biological_process	1	125	12	20677	0.00229985	13.7847	Adipoq
GO:0045236	CXCR chemokine receptor binding	molecular_function	1	125	12	20677	0.00229985	13.7847	Cxcl13
GO:0045806	negative regulation of endocytosis	biological_process	1	125	12	20677	0.00229985	13.7847	Epha3
GO:0044548	S100 protein binding	molecular_function	1	125	12	20677	0.00229985	13.7847	Kcnk3
GO:0097756	negative regulation of blood vessel diameter	biological_process	1	125	12	20677	0.00229985	13.7847	Adora1
GO:0071625	vocalization behavior	biological_process	1	125	12	20677	0.00229985	13.7847	Cntnap2
GO:0033089	positive regulation of T cell differentiation in thymus	biological_process	1	125	12	20677	0.00229985	13.7847	Vnn1
GO:0031406	carboxylic acid binding	molecular_function	1	125	12	20677	0.00229985	13.7847	Pck1
GO:0060272	embryonic skeletal joint morphogenesis	biological_process	1	125	12	20677	0.00229985	13.7847	Hoxa11
GO:0015804	neutral amino acid transport	biological_process	1	125	12	20677	0.00229985	13.7847	Slc7a10
GO:0008206	bile acid metabolic process	biological_process	1	125	12	20677	0.00229985	13.7847	Lep
GO:0016651	oxidoreductase activity, acting on NAD(P)H	molecular_function	1	125	12	20677	0.00229985	13.7847	Wdr93
GO:0044597	daunorubicin metabolic process	biological_process	1	125	12	20677	0.00229985	13.7847	Akr1c6
GO:0044598	doxorubicin metabolic process	biological_process	1	125	12	20677	0.00229985	13.7847	Akr1c6
GO:0050921	positive regulation of chemotaxis	biological_process	1	125	12	20677	0.00229985	13.7847	Rarres2
GO:0016446	somatic hypermutation of immunoglobulin genes	biological_process	1	125	12	20677	0.00229985	13.7847	Aicda
GO:0060644	mammary gland epithelial cell differentiation	biological_process	1	125	12	20677	0.00229985	13.7847	Prlr
GO:0009607	response to biotic stimulus	biological_process	1	125	12	20677	0.00229985	13.7847	Tusc5
GO:0022851	GABA-gated chloride ion channel activity	molecular_function	1	125	12	20677	0.00229985	13.7847	Gabra3
GO:0099565	chemical synaptic transmission, postsynaptic	biological_process	1	125	12	20677	0.00229985	13.7847	Gabra3
GO:0043586	tongue development	biological_process	1	125	12	20677	0.00229985	13.7847	Wnt10a
GO:0042627	chylomicron	cellular_component	1	125	12	20677	0.00229985	13.7847	Apoa2
GO:0006955	immune response	biological_process	5	125	222	20677	0.00232594	3.72559	Vpreb1; Cxcl13; Cxcl14; Mcpt4; Enpp2
GO:0006629	lipid metabolic process	biological_process	8	125	474	20677	0.00237491	2.79183	Apod; Thrsp; Pck1; Scd1; Lep; Akr1c6; Enpp2; Plin1
GO:0042742	defense response to bacterium	biological_process	4	125	153	20677	0.00239058	4.3246	Igll1; Cxcl13; Aicda; Coch
GO:0050808	synapse organization	biological_process	2	125	45	20677	0.00254301	7.35182	Lrrtm4; Sncg
GO:0042130	negative regulation of T cell proliferation	biological_process	2	125	45	20677	0.00254301	7.35182	Vsig4; Arg1
GO:1904706	negative regulation of vascular smooth muscle cell proliferation	biological_process	1	125	13	20677	0.00270727	12.7243	Adipoq
GO:0003197	endocardial cushion development	biological_process	1	125	13	20677	0.00270727	12.7243	Epha3
GO:0010717	regulation of epithelial to mesenchymal transition	biological_process	1	125	13	20677	0.00270727	12.7243	Epha3
GO:0002087	regulation of respiratory gaseous exchange by neurological system process	biological_process	1	125	13	20677	0.00270727	12.7243	Adora1
GO:0043268	positive regulation of potassium ion transport	biological_process	1	125	13	20677	0.00270727	12.7243	Adora1
GO:0002523	leukocyte migration involved in inflammatory response	biological_process	1	125	13	20677	0.00270727	12.7243	Aoc3
GO:0015175	neutral amino acid transmembrane transporter activity	molecular_function	1	125	13	20677	0.00270727	12.7243	Slc7a10
GO:0006111	regulation of gluconeogenesis	biological_process	1	125	13	20677	0.00270727	12.7243	Lep
GO:0019841	retinol binding	molecular_function	1	125	13	20677	0.00270727	12.7243	Adh7
GO:0004303	estradiol 17-beta-dehydrogenase activity	molecular_function	1	125	13	20677	0.00270727	12.7243	Akr1c6
GO:0016229	steroid dehydrogenase activity	molecular_function	1	125	13	20677	0.00270727	12.7243	Akr1c6
GO:0004675	transmembrane receptor protein serine/threonine kinase activity	molecular_function	1	125	13	20677	0.00270727	12.7243	Acvr1c
GO:0005319	lipid transporter activity	molecular_function	1	125	13	20677	0.00270727	12.7243	Apoa2
GO:0006656	phosphatidylcholine biosynthetic process	biological_process	1	125	13	20677	0.00270727	12.7243	Apoa2
GO:0043691	reverse cholesterol transport	biological_process	1	125	13	20677	0.00270727	12.7243	Apoa2
GO:0031076	embryonic camera-type eye development	biological_process	1	125	13	20677	0.00270727	12.7243	Aldh1a3
GO:0042574	retinal metabolic process	biological_process	1	125	13	20677	0.00270727	12.7243	Aldh1a3
GO:0046426	negative regulation of JAK-STAT cascade	biological_process	2	125	46	20677	0.00270852	7.192	Lrrtm4; Lrrc15
GO:0030334	regulation of cell migration	biological_process	3	125	97	20677	0.00285967	5.11596	Epha3; Mmp3; Enpp2
GO:0003823	antigen binding	molecular_function	1	125	14	20677	0.00314602	11.8154	Igll1
GO:0009967	positive regulation of signal transduction	biological_process	1	125	14	20677	0.00314602	11.8154	Adipoq
GO:0010875	positive regulation of cholesterol efflux	biological_process	1	125	14	20677	0.00314602	11.8154	Adipoq
GO:0045721	negative regulation of gluconeogenesis	biological_process	1	125	14	20677	0.00314602	11.8154	Adipoq
GO:0060081	membrane hyperpolarization	biological_process	1	125	14	20677	0.00314602	11.8154	Adipoq
GO:2000279	negative regulation of DNA biosynthetic process	biological_process	1	125	14	20677	0.00314602	11.8154	Adipoq
GO:0051895	negative regulation of focal adhesion assembly	biological_process	1	125	14	20677	0.00314602	11.8154	Apod
GO:0042756	drinking behavior	biological_process	1	125	14	20677	0.00314602	11.8154	Ren1
GO:0005003	ephrin receptor activity	molecular_function	1	125	14	20677	0.00314602	11.8154	Epha3
GO:0005005	transmembrane-ephrin receptor activity	molecular_function	1	125	14	20677	0.00314602	11.8154	Epha3
GO:0045104	intermediate filament cytoskeleton organization	biological_process	1	125	14	20677	0.00314602	11.8154	Bfsp2
GO:0035686	sperm fibrous sheath	cellular_component	1	125	14	20677	0.00314602	11.8154	Als2cr12
GO:0006107	oxaloacetate metabolic process	biological_process	1	125	14	20677	0.00314602	11.8154	Pck1
GO:0001886	endothelial cell morphogenesis	biological_process	1	125	14	20677	0.00314602	11.8154	Hoxa13
GO:0015179	L-amino acid transmembrane transporter activity	molecular_function	1	125	14	20677	0.00314602	11.8154	Slc7a10
GO:0032461	positive regulation of protein oligomerization	biological_process	1	125	14	20677	0.00314602	11.8154	Mmp3
GO:0032052	bile acid binding	molecular_function	1	125	14	20677	0.00314602	11.8154	Akr1c6
GO:0010529	negative regulation of transposition	biological_process	1	125	14	20677	0.00314602	11.8154	Aicda
GO:0070700	BMP receptor binding	molecular_function	1	125	14	20677	0.00314602	11.8154	Acvr1c
GO:0031100	animal organ regeneration	biological_process	1	125	14	20677	0.00314602	11.8154	Apoa2
GO:0070403	NAD+ binding	molecular_function	1	125	14	20677	0.00314602	11.8154	Aldh1a3
GO:0048167	regulation of synaptic plasticity	biological_process	2	125	49	20677	0.00324439	6.75167	Adora1; Itpka
GO:0045211	postsynaptic membrane	cellular_component	5	125	242	20677	0.00356122	3.41769	Lrrtm4; Chrne; Cbln1; Adora1; Gabra3
GO:0050765	negative regulation of phagocytosis	biological_process	1	125	15	20677	0.0036157	11.0277	Adipoq
GO:0022626	cytosolic ribosome	cellular_component	1	125	15	20677	0.0036157	11.0277	Apod
GO:0015464	acetylcholine receptor activity	molecular_function	1	125	15	20677	0.0036157	11.0277	Chrne
GO:0005159	insulin-like growth factor receptor binding	molecular_function	1	125	15	20677	0.0036157	11.0277	Ren1
GO:0051893	regulation of focal adhesion assembly	biological_process	1	125	15	20677	0.0036157	11.0277	Epha3
GO:1902043	positive regulation of extrinsic apoptotic signaling pathway via death domain receptors	biological_process	1	125	15	20677	0.0036157	11.0277	Mal
GO:0022841	potassium ion leak channel activity	molecular_function	1	125	15	20677	0.0036157	11.0277	Kcnk3
GO:0030322	stabilization of membrane potential	biological_process	1	125	15	20677	0.0036157	11.0277	Kcnk3
GO:0016810	hydrolase activity, acting on carbon-nitrogen (but not peptide) bonds	molecular_function	1	125	15	20677	0.0036157	11.0277	Vnn1
GO:0001759	organ induction	biological_process	1	125	15	20677	0.0036157	11.0277	Hoxa11
GO:0008179	adenylate cyclase binding	molecular_function	1	125	15	20677	0.0036157	11.0277	Adcyap1r1
GO:0010524	positive regulation of calcium ion transport into cytosol	biological_process	1	125	15	20677	0.0036157	11.0277	Adcyap1r1
GO:0046628	positive regulation of insulin receptor signaling pathway	biological_process	1	125	15	20677	0.0036157	11.0277	Lep
GO:0042448	progesterone metabolic process	biological_process	1	125	15	20677	0.0036157	11.0277	Akr1c6
GO:0048566	embryonic digestive tract development	biological_process	1	125	15	20677	0.0036157	11.0277	Rarres2
GO:2001275	positive regulation of glucose import in response to insulin stimulus	biological_process	1	125	15	20677	0.0036157	11.0277	Rarres2
GO:0004089	carbonate dehydratase activity	molecular_function	1	125	15	20677	0.0036157	11.0277	Car5b
GO:0030247	polysaccharide binding	molecular_function	1	125	15	20677	0.0036157	11.0277	Enpp2
GO:0004702	signal transducer, downstream of receptor, with serine/threonine kinase activity	molecular_function	1	125	15	20677	0.0036157	11.0277	Acvr1c
GO:0030145	manganese ion binding	molecular_function	2	125	51	20677	0.0036352	6.4869	Arg1; Pck1
GO:0006469	negative regulation of protein kinase activity	biological_process	3	125	104	20677	0.0036743	4.77162	Lrrtm4; Lrrc15; Fabp4
GO:0032703	negative regulation of interleukin-2 production	biological_process	1	125	16	20677	0.00411594	10.3385	Vsig4
GO:0022848	acetylcholine-gated cation-selective channel activity	molecular_function	1	125	16	20677	0.00411594	10.3385	Chrne
GO:0034389	lipid particle organization	biological_process	1	125	16	20677	0.00411594	10.3385	Cidec
GO:0032279	asymmetric synapse	cellular_component	1	125	16	20677	0.00411594	10.3385	Adora1
GO:0055117	regulation of cardiac muscle contraction	biological_process	1	125	16	20677	0.00411594	10.3385	Adora1
GO:0008037	cell recognition	biological_process	1	125	16	20677	0.00411594	10.3385	Cadm2
GO:0021954	central nervous system neuron development	biological_process	1	125	16	20677	0.00411594	10.3385	Lep
GO:0043229	intracellular organelle	cellular_component	1	125	16	20677	0.00411594	10.3385	Hcar1
GO:0046889	positive regulation of lipid biosynthetic process	biological_process	1	125	16	20677	0.00411594	10.3385	Ccdc3
GO:0070006	metalloaminopeptidase activity	molecular_function	1	125	16	20677	0.00411594	10.3385	Trhde
GO:0004175	endopeptidase activity	molecular_function	3	125	110	20677	0.00448735	4.51135	Cfd; Ren1; Mmp3
GO:0050877	nervous system process	biological_process	2	125	55	20677	0.00450009	6.01513	Chrne; Gabra3
GO:0032270	positive regulation of cellular protein metabolic process	biological_process	1	125	17	20677	0.00464635	9.73035	Adipoq
GO:0000302	response to reactive oxygen species	biological_process	1	125	17	20677	0.00464635	9.73035	Apod
GO:0005892	acetylcholine-gated channel complex	cellular_component	1	125	17	20677	0.00464635	9.73035	Chrne
GO:0042166	acetylcholine binding	molecular_function	1	125	17	20677	0.00464635	9.73035	Chrne
GO:0033270	paranode region of axon	cellular_component	1	125	17	20677	0.00464635	9.73035	Cntnap2
GO:0004550	nucleoside diphosphate kinase activity	molecular_function	1	125	17	20677	0.00464635	9.73035	Pck1
GO:0007202	activation of phospholipase C activity	biological_process	1	125	17	20677	0.00464635	9.73035	Adcyap1r1
GO:0045190	isotype switching	biological_process	1	125	17	20677	0.00464635	9.73035	Aicda
GO:0036120	cellular response to platelet-derived growth factor stimulus	biological_process	1	125	17	20677	0.00464635	9.73035	Has1
GO:0035082	axoneme assembly	biological_process	1	125	17	20677	0.00464635	9.73035	Rsph9
GO:0060078	regulation of postsynaptic membrane potential	biological_process	1	125	17	20677	0.00464635	9.73035	Gabra3
GO:0004029	aldehyde dehydrogenase (NAD) activity	molecular_function	1	125	17	20677	0.00464635	9.73035	Aldh1a3
GO:0006869	lipid transport	biological_process	3	125	113	20677	0.00493595	4.39158	Apod; Apoa2; Apoc1
GO:0007157	heterophilic cell-cell adhesion via plasma membrane cell adhesion molecules	biological_process	2	125	57	20677	0.00497525	5.80407	Cbln1; Cadm2
GO:0033198	response to ATP	biological_process	1	125	18	20677	0.00520656	9.18978	Dntt
GO:1903077	negative regulation of protein localization to plasma membrane	biological_process	1	125	18	20677	0.00520656	9.18978	Lrrc15
GO:0002690	positive regulation of leukocyte chemotaxis	biological_process	1	125	18	20677	0.00520656	9.18978	Cxcl13
GO:0050832	defense response to fungus	biological_process	1	125	18	20677	0.00520656	9.18978	Clec4n
GO:0050965	detection of temperature stimulus involved in sensory perception of pain	biological_process	1	125	18	20677	0.00520656	9.18978	Adora1
GO:0051967	negative regulation of synaptic transmission, glutamatergic	biological_process	1	125	18	20677	0.00520656	9.18978	Adora1
GO:0046677	response to antibiotic	biological_process	1	125	18	20677	0.00520656	9.18978	Aoc3
GO:0042594	response to starvation	biological_process	1	125	18	20677	0.00520656	9.18978	Pck1
GO:0042445	hormone metabolic process	biological_process	1	125	18	20677	0.00520656	9.18978	Lep
GO:0046325	negative regulation of glucose import	biological_process	1	125	18	20677	0.00520656	9.18978	Lep
GO:0050892	intestinal absorption	biological_process	1	125	18	20677	0.00520656	9.18978	Lep
GO:0050901	leukocyte tethering or rolling	biological_process	1	125	18	20677	0.00520656	9.18978	Lep
GO:0042572	retinol metabolic process	biological_process	1	125	18	20677	0.00520656	9.18978	Adh7
GO:0004032	alditol:NADP+ 1-oxidoreductase activity	molecular_function	1	125	18	20677	0.00520656	9.18978	Akr1c6
GO:0008106	alcohol dehydrogenase (NADP+) activity	molecular_function	1	125	18	20677	0.00520656	9.18978	Akr1c6
GO:0010759	positive regulation of macrophage chemotaxis	biological_process	1	125	18	20677	0.00520656	9.18978	Rarres2
GO:0005518	collagen binding	molecular_function	2	125	59	20677	0.00547959	5.60732	Lrrc15; Coch
GO:0009636	response to toxic substance	biological_process	2	125	59	20677	0.00547959	5.60732	Inmt; Cyp2f2
GO:0005102	signaling receptor binding	molecular_function	7	125	443	20677	0.0055462	2.6138	Adipoq; Ren1; H2-M2; Cadm2; Lep; Rarres2; Wnt10a
GO:0004860	protein kinase inhibitor activity	molecular_function	2	125	60	20677	0.00574284	5.51387	Lrrtm4; Lrrc15
GO:0070208	protein heterotrimerization	biological_process	1	125	19	20677	0.00579619	8.70611	Adipoq
GO:0004745	retinol dehydrogenase activity	molecular_function	1	125	19	20677	0.00579619	8.70611	Adh7
GO:0000178	exosome (RNase complex)	cellular_component	1	125	19	20677	0.00579619	8.70611	Aicda
GO:0060749	mammary gland alveolus development	biological_process	1	125	19	20677	0.00579619	8.70611	Prlr
GO:0001953	negative regulation of cell-matrix adhesion	biological_process	1	125	19	20677	0.00579619	8.70611	Enpp2
GO:0004622	lysophospholipase activity	molecular_function	1	125	19	20677	0.00579619	8.70611	Enpp2
GO:0004890	GABA-A receptor activity	molecular_function	1	125	19	20677	0.00579619	8.70611	Gabra3
GO:0051932	synaptic transmission, GABAergic	biological_process	1	125	19	20677	0.00579619	8.70611	Gabra3
GO:1902711	GABA-A receptor complex	cellular_component	1	125	19	20677	0.00579619	8.70611	Gabra3
GO:0017127	cholesterol transporter activity	molecular_function	1	125	19	20677	0.00579619	8.70611	Apoa2
GO:0043171	peptide catabolic process	biological_process	1	125	19	20677	0.00579619	8.70611	Trhde
GO:0005261	cation channel activity	molecular_function	2	125	61	20677	0.00601356	5.42348	Fam26e; Scn7a
GO:0006259	DNA metabolic process	biological_process	1	125	20	20677	0.00641487	8.2708	Dntt
GO:0032332	positive regulation of chondrocyte differentiation	biological_process	1	125	20	20677	0.00641487	8.2708	Hoxa11
GO:0060065	uterus development	biological_process	1	125	20	20677	0.00641487	8.2708	Hoxa11
GO:0030539	male genitalia development	biological_process	1	125	20	20677	0.00641487	8.2708	Hoxa13
GO:0044130	negative regulation of growth of symbiont in host	biological_process	1	125	20	20677	0.00641487	8.2708	Scd1
GO:0008137	NADH dehydrogenase (ubiquinone) activity	molecular_function	1	125	20	20677	0.00641487	8.2708	Wdr93
GO:0061024	membrane organization	biological_process	1	125	20	20677	0.00641487	8.2708	Pmp2
GO:0010001	glial cell differentiation	biological_process	1	125	20	20677	0.00641487	8.2708	Dner
GO:0060324	face development	biological_process	1	125	20	20677	0.00641487	8.2708	Aldh1a3
GO:0004771	sterol esterase activity	molecular_function	1	125	21	20677	0.00706224	7.87695	Ces1f
GO:0003009	skeletal muscle contraction	biological_process	1	125	21	20677	0.00706224	7.87695	Chrne
GO:0097194	execution phase of apoptosis	biological_process	1	125	21	20677	0.00706224	7.87695	Cidec
GO:0035307	positive regulation of protein dephosphorylation	biological_process	1	125	21	20677	0.00706224	7.87695	Adora1
GO:0001894	tissue homeostasis	biological_process	1	125	21	20677	0.00706224	7.87695	Hoxa13
GO:0004683	calmodulin-dependent protein kinase activity	molecular_function	1	125	21	20677	0.00706224	7.87695	Itpka
GO:0048714	positive regulation of oligodendrocyte differentiation	biological_process	1	125	21	20677	0.00706224	7.87695	Enpp2
GO:0031210	phosphatidylcholine binding	molecular_function	1	125	21	20677	0.00706224	7.87695	Apoa2
GO:0034364	high-density lipoprotein particle	cellular_component	1	125	21	20677	0.00706224	7.87695	Apoa2
GO:0042593	glucose homeostasis	biological_process	3	125	128	20677	0.00763276	3.87694	Adipoq; Pck1; Lep
GO:0008361	regulation of cell size	biological_process	1	125	22	20677	0.00773792	7.51891	Vpreb1
GO:0034612	response to tumor necrosis factor	biological_process	1	125	22	20677	0.00773792	7.51891	Adipoq
GO:0051899	membrane depolarization	biological_process	1	125	22	20677	0.00773792	7.51891	Adipoq
GO:0014059	regulation of dopamine secretion	biological_process	1	125	22	20677	0.00773792	7.51891	Sncg
GO:0001659	temperature homeostasis	biological_process	1	125	22	20677	0.00773792	7.51891	Adora1
GO:0002687	positive regulation of leukocyte migration	biological_process	1	125	22	20677	0.00773792	7.51891	Aoc3
GO:0097193	intrinsic apoptotic signaling pathway	biological_process	1	125	22	20677	0.00773792	7.51891	Lgals12
GO:0030574	collagen catabolic process	biological_process	1	125	22	20677	0.00773792	7.51891	Mmp3
GO:1900745	positive regulation of p38MAPK cascade	biological_process	1	125	22	20677	0.00773792	7.51891	Lep
GO:1904315	transmitter-gated ion channel activity involved in regulation of postsynaptic membrane potential	molecular_function	1	125	22	20677	0.00773792	7.51891	Gabra3
GO:0042476	odontogenesis	biological_process	1	125	22	20677	0.00773792	7.51891	Wnt10a
GO:0007178	transmembrane receptor protein serine/threonine kinase signaling pathway	biological_process	1	125	22	20677	0.00773792	7.51891	Acvr1c
GO:0048027	mRNA 5'-UTR binding	molecular_function	1	125	22	20677	0.00773792	7.51891	Igf2bp3
GO:0031672	A band	cellular_component	1	125	22	20677	0.00773792	7.51891	Myl4
GO:0005769	early endosome	cellular_component	4	125	205	20677	0.00819917	3.22763	Epha3; Cntnap2; Aoc3; Dner
GO:0043025	neuronal cell body	cellular_component	8	125	577	20677	0.00843823	2.29346	Apod; Arg1; Sncg; Adora1; Cntnap2; Slc7a10; Dner; Cygb
GO:0016491	oxidoreductase activity	molecular_function	8	125	577	20677	0.00843823	2.29346	Hpd; Aoc3; Scd1; Adh7; Akr1c6; Cyp2f2; Vat1l; Aldh1a3
GO:0043395	heparan sulfate proteoglycan binding	molecular_function	1	125	23	20677	0.00844157	7.192	Lrrtm4
GO:0044853	plasma membrane raft	cellular_component	1	125	23	20677	0.00844157	7.192	Mal
GO:0046928	regulation of neurotransmitter secretion	biological_process	1	125	23	20677	0.00844157	7.192	Sncg
GO:0005537	mannose binding	molecular_function	1	125	23	20677	0.00844157	7.192	Cd209f
GO:0033993	response to lipid	biological_process	1	125	23	20677	0.00844157	7.192	Pck1
GO:0008610	lipid biosynthetic process	biological_process	1	125	23	20677	0.00844157	7.192	Scd1
GO:0030517	negative regulation of axon extension	biological_process	1	125	23	20677	0.00844157	7.192	Fstl4
GO:0007259	JAK-STAT cascade	biological_process	1	125	23	20677	0.00844157	7.192	Prlr
GO:0044458	motile cilium assembly	biological_process	1	125	23	20677	0.00844157	7.192	Rsph9
GO:0005248	voltage-gated sodium channel activity	molecular_function	1	125	23	20677	0.00844157	7.192	Scn7a
GO:0002026	regulation of the force of heart contraction	biological_process	1	125	23	20677	0.00844157	7.192	Myl4
GO:0001664	G-protein coupled receptor binding	molecular_function	2	125	69	20677	0.00845425	4.79467	Adora1; Npy
GO:0031463	Cul3-RING ubiquitin ligase complex	cellular_component	2	125	69	20677	0.00845425	4.79467	Klhdc7a; Klhl32
GO:0005791	rough endoplasmic reticulum	cellular_component	2	125	71	20677	0.00914249	4.65961	Mpz; Adcyap1r1
GO:0010906	regulation of glucose metabolic process	biological_process	1	125	24	20677	0.00917281	6.89233	Adipoq
GO:0051481	negative regulation of cytosolic calcium ion concentration	biological_process	1	125	24	20677	0.00917281	6.89233	Kcnk3
GO:0031683	G-protein beta/gamma-subunit complex binding	molecular_function	1	125	24	20677	0.00917281	6.89233	Adora1
GO:0005212	structural constituent of eye lens	molecular_function	1	125	24	20677	0.00917281	6.89233	Bfsp2
GO:0016831	carboxy-lyase activity	molecular_function	1	125	24	20677	0.00917281	6.89233	Pck1
GO:0071549	cellular response to dexamethasone stimulus	biological_process	1	125	24	20677	0.00917281	6.89233	Pck1
GO:0097440	apical dendrite	cellular_component	1	125	24	20677	0.00917281	6.89233	Slc7a10
GO:0061003	positive regulation of dendritic spine morphogenesis	biological_process	1	125	24	20677	0.00917281	6.89233	Itpka
GO:0005520	insulin-like growth factor binding	molecular_function	1	125	24	20677	0.00917281	6.89233	Igfals
GO:0042307	positive regulation of protein import into nucleus	biological_process	1	125	24	20677	0.00917281	6.89233	Lep
GO:0005540	hyaluronic acid binding	molecular_function	1	125	24	20677	0.00917281	6.89233	Bcan
GO:0048025	negative regulation of mRNA splicing, via spliceosome	biological_process	1	125	24	20677	0.00917281	6.89233	Akr1c6
GO:0045089	positive regulation of innate immune response	biological_process	1	125	24	20677	0.00917281	6.89233	Coch
GO:0005773	vacuole	cellular_component	1	125	24	20677	0.00917281	6.89233	Glb1l2
GO:0051894	positive regulation of focal adhesion assembly	biological_process	1	125	24	20677	0.00917281	6.89233	Enpp2
GO:0005112	Notch binding	molecular_function	1	125	24	20677	0.00917281	6.89233	Dner
GO:0030301	cholesterol transport	biological_process	1	125	24	20677	0.00917281	6.89233	Apoa2
GO:0032781	positive regulation of ATPase activity	biological_process	1	125	24	20677	0.00917281	6.89233	Myl4
GO:0006935	chemotaxis	biological_process	3	125	136	20677	0.009403	3.64888	Cxcl13; Rarres2; Enpp2
GO:0030425	dendrite	cellular_component	7	125	487	20677	0.00956588	2.37764	Apod; Adora1; Cntnap2; Rgs8; Mmp3; Bcan; Dner
GO:0051965	positive regulation of synapse assembly	biological_process	2	125	73	20677	0.00986259	4.53195	Lrrtm4; Cbln1
GO:0004190	aspartic-type endopeptidase activity	molecular_function	1	125	25	20677	0.00993131	6.61664	Ren1
GO:0051591	response to cAMP	biological_process	1	125	25	20677	0.00993131	6.61664	Ren1
GO:0002526	acute inflammatory response	biological_process	1	125	25	20677	0.00993131	6.61664	Vnn1
GO:0016811	hydrolase activity, acting on carbon-nitrogen (but not peptide) bonds, in linear amides	molecular_function	1	125	25	20677	0.00993131	6.61664	Vnn1
GO:0006094	gluconeogenesis	biological_process	1	125	25	20677	0.00993131	6.61664	Pck1
GO:0048844	artery morphogenesis	biological_process	1	125	25	20677	0.00993131	6.61664	Hoxa13
GO:0006693	prostaglandin metabolic process	biological_process	1	125	25	20677	0.00993131	6.61664	Akr1c6
GO:0007214	gamma-aminobutyric acid signaling pathway	biological_process	1	125	25	20677	0.00993131	6.61664	Gabra3
GO:0008585	female gonad development	biological_process	1	125	25	20677	0.00993131	6.61664	Lhx9
GO:0019915	lipid storage	biological_process	1	125	25	20677	0.00993131	6.61664	Acvr1c
GO:0033344	cholesterol efflux	biological_process	1	125	25	20677	0.00993131	6.61664	Apoa2
GO:0005581	collagen trimer	cellular_component	2	125	75	20677	0.0106148	4.41109	Adipoq; C1qtnf7
GO:0042493	response to drug	biological_process	3	125	141	20677	0.0106346	3.51949	Ren1; Kcnk3; Akr1c6
GO:0006911	phagocytosis, engulfment	biological_process	1	125	26	20677	0.0107167	6.36215	Igll1
GO:0032757	positive regulation of interleukin-8 production	biological_process	1	125	26	20677	0.0107167	6.36215	Adipoq
GO:0007271	synaptic transmission, cholinergic	biological_process	1	125	26	20677	0.0107167	6.36215	Chrne
GO:0035094	response to nicotine	biological_process	1	125	26	20677	0.0107167	6.36215	Chrne
GO:0009954	proximal/distal pattern formation	biological_process	1	125	26	20677	0.0107167	6.36215	Hoxa11
GO:0043950	positive regulation of cAMP-mediated signaling	biological_process	1	125	26	20677	0.0107167	6.36215	Adcyap1r1
GO:0003785	actin monomer binding	molecular_function	1	125	26	20677	0.0107167	6.36215	Myl4
GO:0005509	calcium ion binding	molecular_function	8	125	604	20677	0.0111606	2.19094	Aoc3; Calml3; Fstl4; Bcan; Egfl6; Enpp2; Dner; Myl4
GO:0003887	DNA-directed DNA polymerase activity	molecular_function	1	125	27	20677	0.0115287	6.12652	Dntt
GO:0043236	laminin binding	molecular_function	1	125	27	20677	0.0115287	6.12652	Lrrc15
GO:0005104	fibroblast growth factor receptor binding	molecular_function	1	125	27	20677	0.0115287	6.12652	Klb
GO:0008045	motor neuron axon guidance	biological_process	1	125	27	20677	0.0115287	6.12652	Epha3
GO:0019933	cAMP-mediated signaling	biological_process	1	125	27	20677	0.0115287	6.12652	Adcyap1r1
GO:0048741	skeletal muscle fiber development	biological_process	1	125	27	20677	0.0115287	6.12652	Dner
GO:0005184	neuropeptide hormone activity	molecular_function	1	125	27	20677	0.0115287	6.12652	Npy
GO:0031072	heat shock protein binding	molecular_function	2	125	78	20677	0.0118041	4.24144	Adora1; Apoa2
GO:0008083	growth factor activity	molecular_function	3	125	146	20677	0.0119661	3.39896	Ambn; Kcnk3; Lep
GO:0003333	amino acid transmembrane transport	biological_process	1	125	28	20677	0.0123668	5.90771	Slc7a10
GO:0043005	neuron projection	cellular_component	7	125	514	20677	0.0129266	2.25275	Chrne; Epha3; Arg1; Adcyap1r1; Gabra3; Cygb; Npy
GO:0045662	negative regulation of myoblast differentiation	biological_process	1	125	29	20677	0.0132308	5.704	Cxcl14
GO:0043113	receptor clustering	biological_process	1	125	29	20677	0.0132308	5.704	Pigr
GO:0070507	regulation of microtubule cytoskeleton organization	biological_process	1	125	29	20677	0.0132308	5.704	Epha3
GO:0004866	endopeptidase inhibitor activity	molecular_function	1	125	29	20677	0.0132308	5.704	Stfa2
GO:0006730	one-carbon metabolic process	biological_process	1	125	29	20677	0.0132308	5.704	Car5b
GO:0006953	acute-phase response	biological_process	1	125	29	20677	0.0132308	5.704	Serpina3n
GO:0004177	aminopeptidase activity	molecular_function	1	125	29	20677	0.0132308	5.704	Trhde
GO:0045087	innate immune response	biological_process	6	125	416	20677	0.0133295	2.38581	Igll1; Cfd; Arg1; Clec4n; Vnn1; Rarres2
GO:0042632	cholesterol homeostasis	biological_process	2	125	82	20677	0.0135044	4.03454	Fabp4; Apoa2
GO:0032281	AMPA glutamate receptor complex	cellular_component	1	125	30	20677	0.0141204	5.51387	Lrrtm4
GO:0001968	fibronectin binding	molecular_function	1	125	30	20677	0.0141204	5.51387	Lrrc15
GO:0001816	cytokine production	biological_process	1	125	30	20677	0.0141204	5.51387	Fabp4
GO:0048535	lymph node development	biological_process	1	125	30	20677	0.0141204	5.51387	Cxcl13
GO:0002474	antigen processing and presentation of peptide antigen via MHC class I	biological_process	1	125	30	20677	0.0141204	5.51387	H2-M2
GO:0098794	postsynapse	cellular_component	1	125	30	20677	0.0141204	5.51387	Gabra3
GO:0005272	sodium channel activity	molecular_function	1	125	30	20677	0.0141204	5.51387	Scn7a
GO:0086010	membrane depolarization during action potential	biological_process	1	125	30	20677	0.0141204	5.51387	Scn7a
GO:0004601	peroxidase activity	molecular_function	1	125	30	20677	0.0141204	5.51387	Cygb
GO:0045202	synapse	cellular_component	7	125	523	20677	0.0142194	2.21398	Lrrtm4; Chrne; Cbln1; Adora1; Cadm2; Bcan; Gabra3
GO:0005886	plasma membrane	cellular_component	33	125	3910	20677	0.0146177	1.39609	Vpreb1; Lrrtm4; Tmeff1; Klb; Sucnr1; Chrne; Pigr; Epha3; Mal; Cbln1; H2-M2; Kcnk3; Sncg; Mpz; Adora1; Cntnap2; Aoc3; Rgs8; Bfsp2; Vnn1; Adcyap1r1; A530016L24Rik; Cadm2; Adh7; Hcar1; Tusc5; Dner; Gabra3; Klra1; Acvr1c; Scn7a; Trhde; Aldh1a3
GO:0005506	iron ion binding	molecular_function	3	125	155	20677	0.0146232	3.2016	Scd1; Cyp2f2; Cygb
GO:0006958	complement activation, classical pathway	biological_process	1	125	31	20677	0.0150351	5.336	Igll1
GO:0031214	biomineral tissue development	biological_process	1	125	31	20677	0.0150351	5.336	Ambn
GO:0048013	ephrin receptor signaling pathway	biological_process	1	125	31	20677	0.0150351	5.336	Epha3
GO:0001158	enhancer sequence-specific DNA binding	molecular_function	1	125	31	20677	0.0150351	5.336	Hoxa13
GO:0045840	positive regulation of mitotic nuclear division	biological_process	1	125	31	20677	0.0150351	5.336	Hoxa13
GO:0032008	positive regulation of TOR signaling	biological_process	1	125	31	20677	0.0150351	5.336	Lep
GO:0060612	adipose tissue development	biological_process	1	125	31	20677	0.0150351	5.336	Lep
GO:2000379	positive regulation of reactive oxygen species metabolic process	biological_process	1	125	31	20677	0.0150351	5.336	Lep
GO:0050806	positive regulation of synaptic transmission	biological_process	1	125	32	20677	0.0159747	5.16925	Retn
GO:0042832	defense response to protozoan	biological_process	1	125	32	20677	0.0159747	5.16925	Arg1
GO:0043014	alpha-tubulin binding	molecular_function	1	125	32	20677	0.0159747	5.16925	Sncg
GO:0048786	presynaptic active zone	cellular_component	1	125	32	20677	0.0159747	5.16925	Adora1
GO:0007595	lactation	biological_process	1	125	32	20677	0.0159747	5.16925	Prlr
GO:0019373	epoxygenase P450 pathway	biological_process	1	125	32	20677	0.0159747	5.16925	Cyp2f2
GO:0031069	hair follicle morphogenesis	biological_process	1	125	32	20677	0.0159747	5.16925	Wnt10a
GO:0048872	homeostasis of number of cells	biological_process	1	125	33	20677	0.0169388	5.01261	Vpreb1
GO:0050853	B cell receptor signaling pathway	biological_process	1	125	33	20677	0.0169388	5.01261	Igll1
GO:0042605	peptide antigen binding	molecular_function	1	125	33	20677	0.0169388	5.01261	H2-M2
GO:0001965	G-protein alpha-subunit binding	molecular_function	1	125	33	20677	0.0169388	5.01261	Rgs8
GO:1900026	positive regulation of substrate adhesion-dependent cell spreading	biological_process	1	125	33	20677	0.0169388	5.01261	Enpp2
GO:0006631	fatty acid metabolic process	biological_process	3	125	164	20677	0.017627	3.0259	Fabp4; Scd1; Apoa2
GO:0007274	neuromuscular synaptic transmission	biological_process	1	125	34	20677	0.0179272	4.86518	Chrne
GO:0048589	developmental growth	biological_process	1	125	34	20677	0.0179272	4.86518	Hoxa11
GO:0046326	positive regulation of glucose import	biological_process	1	125	35	20677	0.0189394	4.72617	Adipoq
GO:0004806	triglyceride lipase activity	molecular_function	1	125	35	20677	0.0189394	4.72617	Ces1f
GO:0005154	epidermal growth factor receptor binding	molecular_function	1	125	35	20677	0.0189394	4.72617	Pigr
GO:0050715	positive regulation of cytokine secretion	biological_process	1	125	35	20677	0.0189394	4.72617	Clec4n
GO:0030534	adult behavior	biological_process	1	125	35	20677	0.0189394	4.72617	Cntnap2
GO:0050796	regulation of insulin secretion	biological_process	1	125	35	20677	0.0189394	4.72617	Lep
GO:0008392	arachidonic acid epoxygenase activity	molecular_function	1	125	35	20677	0.0189394	4.72617	Cyp2f2
GO:0019228	neuronal action potential	biological_process	1	125	35	20677	0.0189394	4.72617	Scn7a
GO:0055114	oxidation-reduction process	biological_process	8	125	665	20677	0.0196871	1.98997	Hpd; Aoc3; Scd1; Adh7; Akr1c6; Cyp2f2; Vat1l; Aldh1a3
GO:0043123	positive regulation of I-kappaB kinase/NF-kappaB signaling	biological_process	2	125	95	20677	0.0199508	3.48244	Adipoq; Clec4n
GO:0071320	cellular response to cAMP	biological_process	1	125	36	20677	0.0199752	4.59489	Adipoq
GO:0055038	recycling endosome membrane	cellular_component	1	125	36	20677	0.0199752	4.59489	Pigr
GO:0070207	protein homotrimerization	biological_process	1	125	36	20677	0.0199752	4.59489	Arg1
GO:0000186	activation of MAPKK activity	biological_process	1	125	36	20677	0.0199752	4.59489	Adora1
GO:0071333	cellular response to glucose stimulus	biological_process	1	125	36	20677	0.0199752	4.59489	Pck1
GO:0010507	negative regulation of autophagy	biological_process	1	125	36	20677	0.0199752	4.59489	Lep
GO:0009617	response to bacterium	biological_process	1	125	36	20677	0.0199752	4.59489	Adh7
GO:0048662	negative regulation of smooth muscle cell proliferation	biological_process	1	125	37	20677	0.0210342	4.4707	Apod
GO:0009755	hormone-mediated signaling pathway	biological_process	1	125	37	20677	0.0210342	4.4707	Ren1
GO:0060079	excitatory postsynaptic potential	biological_process	1	125	37	20677	0.0210342	4.4707	Adora1
GO:0001656	metanephros development	biological_process	1	125	37	20677	0.0210342	4.4707	Hoxa11
GO:0030073	insulin secretion	biological_process	1	125	37	20677	0.0210342	4.4707	Lep
GO:0043627	response to estrogen	biological_process	1	125	37	20677	0.0210342	4.4707	Akr1c6
GO:0010634	positive regulation of epithelial cell migration	biological_process	1	125	37	20677	0.0210342	4.4707	Enpp2
GO:0005201	extracellular matrix structural constituent	molecular_function	1	125	38	20677	0.0221161	4.35305	Bcan
GO:0005109	frizzled binding	molecular_function	1	125	38	20677	0.0221161	4.35305	Wnt10a
GO:0005216	ion channel activity	molecular_function	3	125	176	20677	0.0221925	2.81959	Chrne; Kcnk3; Gabra3
GO:0044297	cell body	cellular_component	2	125	99	20677	0.0222204	3.34174	Adora1; Mmp3
GO:0003281	ventricular septum development	biological_process	1	125	39	20677	0.0232207	4.24144	Hoxa13
GO:0003341	cilium movement	biological_process	1	125	39	20677	0.0232207	4.24144	Rsph9
GO:0032590	dendrite membrane	cellular_component	1	125	39	20677	0.0232207	4.24144	Gabra3
GO:0007631	feeding behavior	biological_process	1	125	39	20677	0.0232207	4.24144	Npy
GO:0001501	skeletal system development	biological_process	2	125	102	20677	0.0240112	3.24345	Hoxa11; Bcan
GO:0043235	receptor complex	cellular_component	3	125	181	20677	0.0242889	2.7417	Pigr; Epha3; Adcyap1r1
GO:0005783	endoplasmic reticulum	cellular_component	14	125	1419	20677	0.0243002	1.63201	Adipoq; Apod; Ces1f; Cidec; Mal; Arxes2; Hpd; Adora1; Aoc3; Scd1; Lctl; Cyp2f2; Ccdc3; Plin1
GO:0014911	positive regulation of smooth muscle cell migration	biological_process	1	125	40	20677	0.0243476	4.1354	Retn
GO:0050890	cognition	biological_process	1	125	40	20677	0.0243476	4.1354	Adora1
GO:0051930	regulation of sensory perception of pain	biological_process	1	125	40	20677	0.0243476	4.1354	Adora1
GO:0017046	peptide hormone binding	molecular_function	1	125	40	20677	0.0243476	4.1354	Prlr
GO:0030155	regulation of cell adhesion	biological_process	1	125	40	20677	0.0243476	4.1354	Prlr
GO:0045095	keratin filament	cellular_component	1	125	40	20677	0.0243476	4.1354	Krt79
GO:0030198	extracellular matrix organization	biological_process	2	125	103	20677	0.0246251	3.21196	Ambn; Egfl6
GO:0043407	negative regulation of MAP kinase activity	biological_process	1	125	41	20677	0.0254965	4.03454	Adipoq
GO:0048487	beta-tubulin binding	molecular_function	1	125	41	20677	0.0254965	4.03454	Sncg
GO:0051898	negative regulation of protein kinase B signaling	biological_process	1	125	41	20677	0.0254965	4.03454	Mmp3
GO:0030659	cytoplasmic vesicle membrane	cellular_component	1	125	41	20677	0.0254965	4.03454	Tusc5
GO:0046676	negative regulation of insulin secretion	biological_process	1	125	41	20677	0.0254965	4.03454	Acvr1c
GO:0005882	intermediate filament	cellular_component	2	125	105	20677	0.0258781	3.15078	Bfsp2; Krt79
GO:0005975	carbohydrate metabolic process	biological_process	3	125	186	20677	0.0265015	2.668	Klb; Glb1l2; Lctl
GO:0030133	transport vesicle	cellular_component	1	125	42	20677	0.0266671	3.93848	Pigr
GO:0006612	protein targeting to membrane	biological_process	1	125	42	20677	0.0266671	3.93848	Adora1
GO:0006644	phospholipid metabolic process	biological_process	1	125	42	20677	0.0266671	3.93848	Enpp2
GO:0050731	positive regulation of peptidyl-tyrosine phosphorylation	biological_process	2	125	107	20677	0.0271649	3.09189	Adipoq; Enpp2
GO:0050728	negative regulation of inflammatory response	biological_process	2	125	108	20677	0.0278209	3.06326	Adipoq; Adora1
GO:0008543	fibroblast growth factor receptor signaling pathway	biological_process	1	125	43	20677	0.0278591	3.84688	Klb
GO:0070098	chemokine-mediated signaling pathway	biological_process	1	125	43	20677	0.0278591	3.84688	Cxcl13
GO:0071300	cellular response to retinoic acid	biological_process	1	125	43	20677	0.0278591	3.84688	Epha3
GO:0045471	response to ethanol	biological_process	1	125	43	20677	0.0278591	3.84688	Adh7
GO:0005747	mitochondrial respiratory chain complex I	cellular_component	1	125	43	20677	0.0278591	3.84688	Wdr93
GO:0010811	positive regulation of cell-substrate adhesion	biological_process	1	125	43	20677	0.0278591	3.84688	Egfl6
GO:0035725	sodium ion transmembrane transport	biological_process	1	125	43	20677	0.0278591	3.84688	Scn7a
GO:0043124	negative regulation of I-kappaB kinase/NF-kappaB signaling	biological_process	1	125	44	20677	0.0290722	3.75945	Adipoq
GO:0097060	synaptic membrane	cellular_component	1	125	44	20677	0.0290722	3.75945	Cntnap2
GO:0005044	scavenger receptor activity	molecular_function	1	125	44	20677	0.0290722	3.75945	Enpp2
GO:0009968	negative regulation of signal transduction	biological_process	2	125	110	20677	0.0291582	3.00756	Epha3; Rgs8
GO:0032720	negative regulation of tumor necrosis factor production	biological_process	1	125	45	20677	0.0303061	3.67591	Adipoq
GO:0007568	aging	biological_process	1	125	45	20677	0.0303061	3.67591	Apod
GO:0030217	T cell differentiation	biological_process	1	125	45	20677	0.0303061	3.67591	Lep
GO:0034707	chloride channel complex	cellular_component	1	125	45	20677	0.0303061	3.67591	Gabra3
GO:0007219	Notch signaling pathway	biological_process	2	125	112	20677	0.0305291	2.95386	Cfd; Dner
GO:0009887	animal organ morphogenesis	biological_process	2	125	113	20677	0.0312271	2.92772	Hoxa13; Wnt10a
GO:0007599	hemostasis	biological_process	1	125	46	20677	0.0315605	3.596	Serpind1
GO:0001657	ureteric bud development	biological_process	1	125	46	20677	0.0315605	3.596	Bmper
GO:0015297	antiporter activity	molecular_function	1	125	46	20677	0.0315605	3.596	Slc7a10
GO:0030163	protein catabolic process	biological_process	1	125	46	20677	0.0315605	3.596	Mmp3
GO:0046427	positive regulation of JAK-STAT cascade	biological_process	1	125	46	20677	0.0315605	3.596	Lep
GO:0008289	lipid binding	molecular_function	4	125	290	20677	0.0315812	2.2816	Fabp4; Apod; Pmp2; Apoa2
GO:0005622	intracellular	cellular_component	9	125	843	20677	0.0318868	1.76601	Lrrc15; Apod; Cidec; Ren1; Stfa2; Mcpt4; Lgals12; Adh7; Tusc5
GO:0050830	defense response to Gram-positive bacterium	biological_process	2	125	114	20677	0.0319334	2.90204	Scd1; Rarres2
GO:0001658	branching involved in ureteric bud morphogenesis	biological_process	1	125	47	20677	0.0328352	3.51949	Hoxa11
GO:0032993	protein-DNA complex	cellular_component	1	125	47	20677	0.0328352	3.51949	Hoxa11
GO:0019838	growth factor binding	molecular_function	1	125	47	20677	0.0328352	3.51949	Acvr1c
GO:0016459	myosin complex	cellular_component	1	125	47	20677	0.0328352	3.51949	Myl4
GO:0043195	terminal bouton	cellular_component	2	125	116	20677	0.0333712	2.852	Adora1; Npy
GO:0042100	B cell proliferation	biological_process	1	125	48	20677	0.0341298	3.44617	Vpreb1
GO:0001580	detection of chemical stimulus involved in sensory perception of bitter taste	biological_process	1	125	48	20677	0.0341298	3.44617	Pigr
GO:0007173	epidermal growth factor receptor signaling pathway	biological_process	1	125	48	20677	0.0341298	3.44617	Pigr
GO:0007193	adenylate cyclase-inhibiting G-protein coupled receptor signaling pathway	biological_process	1	125	48	20677	0.0341298	3.44617	Adora1
GO:0009953	dorsal/ventral pattern formation	biological_process	1	125	48	20677	0.0341298	3.44617	Hoxa11
GO:0006865	amino acid transport	biological_process	1	125	48	20677	0.0341298	3.44617	Slc7a10
GO:0001890	placenta development	biological_process	1	125	48	20677	0.0341298	3.44617	Lep
GO:0051287	NAD binding	molecular_function	1	125	48	20677	0.0341298	3.44617	Adh7
GO:0035176	social behavior	biological_process	1	125	49	20677	0.0354441	3.37584	Cntnap2
GO:0045599	negative regulation of fat cell differentiation	biological_process	1	125	50	20677	0.0367777	3.30832	Adipoq
GO:0030514	negative regulation of BMP signaling pathway	biological_process	1	125	50	20677	0.0367777	3.30832	Bmper
GO:0004896	cytokine receptor activity	molecular_function	1	125	50	20677	0.0367777	3.30832	Prlr
GO:0006082	organic acid metabolic process	biological_process	1	125	50	20677	0.0367777	3.30832	Cyp2f2
GO:0001942	hair follicle development	biological_process	1	125	50	20677	0.0367777	3.30832	Wnt10a
GO:0060048	cardiac muscle contraction	biological_process	1	125	50	20677	0.0367777	3.30832	Myl4
GO:0035690	cellular response to drug	biological_process	1	125	51	20677	0.0381305	3.24345	Adipoq
GO:1903078	positive regulation of protein localization to plasma membrane	biological_process	1	125	51	20677	0.0381305	3.24345	Epha3
GO:0036126	sperm flagellum	cellular_component	1	125	51	20677	0.0381305	3.24345	Als2cr12
GO:0021766	hippocampus development	biological_process	1	125	51	20677	0.0381305	3.24345	Bcan
GO:0032024	positive regulation of insulin secretion	biological_process	1	125	51	20677	0.0381305	3.24345	Nnat
GO:0043588	skin development	biological_process	1	125	51	20677	0.0381305	3.24345	Wnt10a
GO:0009986	cell surface	cellular_component	7	125	635	20677	0.039057	1.82348	Adipoq; H2-M2; Cntnap2; Aoc3; Adcyap1r1; Prlr; Acvr1c
GO:0005507	copper ion binding	molecular_function	1	125	52	20677	0.0395021	3.18108	Aoc3
GO:0048365	Rac GTPase binding	molecular_function	1	125	52	20677	0.0395021	3.18108	Itpka
GO:0042738	exogenous drug catabolic process	biological_process	1	125	52	20677	0.0395021	3.18108	Cyp2f2
GO:0043280	positive regulation of cysteine-type endopeptidase activity involved in apoptotic process	biological_process	1	125	52	20677	0.0395021	3.18108	Acvr1c
GO:0009566	fertilization	biological_process	1	125	53	20677	0.0408922	3.12106	Klhl32
GO:0042531	positive regulation of tyrosine phosphorylation of STAT protein	biological_process	1	125	53	20677	0.0408922	3.12106	Lep
GO:0005496	steroid binding	molecular_function	1	125	53	20677	0.0408922	3.12106	Akr1c6
GO:0060348	bone development	biological_process	1	125	54	20677	0.0423006	3.06326	Hoxa11
GO:0004714	transmembrane receptor protein tyrosine kinase activity	molecular_function	1	125	55	20677	0.0437271	3.00756	Epha3
GO:0071230	cellular response to amino acid stimulus	biological_process	1	125	55	20677	0.0437271	3.00756	Mmp3
GO:0008395	steroid hydroxylase activity	molecular_function	1	125	55	20677	0.0437271	3.00756	Cyp2f2
GO:0042391	regulation of membrane potential	biological_process	2	125	130	20677	0.0443592	2.54486	Chrne; Gabra3
GO:0030178	negative regulation of Wnt signaling pathway	biological_process	1	125	56	20677	0.0451713	2.95386	Dkk3
GO:0042475	odontogenesis of dentin-containing tooth	biological_process	1	125	56	20677	0.0451713	2.95386	Ambn
GO:0006909	phagocytosis	biological_process	1	125	56	20677	0.0451713	2.95386	Lep
GO:0046332	SMAD binding	molecular_function	1	125	56	20677	0.0451713	2.95386	Acvr1c
GO:0007268	chemical synaptic transmission	biological_process	3	125	221	20677	0.0453164	2.24547	Chrne; Sncg; Gabra3
GO:0008270	zinc ion binding	molecular_function	7	125	655	20677	0.0454432	1.7678	Mmp3; Adh7; Aicda; Car5b; Enpp2; Vat1l; Trhde
GO:0042803	protein homodimerization activity	molecular_function	9	125	897	20677	0.0454748	1.65969	Adipoq; Cbln1; Kcnk3; Thrsp; Aoc3; Cadm2; Adh7; Apoa2; Aldh1a3
GO:0016712	oxidoreductase activity, acting on paired donors, with incorporation or reduction of molecular oxygen, reduced flavin or flavoprotein as one donor, and incorporation of one atom of oxygen	molecular_function	1	125	57	20677	0.0466329	2.90204	Cyp2f2
GO:0072659	protein localization to plasma membrane	biological_process	2	125	134	20677	0.0477907	2.4689	Adipoq; Tusc5
GO:0032760	positive regulation of tumor necrosis factor production	biological_process	1	125	59	20677	0.0496077	2.80366	Lep
GO:0006694	steroid biosynthetic process	biological_process	1	125	59	20677	0.0496077	2.80366	Akr1c6
GO:0050885	neuromuscular process controlling balance	biological_process	1	125	60	20677	0.0511203	2.75693	Aldh1a3
GO:0031225	anchored component of membrane	cellular_component	2	125	138	20677	0.0513492	2.39733	Vnn1; Bcan
GO:0050729	positive regulation of inflammatory response	biological_process	1	125	61	20677	0.0526493	2.71174	Fabp4
GO:0071456	cellular response to hypoxia	biological_process	1	125	62	20677	0.0541946	2.668	Kcnk3
GO:0030326	embryonic limb morphogenesis	biological_process	1	125	62	20677	0.0541946	2.668	Hoxa11
GO:0003730	mRNA 3'-UTR binding	molecular_function	1	125	62	20677	0.0541946	2.668	Igf2bp3
GO:0020037	heme binding	molecular_function	2	125	142	20677	0.0550328	2.3298	Cyp2f2; Cygb
GO:0005887	integral component of plasma membrane	cellular_component	12	125	1317	20677	0.0552163	1.50721	Klb; Fam26e; Chrne; Epha3; Kcnk3; Mpz; Slc7a10; Cadm2; Mrgprb1; Has1; Enpp2; Gabra3
GO:0019003	GDP binding	molecular_function	1	125	63	20677	0.0557558	2.62565	Pck1
GO:0005254	chloride channel activity	molecular_function	1	125	63	20677	0.0557558	2.62565	Gabra3
GO:1902476	chloride transmembrane transport	biological_process	1	125	63	20677	0.0557558	2.62565	Gabra3
GO:0016829	lyase activity	molecular_function	2	125	144	20677	0.0569209	2.29744	Pck1; Car5b
GO:0045860	positive regulation of protein kinase activity	biological_process	1	125	64	20677	0.0573327	2.58462	Adipoq
GO:0022625	cytosolic large ribosomal subunit	cellular_component	1	125	64	20677	0.0573327	2.58462	Rpl39l
GO:0008201	heparin binding	molecular_function	2	125	145	20677	0.0578765	2.2816	Serpind1; Cxcl13
GO:0052689	carboxylic ester hydrolase activity	molecular_function	1	125	65	20677	0.0589251	2.54486	Ces1f
GO:0008344	adult locomotory behavior	biological_process	1	125	65	20677	0.0589251	2.54486	Sncg
GO:0007612	learning	biological_process	1	125	65	20677	0.0589251	2.54486	Cntnap2
GO:0042102	positive regulation of T cell proliferation	biological_process	1	125	65	20677	0.0589251	2.54486	Lep
GO:0043408	regulation of MAPK cascade	biological_process	1	125	66	20677	0.0605327	2.5063	Ren1
GO:0009653	anatomical structure morphogenesis	biological_process	1	125	66	20677	0.0605327	2.5063	Hoxa13
GO:0014068	positive regulation of phosphatidylinositol 3-kinase signaling	biological_process	1	125	66	20677	0.0605327	2.5063	Lep
GO:0006805	xenobiotic metabolic process	biological_process	1	125	66	20677	0.0605327	2.5063	Cyp2f2
GO:0001938	positive regulation of endothelial cell proliferation	biological_process	1	125	67	20677	0.0621554	2.4689	Arg1
GO:0042733	embryonic digit morphogenesis	biological_process	1	125	67	20677	0.0621554	2.4689	Hoxa11
GO:0000980	RNA polymerase II distal enhancer sequence-specific DNA binding	molecular_function	1	125	67	20677	0.0621554	2.4689	Hoxa13
GO:0032880	regulation of protein localization	biological_process	1	125	67	20677	0.0621554	2.4689	Nnat
GO:0019221	cytokine-mediated signaling pathway	biological_process	2	125	151	20677	0.0637683	2.19094	Lrrtm4; Lrrc15
GO:0002250	adaptive immune response	biological_process	2	125	151	20677	0.0637683	2.19094	Arg1; Clec4n
GO:0070373	negative regulation of ERK1 and ERK2 cascade	biological_process	1	125	68	20677	0.0637927	2.43259	Adipoq
GO:0018108	peptidyl-tyrosine phosphorylation	biological_process	1	125	68	20677	0.0637927	2.43259	Epha3
GO:0006633	fatty acid biosynthetic process	biological_process	1	125	68	20677	0.0637927	2.43259	Scd1
GO:0001932	regulation of protein phosphorylation	biological_process	1	125	68	20677	0.0637927	2.43259	Lep
GO:0033674	positive regulation of kinase activity	biological_process	1	125	69	20677	0.0654446	2.39733	Epha3
GO:0042734	presynaptic membrane	cellular_component	1	125	69	20677	0.0654446	2.39733	Adora1
GO:0007338	single fertilization	biological_process	1	125	69	20677	0.0654446	2.39733	Hoxa11
GO:0000932	P-body	cellular_component	1	125	69	20677	0.0654446	2.39733	Aicda
GO:0060326	cell chemotaxis	biological_process	1	125	69	20677	0.0654446	2.39733	Enpp2
GO:0030141	secretory granule	cellular_component	2	125	153	20677	0.0657919	2.1623	Mcpt4; Fstl4
GO:0050839	cell adhesion molecule binding	molecular_function	1	125	70	20677	0.0671108	2.36309	Cadm2
GO:0043410	positive regulation of MAPK cascade	biological_process	2	125	155	20677	0.0678448	2.1344	Epha3; Lep
GO:0008237	metallopeptidase activity	molecular_function	2	125	155	20677	0.0678448	2.1344	Mmp3; Trhde
GO:0010033	response to organic substance	biological_process	1	125	71	20677	0.068791	2.3298	Ren1
GO:0001570	vasculogenesis	biological_process	1	125	71	20677	0.068791	2.3298	Hoxa13
GO:0004871	signal transducer activity	molecular_function	7	125	718	20677	0.0699145	1.61269	Sucnr1; Epha3; Adora1; Adcyap1r1; Hcar1; Mrgprb1; Klra1
GO:0019898	extrinsic component of membrane	cellular_component	1	125	72	20677	0.0704851	2.29744	Mal
GO:0031647	regulation of protein stability	biological_process	1	125	72	20677	0.0704851	2.29744	Apoa2
GO:0031434	mitogen-activated protein kinase kinase binding	molecular_function	1	125	74	20677	0.0739139	2.23535	Epha3
GO:0032956	regulation of actin cytoskeleton organization	biological_process	1	125	74	20677	0.0739139	2.23535	Epha3
GO:0005902	microvillus	cellular_component	1	125	74	20677	0.0739139	2.23535	Aoc3
GO:0005903	brush border	cellular_component	1	125	74	20677	0.0739139	2.23535	Lctl
GO:0042472	inner ear morphogenesis	biological_process	1	125	74	20677	0.0739139	2.23535	Aldh1a3
GO:0007596	blood coagulation	biological_process	1	125	75	20677	0.0756481	2.20555	Serpind1
GO:0008236	serine-type peptidase activity	molecular_function	2	125	163	20677	0.0763438	2.02964	Cfd; Mcpt4
GO:0016798	hydrolase activity, acting on glycosyl bonds	molecular_function	1	125	76	20677	0.0773952	2.17653	Glb1l2
GO:0090630	activation of GTPase activity	biological_process	1	125	77	20677	0.0791551	2.14826	Cxcl13
GO:0048812	neuron projection morphogenesis	biological_process	1	125	77	20677	0.0791551	2.14826	Cntnap2
GO:0016705	oxidoreductase activity, acting on paired donors, with incorporation or reduction of molecular oxygen	molecular_function	1	125	77	20677	0.0791551	2.14826	Cyp2f2
GO:0045165	cell fate commitment	biological_process	1	125	77	20677	0.0791551	2.14826	Wnt10a
GO:0043197	dendritic spine	cellular_component	2	125	166	20677	0.0796469	1.99296	Adora1; Itpka
GO:0016779	nucleotidyltransferase activity	molecular_function	1	125	78	20677	0.0809275	2.12072	Dntt
GO:0006812	cation transport	biological_process	1	125	78	20677	0.0809275	2.12072	Chrne
GO:0048661	positive regulation of smooth muscle cell proliferation	biological_process	1	125	78	20677	0.0809275	2.12072	Retn
GO:0031234	extrinsic component of cytoplasmic side of plasma membrane	cellular_component	1	125	78	20677	0.0809275	2.12072	Rgs8
GO:0010977	negative regulation of neuron projection development	biological_process	1	125	79	20677	0.0827122	2.09387	Epha3
GO:0043087	regulation of GTPase activity	biological_process	1	125	79	20677	0.0827122	2.09387	Epha3
GO:0008076	voltage-gated potassium channel complex	cellular_component	1	125	79	20677	0.0827122	2.09387	Cntnap2
GO:0006821	chloride transport	biological_process	1	125	79	20677	0.0827122	2.09387	Gabra3
GO:0030097	hemopoiesis	biological_process	1	125	80	20677	0.084509	2.0677	Vpreb1
GO:0050727	regulation of inflammatory response	biological_process	1	125	80	20677	0.084509	2.0677	Fabp4
GO:0004709	MAP kinase kinase kinase activity	molecular_function	1	125	80	20677	0.084509	2.0677	Epha3
GO:0005267	potassium channel activity	molecular_function	1	125	80	20677	0.084509	2.0677	Kcnk3
GO:0007275	multicellular organism development	biological_process	10	125	1144	20677	0.0860143	1.44594	Tmeff1; Dkk3; Epha3; Hoxa11; Hoxa13; Adcyap1r1; Egfl6; Nnat; Dner; Wnt10a
GO:0051213	dioxygenase activity	molecular_function	1	125	81	20677	0.0863177	2.04217	Hpd
GO:0007368	determination of left/right symmetry	biological_process	1	125	81	20677	0.0863177	2.04217	Acvr1c
GO:0007417	central nervous system development	biological_process	1	125	82	20677	0.088138	2.01727	Bcan
GO:0008233	peptidase activity	molecular_function	5	125	511	20677	0.0899928	1.61855	Cfd; Ren1; Mcpt4; Mmp3; Trhde
GO:0005901	caveola	cellular_component	1	125	84	20677	0.0918128	1.96924	Adcyap1r1
GO:0051289	protein homotetramerization	biological_process	1	125	84	20677	0.0918128	1.96924	Aldh1a3
GO:0071356	cellular response to tumor necrosis factor	biological_process	1	125	85	20677	0.093667	1.94607	Fabp4
GO:0016485	protein processing	biological_process	1	125	85	20677	0.093667	1.94607	Mcpt4
GO:0051028	mRNA transport	biological_process	1	125	85	20677	0.093667	1.94607	Igf2bp3
GO:0007218	neuropeptide signaling pathway	biological_process	1	125	85	20677	0.093667	1.94607	Npy
GO:0038023	signaling receptor activity	molecular_function	2	125	180	20677	0.0958572	1.83796	Vpreb1; Cadm2
GO:0016363	nuclear matrix	cellular_component	1	125	87	20677	0.0974076	1.90133	Dntt
GO:0043679	axon terminus	cellular_component	1	125	88	20677	0.0992938	1.87973	Sncg
GO:0007286	spermatid development	biological_process	1	125	88	20677	0.0992938	1.87973	Klhl32
GO:0051897	positive regulation of protein kinase B signaling	biological_process	1	125	88	20677	0.0992938	1.87973	Lep
GO:0060548	negative regulation of cell death	biological_process	1	125	89	20677	0.10119	1.85861	Adcyap1r1
GO:0050829	defense response to Gram-negative bacterium	biological_process	1	125	89	20677	0.10119	1.85861	Rarres2
GO:0005930	axoneme	cellular_component	1	125	90	20677	0.103097	1.83796	Rsph9
GO:0004252	serine-type endopeptidase activity	molecular_function	2	125	187	20677	0.10443	1.76916	Cfd; Mcpt4
GO:0005198	structural molecule activity	molecular_function	2	125	188	20677	0.105679	1.75974	Bfsp2; Krt79
GO:0008104	protein localization	biological_process	1	125	92	20677	0.106939	1.798	Pllp
GO:0004497	monooxygenase activity	molecular_function	1	125	92	20677	0.106939	1.798	Cyp2f2
GO:0043209	myelin sheath	cellular_component	2	125	190	20677	0.108194	1.74122	Mpz; Pmp2
GO:0060070	canonical Wnt signaling pathway	biological_process	1	125	93	20677	0.108875	1.77867	Wnt10a
GO:0008202	steroid metabolic process	biological_process	1	125	94	20677	0.11082	1.75974	Akr1c6
GO:0031514	motile cilium	cellular_component	1	125	94	20677	0.11082	1.75974	Rsph9
GO:0005543	phospholipid binding	molecular_function	1	125	94	20677	0.11082	1.75974	Apoa2
GO:0016323	basolateral plasma membrane	cellular_component	2	125	194	20677	0.113294	1.70532	Mpz; Adora1
GO:0001934	positive regulation of protein phosphorylation	biological_process	2	125	196	20677	0.115878	1.68792	Adipoq; Rarres2
GO:0005604	basement membrane	cellular_component	1	125	97	20677	0.116709	1.70532	Egfl6
GO:0016055	Wnt signaling pathway	biological_process	2	125	198	20677	0.118485	1.67087	Dkk3; Wnt10a
GO:0007166	cell surface receptor signaling pathway	biological_process	2	125	198	20677	0.118485	1.67087	Cxcl13; Adcyap1r1
GO:0004222	metalloendopeptidase activity	molecular_function	1	125	99	20677	0.120679	1.67087	Mmp3
GO:0007156	homophilic cell adhesion via plasma membrane adhesion molecules	biological_process	1	125	101	20677	0.124682	1.63778	Cadm2
GO:0030176	integral component of endoplasmic reticulum membrane	cellular_component	1	125	103	20677	0.128716	1.60598	Scd1
GO:0009897	external side of plasma membrane	cellular_component	3	125	320	20677	0.129228	1.55078	Vpreb1; Igll1; Klra1
GO:0046982	protein heterodimerization activity	molecular_function	5	125	568	20677	0.130318	1.45613	Cxcl13; Kcnk3; Adora1; Aoc3; Apoa2
GO:0030335	positive regulation of cell migration	biological_process	2	125	207	20677	0.130479	1.59822	Lrrc15; Mmp3
GO:0000902	cell morphogenesis	biological_process	1	125	105	20677	0.132781	1.57539	Vpreb1
GO:0042277	peptide binding	molecular_function	1	125	106	20677	0.134825	1.56053	Trhde
GO:0007626	locomotory behavior	biological_process	1	125	106	20677	0.134825	1.56053	Aldh1a3
GO:0090090	negative regulation of canonical Wnt signaling pathway	biological_process	1	125	107	20677	0.136876	1.54594	Dkk3
GO:0007010	cytoskeleton organization	biological_process	1	125	107	20677	0.136876	1.54594	Bfsp2
GO:0005913	cell-cell adherens junction	cellular_component	1	125	107	20677	0.136876	1.54594	Cadm2
GO:0005125	cytokine activity	molecular_function	2	125	213	20677	0.138704	1.5532	Cxcl13; Cxcl14
GO:0071805	potassium ion transmembrane transport	biological_process	1	125	108	20677	0.138933	1.53163	Kcnk3
GO:0006508	proteolysis	biological_process	5	125	581	20677	0.140573	1.42355	Cfd; Ren1; Mcpt4; Mmp3; Trhde
GO:0016020	membrane	cellular_component	44	125	6446	20677	0.142316	1.12912	Pllp; Lrrtm4; Tmeff1; Lrrc15; Klb; Fam26e; Sucnr1; Chrne; Ren1; Pigr; Epha3; Mal; Cbln1; Kcnk3; Hpd; Clec4n; Mpz; Adora1; Cntnap2; Aoc3; Rgs8; Bfsp2; Vnn1; Slc7a10; Scd1; Adcyap1r1; Klhdc7a; A530016L24Rik; Cadm2; Hcar1; Adig; Mrgprb1; Prlr; Has1; Egfl6; Lctl; Tusc5; Cyp2f2; Tmem45b; Dner; Gabra3; Klra1; Acvr1c; Trhde
GO:0030336	negative regulation of cell migration	biological_process	1	125	110	20677	0.143069	1.50378	Adipoq
GO:0001822	kidney development	biological_process	1	125	110	20677	0.143069	1.50378	Ren1
GO:0006811	ion transport	biological_process	5	125	585	20677	0.143803	1.41381	Pllp; Fam26e; Chrne; Kcnk3; Gabra3
GO:0006952	defense response	biological_process	1	125	112	20677	0.14723	1.47693	Cxcl13
GO:0016021	integral component of membrane	cellular_component	37	125	5356	20677	0.14741	1.14272	Pllp; Lrrtm4; Tmeff1; Lrrc15; Klb; Fam26e; Sucnr1; Chrne; Pigr; Epha3; Mal; Kcnk3; Clec4n; Mpz; Adora1; Cntnap2; Aoc3; Vnn1; Slc7a10; Scd1; Adcyap1r1; Klhdc7a; A530016L24Rik; Cadm2; Hcar1; Adig; Mrgprb1; Prlr; Has1; Lctl; Tusc5; Tmem45b; Dner; Gabra3; Klra1; Acvr1c; Trhde
GO:0009952	anterior/posterior pattern specification	biological_process	1	125	113	20677	0.14932	1.46386	Hoxa11
GO:0001666	response to hypoxia	biological_process	1	125	114	20677	0.151417	1.45102	Adora1
GO:0098609	cell-cell adhesion	biological_process	1	125	114	20677	0.151417	1.45102	Vnn1
GO:0006979	response to oxidative stress	biological_process	1	125	114	20677	0.151417	1.45102	Cygb
GO:0006954	inflammatory response	biological_process	3	125	343	20677	0.154394	1.44679	Cxcl13; Vnn1; Rarres2
GO:0045177	apical part of cell	cellular_component	1	125	116	20677	0.155627	1.426	Ren1
GO:0051726	regulation of cell cycle	biological_process	1	125	116	20677	0.155627	1.426	Lep
GO:0008283	cell proliferation	biological_process	2	125	225	20677	0.155663	1.47036	Ambn; Lhx9
GO:0051260	protein homooligomerization	biological_process	2	125	227	20677	0.158551	1.45741	Adipoq; C1qtnf7
GO:0005923	bicellular tight junction	cellular_component	1	125	119	20677	0.161983	1.39005	Adcyap1r1
GO:0004713	protein tyrosine kinase activity	molecular_function	1	125	121	20677	0.166247	1.36707	Epha3
GO:0007169	transmembrane receptor protein tyrosine kinase signaling pathway	biological_process	1	125	121	20677	0.166247	1.36707	Epha3
GO:0008022	protein C-terminus binding	molecular_function	2	125	235	20677	0.170265	1.4078	Kcnk3; Igfals
GO:0070374	positive regulation of ERK1 and ERK2 cascade	biological_process	2	125	239	20677	0.176215	1.38423	Epha3; Bmper
GO:0007165	signal transduction	biological_process	10	125	1326	20677	0.178436	1.24748	Sucnr1; Chrne; Adora1; Adcyap1r1; Lep; Hcar1; Mrgprb1; Gabra3; Wnt10a; Trhde
GO:0004888	transmembrane signaling receptor activity	molecular_function	4	125	494	20677	0.179859	1.3394	Chrne; Epha3; Adcyap1r1; Gabra3
GO:0002020	protease binding	molecular_function	1	125	128	20677	0.181318	1.29231	Cntnap2
GO:0007601	visual perception	biological_process	1	125	129	20677	0.183489	1.28229	Bfsp2
GO:0030182	neuron differentiation	biological_process	1	125	129	20677	0.183489	1.28229	Wnt10a
GO:0030054	cell junction	cellular_component	6	125	770	20677	0.185254	1.28896	Lrrtm4; Chrne; Cbln1; Cntnap2; Cadm2; Gabra3
GO:0006813	potassium ion transport	biological_process	1	125	131	20677	0.18784	1.26272	Kcnk3
GO:0006417	regulation of translation	biological_process	1	125	131	20677	0.18784	1.26272	Igf2bp3
GO:0044325	ion channel binding	molecular_function	1	125	132	20677	0.190021	1.25315	Cntnap2
GO:0043204	perikaryon	cellular_component	1	125	132	20677	0.190021	1.25315	Npy
GO:0004930	G-protein coupled receptor activity	molecular_function	5	125	639	20677	0.190582	1.29433	Sucnr1; Adora1; Adcyap1r1; Hcar1; Mrgprb1
GO:0032496	response to lipopolysaccharide	biological_process	1	125	134	20677	0.194394	1.23445	Cxcl13
GO:0008284	positive regulation of cell proliferation	biological_process	4	125	515	20677	0.201678	1.28478	Fabp4; Klb; Lep; Enpp2
GO:0071222	cellular response to lipopolysaccharide	biological_process	1	125	140	20677	0.207587	1.18154	Aicda
GO:0007605	sensory perception of sound	biological_process	1	125	141	20677	0.209795	1.17316	Coch
GO:0007283	spermatogenesis	biological_process	3	125	391	20677	0.212047	1.26918	Hoxa11; Adcyap1r1; Adig
GO:0045121	membrane raft	cellular_component	2	125	265	20677	0.216169	1.24842	Pllp; Mal
GO:0016787	hydrolase activity	molecular_function	11	125	1540	20677	0.220568	1.18154	Cfd; Ces1f; Ren1; Arg1; Mcpt4; Vnn1; Mmp3; Aicda; Glb1l2; Enpp2; Trhde
GO:0010976	positive regulation of neuron projection development	biological_process	1	125	148	20677	0.225317	1.11768	Epha3
GO:0001228	transcriptional activator activity, RNA polymerase II transcription regulatory region sequence-specific DNA binding	molecular_function	1	125	149	20677	0.227542	1.11017	Hoxa13
GO:0022857	transmembrane transporter activity	molecular_function	1	125	149	20677	0.227542	1.11017	Slc7a10
GO:0005623	cell	cellular_component	1	125	149	20677	0.227542	1.11017	Tusc5
GO:0003735	structural constituent of ribosome	molecular_function	1	125	150	20677	0.229769	1.10277	Rpl39l
GO:0042981	regulation of apoptotic process	biological_process	2	125	274	20677	0.230429	1.20742	Cidec; Acvr1c
GO:0007204	positive regulation of cytosolic calcium ion concentration	biological_process	1	125	152	20677	0.234227	1.08826	Cxcl13
GO:0043547	positive regulation of GTPase activity	biological_process	1	125	153	20677	0.236458	1.08115	Rgs8
GO:0005789	endoplasmic reticulum membrane	cellular_component	2	125	278	20677	0.236824	1.19004	Hpd; Scd1
GO:0043066	negative regulation of apoptotic process	biological_process	4	125	552	20677	0.242127	1.19867	Epha3; Mpz; Adora1; Lep
GO:0008360	regulation of cell shape	biological_process	1	125	156	20677	0.243157	1.06036	Coch
GO:0030036	actin cytoskeleton organization	biological_process	1	125	157	20677	0.245393	1.05361	Itpka
GO:0007420	brain development	biological_process	1	125	157	20677	0.245393	1.05361	Nnat
GO:0005741	mitochondrial outer membrane	cellular_component	1	125	160	20677	0.252103	1.03385	Arg1
GO:0002376	immune system process	biological_process	3	125	425	20677	0.256049	1.16764	Cfd; Arg1; Clec4n
GO:0000139	Golgi membrane	cellular_component	1	125	162	20677	0.25658	1.02109	Hpd
GO:0032259	methylation	biological_process	1	125	162	20677	0.25658	1.02109	Inmt
GO:0031175	neuron projection development	biological_process	1	125	164	20677	0.261058	1.00863	Cntnap2
GO:0051607	defense response to virus	biological_process	1	125	164	20677	0.261058	1.00863	Aicda
GO:0008168	methyltransferase activity	molecular_function	1	125	166	20677	0.265537	0.996482	Inmt
GO:0012505	endomembrane system	cellular_component	1	125	167	20677	0.267777	0.990515	Adora1
GO:0008152	metabolic process	biological_process	3	125	438	20677	0.273359	1.13299	Glb1l2; Enpp2; Aldh1a3
GO:0005737	cytoplasm	cellular_component	42	125	6544	20677	0.282776	1.06166	Dntt; Lrrtm4; Lrrc15; Fabp4; Apod; Ces1f; Ren1; Epha3; Stfa2; Arg1; Hpd; Sncg; Thrsp; Mcpt4; Aoc3; Rgs8; Inmt; Acat3; Bfsp2; Als2cr12; Pck1; Adcyap1r1; Cadm2; Klhl32; Lep; Adh7; Adig; Pmp2; Akr1c6; Aicda; Emilin3; Has1; Nnat; Cyp2f2; Rsph9; Enpp2; Acvr1c; Igf2bp3; Cygb; Trhde; Npy; Aldh1a3
GO:0051015	actin filament binding	molecular_function	1	125	175	20677	0.285687	0.945234	Myl4
GO:0043231	intracellular membrane-bounded organelle	cellular_component	6	125	902	20677	0.304339	1.10033	Mcpt4; Aoc3; Scd1; Adcyap1r1; Fam198a; Cyp2f2
GO:0000287	magnesium ion binding	molecular_function	1	125	186	20677	0.310239	0.889333	Pck1
GO:0005516	calmodulin binding	molecular_function	1	125	188	20677	0.314688	0.879872	Itpka
GO:0043065	positive regulation of apoptotic process	biological_process	2	125	339	20677	0.336818	0.975906	Acvr1c; Aldh1a3
GO:0016567	protein ubiquitination	biological_process	2	125	340	20677	0.338472	0.973035	Klhdc7a; Klhl32
GO:0004842	ubiquitin-protein transferase activity	molecular_function	2	125	342	20677	0.341779	0.967345	Klhdc7a; Klhl32
GO:0016757	transferase activity, transferring glycosyl groups	molecular_function	1	125	201	20677	0.343432	0.822965	Has1
GO:0046872	metal ion binding	molecular_function	19	125	2994	20677	0.350944	1.04973	Dntt; Arg1; Hpd; Aoc3; Pck1; Scd1; Calml3; Mmp3; Fstl4; Adh7; Aicda; Prlr; Car5b; Cyp2f2; Enpp2; Lhx9; Acvr1c; Cygb; Trhde
GO:0045892	negative regulation of transcription, DNA-templated	biological_process	3	125	508	20677	0.3689	0.976866	Dkk3; Fabp4; Adipoq
GO:0030154	cell differentiation	biological_process	6	125	975	20677	0.37619	1.01794	Epha3; Adcyap1r1; Rarres2; Egfl6; Dner; Acvr1c
GO:0005515	protein binding	molecular_function	30	125	4821	20677	0.380376	1.02935	Vpreb1; Igll1; Adipoq; Klb; Epha3; Cbln1; Sncg; Thrsp; Clec4n; Mpz; Adora1; Cntnap2; Bmper; Bfsp2; Hoxa11; Hoxa13; Slc7a10; Adcyap1r1; Igfals; Cadm2; Lep; Rarres2; Aicda; Prlr; Coch; Tusc5; Lhx9; Plin1; Igf2bp3; Scn7a
GO:0050896	response to stimulus	biological_process	1	125	224	20677	0.39328	0.738464	Bfsp2
GO:0000790	nuclear chromatin	cellular_component	1	125	231	20677	0.408126	0.716087	Dntt
GO:0030424	axon	cellular_component	2	125	383	20677	0.409051	0.863791	Sncg; Cadm2
GO:0042995	cell projection	cellular_component	5	125	851	20677	0.409964	0.971892	Cntnap2; Rgs8; Als2cr12; Cadm2; Rsph9
GO:0001525	angiogenesis	biological_process	1	125	234	20677	0.414436	0.706906	Lep
GO:0014069	postsynaptic density	cellular_component	1	125	240	20677	0.426955	0.689233	Adora1
GO:0016477	cell migration	biological_process	1	125	244	20677	0.435224	0.677934	Epha3
GO:0005829	cytosol	cellular_component	18	125	2974	20677	0.435383	1.00117	Dntt; Fabp4; BC100530; Ces1f; Cidec; Stfa2; Stfa3; Arg1; Thrsp; Inmt; Acat3; Pck1; Mmp3; Adh7; Akr1c6; Plin1; Igf2bp3; Aldh1a3
GO:0005096	GTPase activator activity	molecular_function	1	125	246	20677	0.439335	0.672423	Rgs8
GO:0006915	apoptotic process	biological_process	3	125	564	20677	0.445226	0.879872	Cidec; Lgals12; Acvr1c
GO:0042127	regulation of cell proliferation	biological_process	1	125	249	20677	0.445471	0.664321	Cxcl13
GO:0019899	enzyme binding	molecular_function	2	125	408	20677	0.449119	0.810863	Cntnap2; Krt79
GO:0005794	Golgi apparatus	cellular_component	7	125	1225	20677	0.463456	0.945234	Cxcl14; Mal; Hpd; Cntnap2; Aoc3; Enpp2; Npy
GO:0006412	translation	biological_process	1	125	262	20677	0.471624	0.631359	Rpl39l
GO:0005667	transcription factor complex	cellular_component	1	125	265	20677	0.477556	0.624211	Hoxa11
GO:0044212	transcription regulatory region DNA binding	molecular_function	1	125	265	20677	0.477556	0.624211	Hoxa13
GO:0048471	perinuclear region of cytoplasm	cellular_component	3	125	593	20677	0.483748	0.836843	Apod; Sncg; Npy
GO:0005929	cilium	cellular_component	1	125	271	20677	0.489298	0.610391	Rsph9
GO:0001701	in utero embryonic development	biological_process	1	125	273	20677	0.493176	0.605919	Acvr1c
GO:0016310	phosphorylation	biological_process	3	125	613	20677	0.509708	0.80954	Epha3; Itpka; Acvr1c
GO:0016301	kinase activity	molecular_function	3	125	616	20677	0.513553	0.805597	Epha3; Itpka; Acvr1c
GO:0010468	regulation of gene expression	biological_process	1	125	292	20677	0.529081	0.566493	Hoxa11
GO:0003824	catalytic activity	molecular_function	2	125	463	20677	0.533035	0.71454	Aicda; Enpp2
GO:0016607	nuclear speck	cellular_component	1	125	300	20677	0.543681	0.551387	Cygb
GO:0016324	apical plasma membrane	cellular_component	1	125	304	20677	0.550864	0.544132	Mal
GO:0043565	sequence-specific DNA binding	molecular_function	3	125	651	20677	0.557361	0.762286	Hoxa11; Hoxa13; Lhx9
GO:0031625	ubiquitin protein ligase binding	molecular_function	1	125	316	20677	0.571937	0.523468	Aicda
GO:0006397	mRNA processing	biological_process	1	125	331	20677	0.597269	0.499746	Aicda
GO:0004672	protein kinase activity	molecular_function	2	125	514	20677	0.604147	0.643642	Epha3; Acvr1c
GO:0005525	GTP binding	molecular_function	1	125	343	20677	0.616722	0.482262	Pck1
GO:0005764	lysosome	cellular_component	1	125	362	20677	0.64605	0.45695	Mpz
GO:0008285	negative regulation of cell proliferation	biological_process	1	125	378	20677	0.669362	0.437608	Adora1
GO:0006468	protein phosphorylation	biological_process	2	125	574	20677	0.67828	0.576362	Epha3; Acvr1c
GO:0044877	protein-containing complex binding	molecular_function	1	125	396	20677	0.694102	0.417717	Mmp3
GO:0032991	protein-containing complex	cellular_component	3	125	777	20677	0.695809	0.638672	Adipoq; Hoxa11; Mmp3
GO:0004674	protein serine/threonine kinase activity	molecular_function	1	125	411	20677	0.713545	0.402472	Acvr1c
GO:0003723	RNA binding	molecular_function	3	125	805	20677	0.722043	0.616457	Aicda; Rpl39l; Igf2bp3
GO:0055085	transmembrane transport	biological_process	1	125	421	20677	0.72593	0.392912	Slc7a10
GO:0010628	positive regulation of gene expression	biological_process	1	125	425	20677	0.730757	0.389214	Wnt10a
GO:0000978	RNA polymerase II proximal promoter sequence-specific DNA binding	molecular_function	1	125	434	20677	0.741358	0.381143	Hoxa13
GO:0035556	intracellular signal transduction	biological_process	1	125	448	20677	0.757143	0.369232	Lep
GO:0007186	G-protein coupled receptor signaling pathway	biological_process	7	125	1675	20677	0.803115	0.691291	Sucnr1; Cxcl13; Adora1; Rgs8; Adcyap1r1; Hcar1; Mrgprb1
GO:0019901	protein kinase binding	molecular_function	1	125	505	20677	0.813148	0.327556	Prlr
GO:0005730	nucleolus	cellular_component	2	125	729	20677	0.821636	0.453816	Acat3; Scd1
GO:0005768	endosome	cellular_component	1	125	597	20677	0.879665	0.277079	Adcyap1r1
GO:0016740	transferase activity	molecular_function	6	125	1665	20677	0.884953	0.596094	Dntt; Epha3; Inmt; Itpka; Has1; Acvr1c
GO:0003676	nucleic acid binding	molecular_function	2	125	835	20677	0.885144	0.396206	Enpp2; Igf2bp3
GO:0045893	positive regulation of transcription, DNA-templated	biological_process	1	125	611	20677	0.887639	0.27073	Hoxa11
GO:0042802	identical protein binding	molecular_function	3	125	1162	20677	0.925963	0.427064	Adipoq; Thrsp; Aicda
GO:0005856	cytoskeleton	cellular_component	3	125	1193	20677	0.934832	0.415966	Sncg; Bfsp2; Rsph9
GO:0005739	mitochondrion	cellular_component	5	125	1693	20677	0.948994	0.488529	Acat3; Pck1; Lgals12; Mmp3; Car5b
GO:0000122	negative regulation of transcription by RNA polymerase II	biological_process	1	125	791	20677	0.954879	0.209123	Lep
GO:0008150	biological_process	biological_process	16	125	4033	20677	0.96748	0.65625	Tmem196; BC100530; Stfa3; Cd209f; Cd209g; Snhg11; Als2cr12; Calml3; 2210407C18Rik; A530016L24Rik; Wdr93; Fam198a; Lca5l; Emilin3; Trim34b; Tmem45b
GO:0005524	ATP binding	molecular_function	3	125	1381	20677	0.970973	0.35934	Epha3; Itpka; Acvr1c
GO:0000166	nucleotide binding	molecular_function	4	125	1664	20677	0.976517	0.397635	Epha3; Pck1; Itpka; Acvr1c
GO:0003700	DNA binding transcription factor activity	molecular_function	1	125	957	20677	0.981335	0.172848	Hoxa13
GO:0003677	DNA binding	molecular_function	4	125	1739	20677	0.983006	0.380485	Dntt; Hoxa11; Hoxa13; Lhx9
GO:0006351	transcription, DNA-templated	biological_process	4	125	1862	20677	0.990163	0.355351	Cidec; Thrsp; Hoxa11; Hoxa13
GO:0045944	positive regulation of transcription by RNA polymerase II	biological_process	1	125	1094	20677	0.991201	0.151203	Hoxa13
GO:0003674	molecular_function	molecular_function	17	125	4643	20677	0.991212	0.605658	Tmem196; BC100530; Stfa3; Arxes2; Snhg11; Als2cr12; C1qtnf7; 2210407C18Rik; A530016L24Rik; Adig; Fam198a; Lca5l; Emilin3; Trim34b; Rsph9; Tmem45b; Ccdc3
GO:0006355	regulation of transcription, DNA-templated	biological_process	5	125	2126	20677	0.991256	0.389031	Cidec; Thrsp; Hoxa11; Hoxa13; Lhx9
GO:0005654	nucleoplasm	cellular_component	4	125	1946	20677	0.993302	0.340012	Dntt; Thrsp; Hoxa11; Igfals
GO:0005575	cellular_component	cellular_component	11	125	3610	20677	0.995424	0.504038	Tmem196; BC100530; Stfa2; Stfa3; Cd209f; Cd209g; Snhg11; 2210407C18Rik; Lca5l; Trim34b; Tmem45b
GO:0005634	nucleus	cellular_component	18	125	5866	20677	0.999828	0.507584	Dntt; Fabp4; Cidec; Retn; Arg1; Thrsp; Rgs8; Acat3; Hoxa11; Hoxa13; Lgals12; Mmp3; Adig; Akr1c6; Aicda; Lhx9; Igf2bp3; Aldh1a3
