# Supplementary material for: Expression Profile Analysis of Long Non-coding RNA in OVX Models-Derived BMSCs for Postmenopausal Osteoporosis by RNA Sequencing and Bioinformatics
Source: Front Cell Dev Biol. 2021 Sep 30;9:719851. doi: 10.3389/fcell.2021.719851 (PMC8514751; doi:10.3389/fcell.2021.719851)
Supplement: Supplementary file 4 [file Table_4.XLSX]

## Sheet: enrichment-go-OVX-vs-CON-Down
Table S3 GO annotations of the downregulated mRNA
id	term	category	ListHits	ListTotal	PopHits	PopTotal	pval	Enrichment_score	Gene
GO:0031674	I band	cellular_component	7	111	23	20677	2.4475e-13	56.6937	Cryab; Ankrd1; Ankrd2; Klhl40; Smtnl1; Hspb1; Myl3
GO:0043292	contractile fiber	cellular_component	6	111	19	20677	5.06768e-12	58.825	Cryab; Smtnl1; Tnnc1; Hspb1; Myh3; Myl2
GO:0060048	cardiac muscle contraction	biological_process	8	111	50	20677	5.55015e-12	29.8047	Tnnt1; Csrp3; Tnnc1; Casq2; Tnni1; Myh7; Myl2; Myl3
GO:0031430	M band	cellular_component	6	111	24	20677	3.40496e-11	46.5698	Myom3; Mybph; Cryab; Lmod2; Smtnl1; Hspb1
GO:0030016	myofibril	cellular_component	7	111	41	20677	4.40329e-11	31.8038	Nrap; Ankrd1; Ankrd2; Lmod2; Myh2; Myh7; Myl2
GO:0097512	cardiac myofibril	cellular_component	4	111	9	20677	5.0426e-10	82.7908	Cryab; Lmod2; Hspb1; Myl2
GO:0014883	transition between fast and slow fiber	biological_process	4	111	10	20677	1.00421e-09	74.5117	Tnnt1; Tnnc1; Tnni1; Myh7
GO:0003009	skeletal muscle contraction	biological_process	5	111	21	20677	1.06106e-09	44.3522	Tnnt1; Tnnc1; Tnni1; Myh3; Myh7
GO:0030018	Z disc	cellular_component	9	111	122	20677	1.09812e-09	13.7419	Mybph; Actn2; Myoz2; Cryab; Pdlim3; Csrp3; Hspb1; Casq2; Myh7
GO:0045214	sarcomere organization	biological_process	6	111	39	20677	1.41633e-09	28.6584	Tnnt1; Mybph; Actn2; Xirp1; Lmod2; Casq2
GO:0003779	actin binding	molecular_function	13	111	347	20677	5.24049e-09	6.97876	Actn2; Myoz2; Flnc; Nrap; Map1a; Myo1a; Xirp1; Lmod2; Csrp3; Homer2; Tnni1; Myh3; Myh7
GO:0055010	ventricular cardiac muscle tissue morphogenesis	biological_process	5	111	28	20677	7.14527e-09	33.2642	Tnnc1; Tnni1; Myh7; Myl2; Myl3
GO:0006936	muscle contraction	biological_process	6	111	51	20677	1.01118e-08	21.9152	Tnnt1; Actn2; Lmod2; Tnni1; Myh2; Myh7
GO:0061629	RNA polymerase II sequence-specific DNA binding transcription factor binding	molecular_function	3	111	6	20677	1.17012e-08	93.1396	Ankrd1; Ankrd2; Csrp3
GO:0005861	troponin complex	cellular_component	3	111	8	20677	5.41543e-08	69.8547	Tnnt1; Tnnc1; Tnni1
GO:0031432	titin binding	molecular_function	3	111	9	20677	9.70744e-08	62.0931	Actn2; Ankrd1; Ankrd2
GO:0006937	regulation of muscle contraction	biological_process	4	111	22	20677	9.96882e-08	33.869	Tnnt1; Tnnc1; Casq2; Tnni1
GO:0002026	regulation of the force of heart contraction	biological_process	4	111	23	20677	1.26836e-07	32.3964	Csrp3; Myh7; Myl2; Myl3
GO:0032387	negative regulation of intracellular transport	biological_process	2	111	3	20677	1.50571e-07	124.186	Mapt; Cryab
GO:0016459	myosin complex	cellular_component	5	111	47	20677	1.87471e-07	19.8169	Myo1a; Myh3; Myh7; Myl2; Myl3
GO:0032982	myosin filament	cellular_component	3	111	12	20677	3.7665e-07	46.5698	Mybph; Myh3; Myh7
GO:0004866	endopeptidase inhibitor activity	molecular_function	4	111	29	20677	4.36297e-07	25.6937	A2m; Serpina1a; Serpina1b; Serpina1d
GO:0051015	actin filament binding	molecular_function	8	111	175	20677	4.3712e-07	8.51562	Coro6; Mybph; Actn2; Flnc; Myo1a; Tnnc1; Myh3; Myh7
GO:0005523	tropomyosin binding	molecular_function	3	111	13	20677	5.41799e-07	42.9875	Tnnt1; Lmod2; Smtnl1
GO:0031014	troponin T binding	molecular_function	2	111	4	20677	5.99926e-07	93.1396	Tnnt1; Tnnc1
GO:0046320	regulation of fatty acid oxidation	biological_process	2	111	4	20677	5.99926e-07	93.1396	Fabp3; Pdk4
GO:0008092	cytoskeletal protein binding	molecular_function	6	111	94	20677	7.3977e-07	11.8902	Actn2; Fabp3; Flnc; Cryab; Pdlim3; Cdh12
GO:0005859	muscle myosin complex	cellular_component	3	111	14	20677	7.55382e-07	39.917	Mybph; Myh2; Myh7
GO:0030017	sarcomere	cellular_component	4	111	33	20677	8.57177e-07	22.5793	Actn2; Ankrd2; Lmod2; Myh7
GO:0051373	FATZ binding	molecular_function	2	111	5	20677	1.49394e-06	74.5117	Actn2; Myoz2
GO:0015629	actin cytoskeleton	cellular_component	8	111	204	20677	1.57401e-06	7.30507	Coro6; Myoz2; Flnc; Myo1a; Pdlim3; Hspb7; Corin; Myl2
GO:1901018	positive regulation of potassium ion transmembrane transporter activity	biological_process	2	111	6	20677	2.97618e-06	62.0931	Actn2; Atp1b2
GO:0031433	telethonin binding	molecular_function	2	111	6	20677	2.97618e-06	62.0931	Myoz2; Csrp3
GO:0086073	bundle of His cell-Purkinje myocyte adhesion involved in cell communication	biological_process	2	111	6	20677	2.97618e-06	62.0931	Dsc2; Dsg2
GO:0005865	striated muscle thin filament	cellular_component	3	111	21	20677	4.38738e-06	26.6113	Mybph; Actn2; Lmod2
GO:1901017	negative regulation of potassium ion transmembrane transporter activity	biological_process	2	111	7	20677	5.18792e-06	53.2227	Actn2; Casq2
GO:0031672	A band	cellular_component	3	111	22	20677	5.3402e-06	25.4017	Klhl40; Myh2; Myl3
GO:0005875	microtubule associated complex	cellular_component	3	111	24	20677	7.69339e-06	23.2849	Mapt; Map1a; Rp1
GO:0016528	sarcoplasm	cellular_component	2	111	8	20677	8.26818e-06	46.5698	Fabp3; Flnc
GO:0045124	regulation of bone resorption	biological_process	2	111	8	20677	8.26818e-06	46.5698	Pdk4; Calcr
GO:0003785	actin monomer binding	molecular_function	3	111	26	20677	1.07348e-05	21.4938	Lmod2; Myl2; Myl3
GO:0001778	plasma membrane repair	biological_process	2	111	9	20677	1.23537e-05	41.3954	Trim72; Myh2
GO:0008307	structural constituent of muscle	molecular_function	3	111	28	20677	1.45809e-05	19.9585	Mybph; Pdlim3; Csrp3
GO:0005509	calcium ion binding	molecular_function	12	111	604	20677	2.16564e-05	3.70091	Tnnt1; Actn2; Scube2; Capn11; Cdh12; Phf24; Tnnc1; Casq2; Dsc2; Myl2; Myl3; Dsg2
GO:0007026	negative regulation of microtubule depolymerization	biological_process	3	111	31	20677	2.2131e-05	18.027	Mid1; Map1a; Rp1
GO:0001730	2'-5'-oligoadenylate synthetase activity	molecular_function	2	111	11	20677	2.40768e-05	33.869	Oas1e; Oas2
GO:0060700	regulation of ribonuclease activity	biological_process	2	111	11	20677	2.40768e-05	33.869	Oas1e; Oas2
GO:0010831	positive regulation of myotube differentiation	biological_process	2	111	11	20677	2.40768e-05	33.869	Mamstr; Csrp3
GO:0098911	regulation of ventricular cardiac muscle cell action potential	biological_process	2	111	11	20677	2.40768e-05	33.869	Dsc2; Dsg2
GO:1903979	negative regulation of microglial cell activation	biological_process	1	111	2	20677	2.85602e-05	93.1396	Fam19a3
GO:0070080	titin Z domain binding	molecular_function	1	111	2	20677	2.85602e-05	93.1396	Actn2
GO:0086097	phospholipase C-activating angiotensin-activated signaling pathway	biological_process	1	111	2	20677	2.85602e-05	93.1396	Actn2
GO:0010565	regulation of cellular ketone metabolic process	biological_process	1	111	2	20677	2.85602e-05	93.1396	Pdk4
GO:0060632	regulation of microtubule-based movement	biological_process	1	111	2	20677	2.85602e-05	93.1396	Mapt
GO:0099609	microtubule lateral binding	molecular_function	1	111	2	20677	2.85602e-05	93.1396	Mapt
GO:0031109	microtubule polymerization or depolymerization	biological_process	1	111	2	20677	2.85602e-05	93.1396	Cryab
GO:0010611	regulation of cardiac muscle hypertrophy	biological_process	1	111	2	20677	2.85602e-05	93.1396	Lmcd1
GO:0005228	intracellular sodium activated potassium channel activity	molecular_function	1	111	2	20677	2.85602e-05	93.1396	Kcnt1
GO:0003875	ADP-ribosylarginine hydrolase activity	molecular_function	1	111	2	20677	2.85602e-05	93.1396	Adprhl1
GO:0140009	L-aspartate import across plasma membrane	biological_process	1	111	2	20677	2.85602e-05	93.1396	Slc1a1
GO:0038163	thrombopoietin-mediated signaling pathway	biological_process	1	111	2	20677	2.85602e-05	93.1396	Thpo
GO:0001869	negative regulation of complement activation, lectin pathway	biological_process	1	111	2	20677	2.85602e-05	93.1396	A2m
GO:0004948	calcitonin receptor activity	molecular_function	1	111	2	20677	2.85602e-05	93.1396	Calcr
GO:1905665	positive regulation of calcium ion import across plasma membrane	biological_process	1	111	2	20677	2.85602e-05	93.1396	Calcr
GO:0051648	vesicle localization	biological_process	1	111	2	20677	2.85602e-05	93.1396	Myo1a
GO:1902253	regulation of intrinsic apoptotic signaling pathway by p53 class mediator	biological_process	1	111	2	20677	2.85602e-05	93.1396	Ankrd2
GO:0061193	taste bud development	biological_process	1	111	2	20677	2.85602e-05	93.1396	Ntf5
GO:0099083	retrograde trans-synaptic signaling by neuropeptide, modulating synaptic transmission	biological_process	1	111	2	20677	2.85602e-05	93.1396	Ntf5
GO:0019932	second-messenger-mediated signaling	biological_process	1	111	2	20677	2.85602e-05	93.1396	Gck
GO:0051594	detection of glucose	biological_process	1	111	2	20677	2.85602e-05	93.1396	Gck
GO:0045887	positive regulation of synaptic growth at neuromuscular junction	biological_process	1	111	2	20677	2.85602e-05	93.1396	Musk
GO:2000541	positive regulation of protein geranylgeranylation	biological_process	1	111	2	20677	2.85602e-05	93.1396	Musk
GO:0098528	skeletal muscle fiber differentiation	biological_process	1	111	2	20677	2.85602e-05	93.1396	Klhl40
GO:0035349	coenzyme A transmembrane transport	biological_process	1	111	2	20677	2.85602e-05	93.1396	Slc25a42
GO:0080121	AMP transport	biological_process	1	111	2	20677	2.85602e-05	93.1396	Slc25a42
GO:0017020	myosin phosphatase regulator activity	molecular_function	1	111	2	20677	2.85602e-05	93.1396	Smtnl1
GO:1903919	negative regulation of actin filament severing	biological_process	1	111	2	20677	2.85602e-05	93.1396	Csrp3
GO:0032972	regulation of muscle filament sliding speed	biological_process	1	111	2	20677	2.85602e-05	93.1396	Tnnc1
GO:0048875	chemical homeostasis within a tissue	biological_process	1	111	2	20677	2.85602e-05	93.1396	Homer2
GO:0033018	sarcoplasmic reticulum lumen	cellular_component	1	111	2	20677	2.85602e-05	93.1396	Casq2
GO:0051208	sequestering of calcium ion	biological_process	1	111	2	20677	2.85602e-05	93.1396	Casq2
GO:0014728	regulation of the force of skeletal muscle contraction	biological_process	1	111	2	20677	2.85602e-05	93.1396	Myh7
GO:0003050	regulation of systemic arterial blood pressure by atrial natriuretic peptide	biological_process	1	111	2	20677	2.85602e-05	93.1396	Corin
GO:0003774	motor activity	molecular_function	4	111	68	20677	3.24267e-05	10.9576	Myo1a; Myh3; Myh7; Myl3
GO:0043268	positive regulation of potassium ion transport	biological_process	2	111	13	20677	4.14073e-05	28.6584	Actn2; Fhl1
GO:0046785	microtubule polymerization	biological_process	2	111	13	20677	4.14073e-05	28.6584	Mapt; Rp1
GO:0005916	fascia adherens	cellular_component	2	111	13	20677	4.14073e-05	28.6584	Nrap; Xirp1
GO:0014823	response to activity	biological_process	2	111	13	20677	4.14073e-05	28.6584	Smtnl1; Myh2
GO:0043267	negative regulation of potassium ion transport	biological_process	2	111	14	20677	5.24942e-05	26.6113	Actn2; Casq2
GO:0055013	cardiac muscle cell development	biological_process	2	111	14	20677	5.24942e-05	26.6113	Actn2; Xirp1
GO:0010832	negative regulation of myotube differentiation	biological_process	2	111	14	20677	5.24942e-05	26.6113	Trim72; Ankrd2
GO:0030239	myofibril assembly	biological_process	2	111	15	20677	6.53613e-05	24.8372	Myoz2; Lmod2
GO:0035994	response to muscle stretch	biological_process	2	111	15	20677	6.53613e-05	24.8372	Ankrd1; Ankrd2
GO:0055003	cardiac myofibril assembly	biological_process	2	111	15	20677	6.53613e-05	24.8372	Csrp3; Myl2
GO:0000146	microfilament motor activity	molecular_function	2	111	15	20677	6.53613e-05	24.8372	Myh3; Myh7
GO:0005516	calmodulin binding	molecular_function	6	111	188	20677	7.03417e-05	5.94508	Myo1a; Esrrg; Smtnl1; Scn3a; Myh3; Myh7
GO:0043434	response to peptide hormone	biological_process	3	111	42	20677	7.52288e-05	13.3057	Serpina1a; Serpina1b; Serpina1d
GO:0051371	muscle alpha-actinin binding	molecular_function	2	111	16	20677	8.01303e-05	23.2849	Mybph; Nrap
GO:0048747	muscle fiber development	biological_process	2	111	16	20677	8.01303e-05	23.2849	Flnc; Myl2
GO:0031005	filamin binding	molecular_function	2	111	16	20677	8.01303e-05	23.2849	Xirp1; Hspb7
GO:1901077	regulation of relaxation of muscle	biological_process	1	111	3	20677	8.53795e-05	62.0931	Sln
GO:0070538	oleic acid binding	molecular_function	1	111	3	20677	8.53795e-05	62.0931	Fabp3
GO:0071073	positive regulation of phospholipid biosynthetic process	biological_process	1	111	3	20677	8.53795e-05	62.0931	Fabp3
GO:0042304	regulation of fatty acid biosynthetic process	biological_process	1	111	3	20677	8.53795e-05	62.0931	Pdk4
GO:0051252	regulation of RNA metabolic process	biological_process	1	111	3	20677	8.53795e-05	62.0931	Nova2
GO:0070278	extracellular matrix constituent secretion	biological_process	1	111	3	20677	8.53795e-05	62.0931	Creb3l1
GO:1900034	regulation of cellular response to heat	biological_process	1	111	3	20677	8.53795e-05	62.0931	Mapt
GO:1903748	negative regulation of establishment of protein localization to mitochondrion	biological_process	1	111	3	20677	8.53795e-05	62.0931	Mapt
GO:1904428	negative regulation of tubulin deacetylation	biological_process	1	111	3	20677	8.53795e-05	62.0931	Mapt
GO:1905907	negative regulation of amyloid fibril formation	biological_process	1	111	3	20677	8.53795e-05	62.0931	Cryab
GO:1903288	positive regulation of potassium ion import	biological_process	1	111	3	20677	8.53795e-05	62.0931	Atp1b2
GO:0031114	regulation of microtubule depolymerization	biological_process	1	111	3	20677	8.53795e-05	62.0931	Map1a
GO:0015501	glutamate:sodium symporter activity	molecular_function	1	111	3	20677	8.53795e-05	62.0931	Slc1a1
GO:0042461	photoreceptor cell development	biological_process	1	111	3	20677	8.53795e-05	62.0931	Rp1
GO:0019959	interleukin-8 binding	molecular_function	1	111	3	20677	8.53795e-05	62.0931	A2m
GO:0110024	positive regulation of cardiac muscle myoblast proliferation	biological_process	1	111	3	20677	8.53795e-05	62.0931	Meis2
GO:0005169	neurotrophin TRKB receptor binding	molecular_function	1	111	3	20677	8.53795e-05	62.0931	Ntf5
GO:0015228	coenzyme A transmembrane transporter activity	molecular_function	1	111	3	20677	8.53795e-05	62.0931	Slc25a42
GO:0015866	ADP transport	biological_process	1	111	3	20677	8.53795e-05	62.0931	Slc25a42
GO:0080122	AMP transmembrane transporter activity	molecular_function	1	111	3	20677	8.53795e-05	62.0931	Slc25a42
GO:0002086	diaphragm contraction	biological_process	1	111	3	20677	8.53795e-05	62.0931	Tnnc1
GO:1990584	cardiac Troponin complex	cellular_component	1	111	3	20677	8.53795e-05	62.0931	Tnnc1
GO:0035256	G-protein coupled glutamate receptor binding	molecular_function	1	111	3	20677	8.53795e-05	62.0931	Homer2
GO:0010649	regulation of cell communication by electrical coupling	biological_process	1	111	3	20677	8.53795e-05	62.0931	Casq2
GO:0014809	regulation of skeletal muscle contraction by regulation of release of sequestered calcium ion	biological_process	1	111	3	20677	8.53795e-05	62.0931	Casq2
GO:0046684	response to pyrethroid	biological_process	1	111	3	20677	8.53795e-05	62.0931	Scn3a
GO:0035813	regulation of renal sodium excretion	biological_process	1	111	3	20677	8.53795e-05	62.0931	Corin
GO:0045445	myoblast differentiation	biological_process	2	111	17	20677	9.6921e-05	21.9152	Ankrd1; Ankrd2
GO:0042623	ATPase activity, coupled	molecular_function	2	111	20	20677	0.000160589	18.6279	Hspa1l; Myh3
GO:0030035	microspike assembly	biological_process	1	111	4	20677	0.000170159	46.5698	Actn2
GO:2001137	positive regulation of endocytic recycling	biological_process	1	111	4	20677	0.000170159	46.5698	Actn2
GO:0036041	long-chain fatty acid binding	molecular_function	1	111	4	20677	0.000170159	46.5698	Fabp3
GO:0097108	hedgehog family protein binding	molecular_function	1	111	4	20677	0.000170159	46.5698	Scube2
GO:0030029	actin filament-based process	biological_process	1	111	4	20677	0.000170159	46.5698	Flnc
GO:0004740	pyruvate dehydrogenase (acetyl-transferring) kinase activity	molecular_function	1	111	4	20677	0.000170159	46.5698	Pdk4
GO:0010510	regulation of acetyl-CoA biosynthetic process from pyruvate	biological_process	1	111	4	20677	0.000170159	46.5698	Pdk4
GO:0003012	muscle system process	biological_process	1	111	4	20677	0.000170159	46.5698	Trim72
GO:0097418	neurofibrillary tangle	cellular_component	1	111	4	20677	0.000170159	46.5698	Mapt
GO:1903829	positive regulation of cellular protein localization	biological_process	1	111	4	20677	0.000170159	46.5698	Mapt
GO:0015467	G-protein activated inward rectifier potassium channel activity	molecular_function	1	111	4	20677	0.000170159	46.5698	Kcnj3
GO:1903278	positive regulation of sodium ion export across plasma membrane	biological_process	1	111	4	20677	0.000170159	46.5698	Atp1b2
GO:0051725	protein de-ADP-ribosylation	biological_process	1	111	4	20677	0.000170159	46.5698	Adprhl1
GO:0070779	D-aspartate import across plasma membrane	biological_process	1	111	4	20677	0.000170159	46.5698	Slc1a1
GO:0097643	amylin receptor activity	molecular_function	1	111	4	20677	0.000170159	46.5698	Calcr
GO:1903440	amylin receptor complex	cellular_component	1	111	4	20677	0.000170159	46.5698	Calcr
GO:2000291	regulation of myoblast proliferation	biological_process	1	111	4	20677	0.000170159	46.5698	Ankrd2
GO:0003708	retinoic acid receptor activity	molecular_function	1	111	4	20677	0.000170159	46.5698	Esrrg
GO:0008502	melatonin receptor activity	molecular_function	1	111	4	20677	0.000170159	46.5698	Gpr50
GO:0035995	detection of muscle stretch	biological_process	1	111	4	20677	0.000170159	46.5698	Csrp3
GO:0030160	GKAP/Homer scaffold activity	molecular_function	1	111	4	20677	0.000170159	46.5698	Homer2
GO:1903202	negative regulation of oxidative stress-induced cell death	biological_process	1	111	4	20677	0.000170159	46.5698	Hspb1
GO:0006942	regulation of striated muscle contraction	biological_process	1	111	4	20677	0.000170159	46.5698	Myl3
GO:0030424	axon	cellular_component	8	111	383	20677	0.000224061	3.89095	Mapt; Cryab; Map1a; Calcr; Ntf5; Omp; Hspb1; Scn3a
GO:0014704	intercalated disc	cellular_component	3	111	56	20677	0.000233009	9.97925	Xirp1; Dsc2; Dsg2
GO:0006941	striated muscle contraction	biological_process	2	111	23	20677	0.000246568	16.1982	Mybph; Myh7
GO:0005212	structural constituent of eye lens	molecular_function	2	111	24	20677	0.000280693	15.5233	Cryab; Hspb6
GO:0030057	desmosome	cellular_component	2	111	24	20677	0.000280693	15.5233	Dsc2; Dsg2
GO:0030899	calcium-dependent ATPase activity	molecular_function	1	111	5	20677	0.000282603	37.2559	Tnnt1
GO:0003413	chondrocyte differentiation involved in endochondral bone morphogenesis	biological_process	1	111	5	20677	0.000282603	37.2559	Scube2
GO:1902732	positive regulation of chondrocyte proliferation	biological_process	1	111	5	20677	0.000282603	37.2559	Scube2
GO:0044304	main axon	cellular_component	1	111	5	20677	0.000282603	37.2559	Mapt
GO:0045298	tubulin complex	cellular_component	1	111	5	20677	0.000282603	37.2559	Mapt
GO:0090258	negative regulation of mitochondrial fission	biological_process	1	111	5	20677	0.000282603	37.2559	Mapt
GO:1902474	positive regulation of protein localization to synapse	biological_process	1	111	5	20677	0.000282603	37.2559	Mapt
GO:0005927	muscle tendon junction	cellular_component	1	111	5	20677	0.000282603	37.2559	Nrap
GO:0051938	L-glutamate import	biological_process	1	111	5	20677	0.000282603	37.2559	Slc1a1
GO:0098712	L-glutamate import across plasma membrane	biological_process	1	111	5	20677	0.000282603	37.2559	Slc1a1
GO:0030917	midbrain-hindbrain boundary development	biological_process	1	111	5	20677	0.000282603	37.2559	En1
GO:0061743	motor learning	biological_process	1	111	5	20677	0.000282603	37.2559	En1
GO:0034165	positive regulation of toll-like receptor 9 signaling pathway	biological_process	1	111	5	20677	0.000282603	37.2559	Cd300ld3
GO:0019966	interleukin-1 binding	molecular_function	1	111	5	20677	0.000282603	37.2559	A2m
GO:0043120	tumor necrosis factor binding	molecular_function	1	111	5	20677	0.000282603	37.2559	A2m
GO:0048403	brain-derived neurotrophic factor binding	molecular_function	1	111	5	20677	0.000282603	37.2559	A2m
GO:0004340	glucokinase activity	molecular_function	1	111	5	20677	0.000282603	37.2559	Gck
GO:0004396	hexokinase activity	molecular_function	1	111	5	20677	0.000282603	37.2559	Gck
GO:0006003	fructose 2,6-bisphosphate metabolic process	biological_process	1	111	5	20677	0.000282603	37.2559	Gck
GO:0008865	fructokinase activity	molecular_function	1	111	5	20677	0.000282603	37.2559	Gck
GO:0019158	mannokinase activity	molecular_function	1	111	5	20677	0.000282603	37.2559	Gck
GO:0008582	regulation of synaptic growth at neuromuscular junction	biological_process	1	111	5	20677	0.000282603	37.2559	Musk
GO:1904395	positive regulation of skeletal muscle acetylcholine-gated channel clustering	biological_process	1	111	5	20677	0.000282603	37.2559	Musk
GO:0015867	ATP transport	biological_process	1	111	5	20677	0.000282603	37.2559	Slc25a42
GO:0043262	adenosine-diphosphatase activity	molecular_function	1	111	5	20677	0.000282603	37.2559	Slc25a42
GO:0031466	Cul5-RING ubiquitin ligase complex	cellular_component	1	111	5	20677	0.000282603	37.2559	Asb4
GO:0031013	troponin I binding	molecular_function	1	111	5	20677	0.000282603	37.2559	Tnnc1
GO:0044232	organelle membrane contact site	cellular_component	1	111	5	20677	0.000282603	37.2559	Esyt3
GO:0071236	cellular response to antibiotic	biological_process	1	111	5	20677	0.000282603	37.2559	Scn3a
GO:0070252	actin-mediated cell contraction	biological_process	1	111	5	20677	0.000282603	37.2559	Myh2
GO:0098735	positive regulation of the force of heart contraction	biological_process	1	111	5	20677	0.000282603	37.2559	Myl2
GO:0002934	desmosome organization	biological_process	1	111	5	20677	0.000282603	37.2559	Dsg2
GO:0006986	response to unfolded protein	biological_process	3	111	60	20677	0.000304301	9.31396	Creb3l1; Hspa1l; Hspb1
GO:0006885	regulation of pH	biological_process	2	111	25	20677	0.000317725	14.9023	Pdk4; Car14
GO:0042803	protein homodimerization activity	molecular_function	13	111	897	20677	0.000318029	2.6997	Myom3; Mid1; Actn2; Mapt; Cryab; A2m; Cdh12; Tnnc1; Homer2; Hspb1; Hspb6; Casq2; Myh7
GO:0034097	response to cytokine	biological_process	3	111	64	20677	0.000390022	8.73184	Serpina1a; Serpina1b; Serpina1d
GO:0007275	multicellular organism development	biological_process	15	111	1144	20677	0.000396201	2.44247	Scube2; Creb3l1; Paqr5; Sim2; Hif3a; En1; Meis2; Hspa1l; Musk; Esrrg; Fhl1; Klhl40; Cdh12; Frem2; Csrp3
GO:0070296	sarcoplasmic reticulum calcium ion transport	biological_process	1	111	6	20677	0.000422416	31.0465	Sln
GO:0030375	thyroid hormone receptor coactivator activity	molecular_function	1	111	6	20677	0.000422416	31.0465	Actn2
GO:0005324	long-chain fatty acid transporter activity	molecular_function	1	111	6	20677	0.000422416	31.0465	Fabp3
GO:0044539	long-chain fatty acid import	biological_process	1	111	6	20677	0.000422416	31.0465	Fabp3
GO:0006900	vesicle budding from membrane	biological_process	1	111	6	20677	0.000422416	31.0465	Trim72
GO:0047497	mitochondrion transport along microtubule	biological_process	1	111	6	20677	0.000422416	31.0465	Mapt
GO:0071813	lipoprotein particle binding	molecular_function	1	111	6	20677	0.000422416	31.0465	Mapt
GO:0001602	pancreatic polypeptide receptor activity	molecular_function	1	111	6	20677	0.000422416	31.0465	Prokr2
GO:0005314	high-affinity glutamate transmembrane transporter activity	molecular_function	1	111	6	20677	0.000422416	31.0465	Slc1a1
GO:1902035	positive regulation of hematopoietic stem cell proliferation	biological_process	1	111	6	20677	0.000422416	31.0465	Thpo
GO:0097647	amylin receptor signaling pathway	biological_process	1	111	6	20677	0.000422416	31.0465	Calcr
GO:0005166	neurotrophin p75 receptor binding	molecular_function	1	111	6	20677	0.000422416	31.0465	Ntf5
GO:0032811	negative regulation of epinephrine secretion	biological_process	1	111	6	20677	0.000422416	31.0465	Gck
GO:0051156	glucose 6-phosphate metabolic process	biological_process	1	111	6	20677	0.000422416	31.0465	Gck
GO:1901016	regulation of potassium ion transmembrane transporter activity	biological_process	1	111	6	20677	0.000422416	31.0465	Fhl1
GO:0005344	oxygen carrier activity	molecular_function	1	111	6	20677	0.000422416	31.0465	Mb
GO:0015671	oxygen transport	biological_process	1	111	6	20677	0.000422416	31.0465	Mb
GO:0043353	enucleate erythrocyte differentiation	biological_process	1	111	6	20677	0.000422416	31.0465	Mb
GO:0043426	MRF binding	molecular_function	1	111	6	20677	0.000422416	31.0465	Csrp3
GO:0043462	regulation of ATPase activity	biological_process	1	111	6	20677	0.000422416	31.0465	Tnnc1
GO:0038033	positive regulation of endothelial cell chemotaxis by VEGF-activated vascular endothelial growth factor receptor signaling pathway	biological_process	1	111	6	20677	0.000422416	31.0465	Hspb1
GO:0060315	negative regulation of ryanodine-sensitive calcium-release channel activity	biological_process	1	111	6	20677	0.000422416	31.0465	Casq2
GO:0071313	cellular response to caffeine	biological_process	1	111	6	20677	0.000422416	31.0465	Casq2
GO:0004867	serine-type endopeptidase inhibitor activity	molecular_function	4	111	119	20677	0.000457439	6.26149	A2m; Serpina1a; Serpina1b; Serpina1d
GO:0007517	muscle organ development	biological_process	3	111	68	20677	0.000491747	8.2182	Trim72; Cryab; Csrp3
GO:0003712	transcription cofactor activity	molecular_function	3	111	68	20677	0.000491747	8.2182	Meis2; Ankrd1; Ankrd2
GO:0045662	negative regulation of myoblast differentiation	biological_process	2	111	29	20677	0.000496946	12.8468	Ankrd2; Csrp3
GO:0048306	calcium-dependent protein binding	molecular_function	3	111	71	20677	0.000579506	7.87096	A2m; Tnnc1; Casq2
GO:1903980	positive regulation of microglial cell activation	biological_process	1	111	7	20677	0.000589307	26.6113	Fam19a3
GO:0030274	LIM domain binding	molecular_function	1	111	7	20677	0.000589307	26.6113	Actn2
GO:1990573	potassium ion import across plasma membrane	biological_process	1	111	7	20677	0.000589307	26.6113	Kcnj3
GO:0007021	tubulin complex assembly	biological_process	1	111	7	20677	0.000589307	26.6113	Cryab
GO:0060561	apoptotic process involved in morphogenesis	biological_process	1	111	7	20677	0.000589307	26.6113	Cryab
GO:0043619	regulation of transcription from RNA polymerase II promoter in response to oxidative stress	biological_process	1	111	7	20677	0.000589307	26.6113	Ankrd2
GO:0042490	mechanoreceptor differentiation	biological_process	1	111	7	20677	0.000589307	26.6113	Ntf5
GO:0044320	cellular response to leptin stimulus	biological_process	1	111	7	20677	0.000589307	26.6113	Gck
GO:0045180	basal cortex	cellular_component	1	111	7	20677	0.000589307	26.6113	Gck
GO:0032224	positive regulation of synaptic transmission, cholinergic	biological_process	1	111	7	20677	0.000589307	26.6113	Musk
GO:0010972	negative regulation of G2/M transition of mitotic cell cycle	biological_process	1	111	7	20677	0.000589307	26.6113	Fhl1
GO:0005347	ATP transmembrane transporter activity	molecular_function	1	111	7	20677	0.000589307	26.6113	Slc25a42
GO:0051694	pointed-end actin filament capping	biological_process	1	111	7	20677	0.000589307	26.6113	Lmod2
GO:0010038	response to metal ion	biological_process	1	111	7	20677	0.000589307	26.6113	Tnnc1
GO:0031227	intrinsic component of endoplasmic reticulum membrane	cellular_component	1	111	7	20677	0.000589307	26.6113	Esyt3
GO:0030049	muscle filament sliding	biological_process	1	111	7	20677	0.000589307	26.6113	Myh7
GO:0002020	protease binding	molecular_function	4	111	128	20677	0.000637847	5.82123	A2m; Serpina1a; Serpina1b; Serpina1d
GO:0004864	protein phosphatase inhibitor activity	molecular_function	2	111	32	20677	0.000666713	11.6425	Ppp1r27; Smtnl1
GO:0008277	regulation of G-protein coupled receptor protein signaling pathway	biological_process	2	111	32	20677	0.000666713	11.6425	Phf24; Homer2
GO:0086091	regulation of heart rate by cardiac conduction	biological_process	2	111	32	20677	0.000666713	11.6425	Dsc2; Dsg2
GO:0002027	regulation of heart rate	biological_process	2	111	33	20677	0.00073053	11.2897	Casq2; Myh7
GO:1900454	positive regulation of long term synaptic depression	biological_process	1	111	8	20677	0.000782987	23.2849	Mapt
GO:0005890	sodium:potassium-exchanging ATPase complex	cellular_component	1	111	8	20677	0.000782987	23.2849	Atp1b2
GO:0045654	positive regulation of megakaryocyte differentiation	biological_process	1	111	8	20677	0.000782987	23.2849	Thpo
GO:0006739	NADP metabolic process	biological_process	1	111	8	20677	0.000782987	23.2849	Gck
GO:0015217	ADP transmembrane transporter activity	molecular_function	1	111	8	20677	0.000782987	23.2849	Slc25a42
GO:0015670	carbon dioxide transport	biological_process	1	111	8	20677	0.000782987	23.2849	Car14
GO:0003300	cardiac muscle hypertrophy	biological_process	1	111	8	20677	0.000782987	23.2849	Csrp3
GO:2001028	positive regulation of endothelial cell chemotaxis	biological_process	1	111	8	20677	0.000782987	23.2849	Hspb1
GO:0010881	regulation of cardiac muscle contraction by regulation of the release of sequestered calcium ion	biological_process	1	111	8	20677	0.000782987	23.2849	Casq2
GO:0030314	junctional membrane complex	cellular_component	1	111	8	20677	0.000782987	23.2849	Casq2
GO:0005826	actomyosin contractile ring	cellular_component	1	111	8	20677	0.000782987	23.2849	Myh2
GO:0071688	striated muscle myosin thick filament assembly	biological_process	1	111	9	20677	0.00100317	20.6977	Mybph
GO:0035372	protein localization to microtubule	biological_process	1	111	9	20677	0.00100317	20.6977	Mid1
GO:0015909	long-chain fatty acid transport	biological_process	1	111	9	20677	0.00100317	20.6977	Fabp3
GO:0055091	phospholipid homeostasis	biological_process	1	111	9	20677	0.00100317	20.6977	Fabp3
GO:0043569	negative regulation of insulin-like growth factor receptor signaling pathway	biological_process	1	111	9	20677	0.00100317	20.6977	Trim72
GO:1990000	amyloid fibril formation	biological_process	1	111	9	20677	0.00100317	20.6977	Mapt
GO:0032463	negative regulation of protein homooligomerization	biological_process	1	111	9	20677	0.00100317	20.6977	Cryab
GO:0086009	membrane repolarization	biological_process	1	111	9	20677	0.00100317	20.6977	Atp1b2
GO:0015108	chloride transmembrane transporter activity	molecular_function	1	111	9	20677	0.00100317	20.6977	Slc1a1
GO:0019208	phosphatase regulator activity	molecular_function	1	111	9	20677	0.00100317	20.6977	Ppp1r27
GO:0051602	response to electrical stimulus	biological_process	1	111	9	20677	0.00100317	20.6977	Musk
GO:0071340	skeletal muscle acetylcholine-gated channel clustering	biological_process	1	111	9	20677	0.00100317	20.6977	Musk
GO:0048644	muscle organ morphogenesis	biological_process	1	111	9	20677	0.00100317	20.6977	Smtnl1
GO:2001214	positive regulation of vasculogenesis	biological_process	1	111	9	20677	0.00100317	20.6977	Asb4
GO:0010107	potassium ion import	biological_process	2	111	37	20677	0.00102427	10.0692	Kcnj3; Atp1b2
GO:0008017	microtubule binding	molecular_function	5	111	214	20677	0.00105242	4.35232	Mid1; Mapt; Cryab; Map1a; Rp1
GO:0010951	negative regulation of endopeptidase activity	biological_process	3	111	84	20677	0.00109097	6.65283	Serpina1a; Serpina1b; Serpina1d
GO:0042542	response to hydrogen peroxide	biological_process	2	111	38	20677	0.00110774	9.80417	Cryab; Mb
GO:0001654	eye development	biological_process	2	111	38	20677	0.00110774	9.80417	Meis2; Frem2
GO:0044183	protein binding involved in protein folding	molecular_function	2	111	39	20677	0.00119539	9.55278	Hspa1l; Hspb1
GO:0006487	protein N-linked glycosylation	biological_process	2	111	39	20677	0.00119539	9.55278	Serpina1a; Serpina1b
GO:0097493	structural molecule activity conferring elasticity	molecular_function	1	111	10	20677	0.00124956	18.6279	Mybph
GO:0071398	cellular response to fatty acid	biological_process	1	111	10	20677	0.00124956	18.6279	Pdk4
GO:0008088	axo-dendritic transport	biological_process	1	111	10	20677	0.00124956	18.6279	Mapt
GO:0010917	negative regulation of mitochondrial membrane potential	biological_process	1	111	10	20677	0.00124956	18.6279	Mapt
GO:0032432	actin filament bundle	cellular_component	1	111	10	20677	0.00124956	18.6279	Cryab
GO:0004983	neuropeptide Y receptor activity	molecular_function	1	111	10	20677	0.00124956	18.6279	Prokr2
GO:0097542	ciliary tip	cellular_component	1	111	10	20677	0.00124956	18.6279	Rp1
GO:0000791	euchromatin	cellular_component	1	111	10	20677	0.00124956	18.6279	Ankrd2
GO:0003254	regulation of membrane depolarization	biological_process	1	111	10	20677	0.00124956	18.6279	Fhl1
GO:0032731	positive regulation of interleukin-1 beta production	biological_process	1	111	10	20677	0.00124956	18.6279	Hspb1
GO:1902176	negative regulation of oxidative stress-induced intrinsic apoptotic signaling pathway	biological_process	1	111	10	20677	0.00124956	18.6279	Hspb1
GO:0045071	negative regulation of viral genome replication	biological_process	2	111	41	20677	0.00138352	9.08679	Oas1e; Oas2
GO:0045494	photoreceptor cell maintenance	biological_process	2	111	41	20677	0.00138352	9.08679	Map1a; Rp1
GO:0007613	memory	biological_process	3	111	90	20677	0.00140963	6.20931	Mapt; Ntf5; Musk
GO:0051082	unfolded protein binding	molecular_function	3	111	90	20677	0.00140963	6.20931	Cryab; Hspa1l; Hspb6
GO:0046034	ATP metabolic process	biological_process	2	111	42	20677	0.00148416	8.87044	Myh3; Myh7
GO:1990440	positive regulation of transcription from RNA polymerase II promoter in response to endoplasmic reticulum stress	biological_process	1	111	11	20677	0.00152189	16.9345	Creb3l1
GO:0031110	regulation of microtubule polymerization or depolymerization	biological_process	1	111	11	20677	0.00152189	16.9345	Mapt
GO:0048312	intracellular distribution of mitochondria	biological_process	1	111	11	20677	0.00152189	16.9345	Mapt
GO:0097435	supramolecular fiber organization	biological_process	1	111	11	20677	0.00152189	16.9345	Mapt
GO:2001020	regulation of response to DNA damage stimulus	biological_process	1	111	11	20677	0.00152189	16.9345	Mapt
GO:0015813	L-glutamate transmembrane transport	biological_process	1	111	11	20677	0.00152189	16.9345	Slc1a1
GO:0035845	photoreceptor cell outer segment organization	biological_process	1	111	11	20677	0.00152189	16.9345	Rp1
GO:0046548	retinal rod cell development	biological_process	1	111	11	20677	0.00152189	16.9345	Rp1
GO:0046549	retinal cone cell development	biological_process	1	111	11	20677	0.00152189	16.9345	Rp1
GO:0010739	positive regulation of protein kinase A signaling	biological_process	1	111	11	20677	0.00152189	16.9345	Calcr
GO:0043517	positive regulation of DNA damage response, signal transduction by p53 class mediator	biological_process	1	111	11	20677	0.00152189	16.9345	Ankrd1
GO:0038180	nerve growth factor signaling pathway	biological_process	1	111	11	20677	0.00152189	16.9345	Ntf5
GO:0048672	positive regulation of collateral sprouting	biological_process	1	111	11	20677	0.00152189	16.9345	Ntf5
GO:0045010	actin nucleation	biological_process	1	111	11	20677	0.00152189	16.9345	Lmod2
GO:0042577	lipid phosphatase activity	molecular_function	1	111	11	20677	0.00152189	16.9345	Plppr5
GO:0030898	actin-dependent ATPase activity	molecular_function	1	111	11	20677	0.00152189	16.9345	Myh7
GO:0016486	peptide hormone processing	biological_process	1	111	11	20677	0.00152189	16.9345	Corin
GO:0030036	actin cytoskeleton organization	biological_process	4	111	157	20677	0.00158966	4.74597	Coro6; Nrap; Xirp1; Sbk2
GO:0061077	chaperone-mediated protein folding	biological_process	2	111	45	20677	0.00181323	8.27908	Hspb1; Hspb6
GO:2000009	negative regulation of protein localization to cell surface	biological_process	1	111	12	20677	0.00181988	15.5233	Actn2
GO:0035497	cAMP response element binding	molecular_function	1	111	12	20677	0.00181988	15.5233	Creb3l1
GO:0033673	negative regulation of kinase activity	biological_process	1	111	12	20677	0.00181988	15.5233	Mapt
GO:0050848	regulation of calcium-mediated signaling	biological_process	1	111	12	20677	0.00181988	15.5233	Mapt
GO:0017166	vinculin binding	molecular_function	1	111	12	20677	0.00181988	15.5233	Nrap
GO:0010941	regulation of cell death	biological_process	1	111	12	20677	0.00181988	15.5233	Cryab
GO:0051403	stress-activated MAPK cascade	biological_process	1	111	12	20677	0.00181988	15.5233	Cryab
GO:0005391	sodium:potassium-exchanging ATPase activity	molecular_function	1	111	12	20677	0.00181988	15.5233	Atp1b2
GO:0036376	sodium ion export across plasma membrane	biological_process	1	111	12	20677	0.00181988	15.5233	Atp1b2
GO:0071482	cellular response to light stimulus	biological_process	1	111	12	20677	0.00181988	15.5233	Rp1
GO:0048406	nerve growth factor binding	molecular_function	1	111	12	20677	0.00181988	15.5233	A2m
GO:0045762	positive regulation of adenylate cyclase activity	biological_process	1	111	12	20677	0.00181988	15.5233	Calcr
GO:0005536	glucose binding	molecular_function	1	111	12	20677	0.00181988	15.5233	Gck
GO:0046839	phospholipid dephosphorylation	biological_process	1	111	12	20677	0.00181988	15.5233	Plppr5
GO:0097756	negative regulation of blood vessel diameter	biological_process	1	111	12	20677	0.00181988	15.5233	Smtnl1
GO:0032228	regulation of synaptic transmission, GABAergic	biological_process	1	111	12	20677	0.00181988	15.5233	Phf24
GO:0060306	regulation of membrane repolarization	biological_process	1	111	12	20677	0.00181988	15.5233	Casq2
GO:0031941	filamentous actin	cellular_component	2	111	46	20677	0.00193221	8.0991	Myo1a; Xirp1
GO:0046872	metal ion binding	molecular_function	27	111	2994	20677	0.00195255	1.67987	Adamts8; Mid1; Actn2; Trim72; Nrap; Cryab; Lmcd1; Slc1a1; Capn11; Pdlim3; Musk; Esrrg; Fhl1; Oas2; Cdh12; Mb; Car14; Frem2; Csrp3; Phf24; Tnnc1; Casq2; Esyt3; Tnni1; Dsc2; Myl2; Dsg2
GO:2001259	positive regulation of cation channel activity	biological_process	1	111	13	20677	0.00214324	14.3292	Actn2
GO:0015271	outward rectifier potassium channel activity	molecular_function	1	111	13	20677	0.00214324	14.3292	Kcnt1
GO:0005313	L-glutamate transmembrane transporter activity	molecular_function	1	111	13	20677	0.00214324	14.3292	Slc1a1
GO:1990403	embryonic brain development	biological_process	1	111	13	20677	0.00214324	14.3292	En1
GO:1902857	positive regulation of non-motile cilium assembly	biological_process	1	111	13	20677	0.00214324	14.3292	Rp1
GO:0030816	positive regulation of cAMP metabolic process	biological_process	1	111	13	20677	0.00214324	14.3292	Calcr
GO:0030033	microvillus assembly	biological_process	1	111	13	20677	0.00214324	14.3292	Myo1a
GO:0002199	zona pellucida receptor complex	cellular_component	1	111	13	20677	0.00214324	14.3292	Hspa1l
GO:0008195	phosphatidate phosphatase activity	molecular_function	1	111	13	20677	0.00214324	14.3292	Plppr5
GO:0042805	actinin binding	molecular_function	1	111	13	20677	0.00214324	14.3292	Csrp3
GO:0042535	positive regulation of tumor necrosis factor biosynthetic process	biological_process	1	111	13	20677	0.00214324	14.3292	Hspb1
GO:0051258	protein polymerization	biological_process	1	111	13	20677	0.00214324	14.3292	Casq2
GO:0001518	voltage-gated sodium channel complex	cellular_component	1	111	13	20677	0.00214324	14.3292	Scn3a
GO:0042761	very long-chain fatty acid biosynthetic process	biological_process	1	111	13	20677	0.00214324	14.3292	Tecrl
GO:0007156	homophilic cell adhesion via plasma membrane adhesion molecules	biological_process	3	111	101	20677	0.00215322	5.53305	Cdh12; Dsc2; Dsg2
GO:0007507	heart development	biological_process	5	111	247	20677	0.00217934	3.77084	Pdlim3; Xirp1; Mb; Frem2; Myl2
GO:0030864	cortical actin cytoskeleton	cellular_component	2	111	50	20677	0.00245634	7.45117	Actn2; Myo1a
GO:0070886	positive regulation of calcineurin-NFAT signaling cascade	biological_process	1	111	14	20677	0.00249169	13.3057	Lmcd1
GO:0016595	glutamate binding	molecular_function	1	111	14	20677	0.00249169	13.3057	Slc1a1
GO:0042756	drinking behavior	biological_process	1	111	14	20677	0.00249169	13.3057	En1
GO:0060042	retina morphogenesis in camera-type eye	biological_process	1	111	14	20677	0.00249169	13.3057	Rp1
GO:2000279	negative regulation of DNA biosynthetic process	biological_process	1	111	14	20677	0.00249169	13.3057	Ankrd1
GO:0043266	regulation of potassium ion transport	biological_process	1	111	14	20677	0.00249169	13.3057	Gck
GO:0045721	negative regulation of gluconeogenesis	biological_process	1	111	14	20677	0.00249169	13.3057	Gck
GO:0060337	type I interferon signaling pathway	biological_process	1	111	14	20677	0.00249169	13.3057	Oas2
GO:0019887	protein kinase regulator activity	molecular_function	1	111	14	20677	0.00249169	13.3057	Cnksr1
GO:0031462	Cul2-RING ubiquitin ligase complex	cellular_component	1	111	14	20677	0.00249169	13.3057	Asb4
GO:2001256	regulation of store-operated calcium entry	biological_process	1	111	14	20677	0.00249169	13.3057	Homer2
GO:0010880	regulation of release of sequestered calcium ion into cytosol by sarcoplasmic reticulum	biological_process	1	111	14	20677	0.00249169	13.3057	Casq2
GO:0005913	cell-cell adherens junction	cellular_component	3	111	107	20677	0.00265558	5.22278	Xirp1; Cdh12; Dsc2
GO:2000811	negative regulation of anoikis	biological_process	1	111	15	20677	0.00286498	12.4186	Pdk4
GO:0034185	apolipoprotein binding	molecular_function	1	111	15	20677	0.00286498	12.4186	Mapt
GO:0008015	blood circulation	biological_process	1	111	15	20677	0.00286498	12.4186	Prokr2
GO:0030007	cellular potassium ion homeostasis	biological_process	1	111	15	20677	0.00286498	12.4186	Atp1b2
GO:0045821	positive regulation of glycolytic process	biological_process	1	111	15	20677	0.00286498	12.4186	Gck
GO:0004089	carbonate dehydratase activity	molecular_function	1	111	15	20677	0.00286498	12.4186	Car14
GO:0035254	glutamate receptor binding	molecular_function	1	111	15	20677	0.00286498	12.4186	Homer2
GO:0015631	tubulin binding	molecular_function	2	111	53	20677	0.00290184	7.02941	Mapt; Map1a
GO:0005496	steroid binding	molecular_function	2	111	53	20677	0.00290184	7.02941	Paqr5; Esrrg
GO:0007565	female pregnancy	biological_process	2	111	53	20677	0.00290184	7.02941	A2m; Corin
GO:0035914	skeletal muscle cell differentiation	biological_process	2	111	54	20677	0.00306064	6.89923	Ankrd1; Ankrd2
GO:0003707	steroid hormone receptor activity	molecular_function	2	111	55	20677	0.00322468	6.77379	Paqr5; Esrrg
GO:0045725	positive regulation of glycogen biosynthetic process	biological_process	1	111	16	20677	0.00326281	11.6425	Gck
GO:0048384	retinoic acid receptor signaling pathway	biological_process	1	111	16	20677	0.00326281	11.6425	Esrrg
GO:0033627	cell adhesion mediated by integrin	biological_process	1	111	16	20677	0.00326281	11.6425	1700024P16Rik
GO:0007216	G-protein coupled glutamate receptor signaling pathway	biological_process	1	111	16	20677	0.00326281	11.6425	Homer2
GO:0051279	regulation of release of sequestered calcium ion into cytosol	biological_process	1	111	16	20677	0.00326281	11.6425	Casq2
GO:0086004	regulation of cardiac muscle cell contraction	biological_process	1	111	16	20677	0.00326281	11.6425	Casq2
GO:0007512	adult heart development	biological_process	1	111	16	20677	0.00326281	11.6425	Myh7
GO:0001666	response to hypoxia	biological_process	3	111	114	20677	0.00333694	4.90209	Cryab; Hif3a; Mb
GO:1902236	negative regulation of endoplasmic reticulum stress-induced intrinsic apoptotic signaling pathway	biological_process	1	111	17	20677	0.00368493	10.9576	Creb3l1
GO:0008631	intrinsic apoptotic signaling pathway in response to oxidative stress	biological_process	1	111	17	20677	0.00368493	10.9576	Mapt
GO:0032930	positive regulation of superoxide anion generation	biological_process	1	111	17	20677	0.00368493	10.9576	Mapt
GO:0048545	response to steroid hormone	biological_process	1	111	17	20677	0.00368493	10.9576	Paqr5
GO:0035082	axoneme assembly	biological_process	1	111	17	20677	0.00368493	10.9576	Rp1
GO:0072562	blood microparticle	cellular_component	1	111	17	20677	0.00368493	10.9576	Hspa1l
GO:0043422	protein kinase B binding	molecular_function	1	111	17	20677	0.00368493	10.9576	Ankrd2
GO:0021675	nerve development	biological_process	1	111	17	20677	0.00368493	10.9576	Ntf5
GO:0005978	glycogen biosynthetic process	biological_process	1	111	17	20677	0.00368493	10.9576	Gck
GO:0046835	carbohydrate phosphorylation	biological_process	1	111	17	20677	0.00368493	10.9576	Gck
GO:0019825	oxygen binding	molecular_function	1	111	17	20677	0.00368493	10.9576	Mb
GO:0035584	calcium-mediated signaling using intracellular calcium source	biological_process	1	111	17	20677	0.00368493	10.9576	Homer2
GO:0014898	cardiac muscle hypertrophy in response to stress	biological_process	1	111	17	20677	0.00368493	10.9576	Myh7
GO:0060047	heart contraction	biological_process	1	111	17	20677	0.00368493	10.9576	Myl2
GO:0016328	lateral plasma membrane	cellular_component	2	111	58	20677	0.0037488	6.42342	Myo1a; Dsg2
GO:0043025	neuronal cell body	cellular_component	8	111	577	20677	0.00391772	2.58273	Mapt; Map1a; Calcr; Myo1a; Omp; Cnnm1; Homer2; Scn3a
GO:0016529	sarcoplasmic reticulum	cellular_component	2	111	59	20677	0.00393435	6.31455	Sln; Casq2
GO:0007015	actin filament organization	biological_process	3	111	120	20677	0.00400851	4.65698	Mybph; Pdlim3; Lmod2
GO:0005615	extracellular space	cellular_component	15	111	1431	20677	0.00403194	1.95261	Fam19a3; Fabp3; Scube2; Ces5a; Lgi2; Cbln2; Msmp; Lmcd1; Thpo; A2m; Prss30; Ntf5; Serpina1a; Serpina1b; Serpina1d
GO:0042594	response to starvation	biological_process	1	111	18	20677	0.00413106	10.3488	Pdk4
GO:0036477	somatodendritic compartment	cellular_component	1	111	18	20677	0.00413106	10.3488	Mapt
GO:0015269	calcium-activated potassium channel activity	molecular_function	1	111	18	20677	0.00413106	10.3488	Kcnt1
GO:0055008	cardiac muscle tissue morphogenesis	biological_process	1	111	18	20677	0.00413106	10.3488	Ankrd1
GO:0040011	locomotion	biological_process	1	111	18	20677	0.00413106	10.3488	Ntf5
GO:0001678	cellular glucose homeostasis	biological_process	1	111	18	20677	0.00413106	10.3488	Gck
GO:0031402	sodium ion binding	molecular_function	1	111	18	20677	0.00413106	10.3488	Scn3a
GO:0030308	negative regulation of cell growth	biological_process	3	111	122	20677	0.00425126	4.58064	Cryab; Fhl1; Myl2
GO:0005080	protein kinase C binding	molecular_function	2	111	61	20677	0.00432202	6.10752	Hspb1; Casq2
GO:0004198	calcium-dependent cysteine-type endopeptidase activity	molecular_function	1	111	19	20677	0.00460095	9.80417	Capn11
GO:0042026	protein refolding	biological_process	1	111	19	20677	0.00460095	9.80417	Hspa1l
GO:0006401	RNA catabolic process	biological_process	1	111	19	20677	0.00460095	9.80417	Oas2
GO:0032426	stereocilium tip	cellular_component	1	111	19	20677	0.00460095	9.80417	Homer2
GO:0006006	glucose metabolic process	biological_process	2	111	63	20677	0.00473208	5.91363	Pdk4; Gck
GO:0003007	heart morphogenesis	biological_process	2	111	63	20677	0.00473208	5.91363	Xirp1; Myl2
GO:0009267	cellular response to starvation	biological_process	2	111	64	20677	0.00494562	5.82123	Pdk4; Dsc2
GO:0033017	sarcoplasmic reticulum membrane	cellular_component	1	111	20	20677	0.00509432	9.31396	Sln
GO:0007584	response to nutrient	biological_process	1	111	20	20677	0.00509432	9.31396	Mapt
GO:0005242	inward rectifier potassium channel activity	molecular_function	1	111	20	20677	0.00509432	9.31396	Kcnj3
GO:0006883	cellular sodium ion homeostasis	biological_process	1	111	20	20677	0.00509432	9.31396	Atp1b2
GO:0034620	cellular response to unfolded protein	biological_process	1	111	20	20677	0.00509432	9.31396	Hspa1l
GO:0008157	protein phosphatase 1 binding	molecular_function	1	111	20	20677	0.00509432	9.31396	Smtnl1
GO:0033365	protein localization to organelle	biological_process	1	111	20	20677	0.00509432	9.31396	Csrp3
GO:0008344	adult locomotory behavior	biological_process	2	111	65	20677	0.0051649	5.73167	En1; Ntf5
GO:0031398	positive regulation of protein ubiquitination	biological_process	2	111	65	20677	0.0051649	5.73167	Cd300ld3; Klhl40
GO:0042391	regulation of membrane potential	biological_process	3	111	130	20677	0.00532143	4.29875	Actn2; Kcnt1; Xirp1
GO:0006813	potassium ion transport	biological_process	3	111	131	20677	0.00546672	4.26594	Kcnj3; Atp1b2; Kcnt1
GO:0030234	enzyme regulator activity	molecular_function	1	111	21	20677	0.00561092	8.87044	Sln
GO:0032874	positive regulation of stress-activated MAPK cascade	biological_process	1	111	21	20677	0.00561092	8.87044	Mid1
GO:0004771	sterol esterase activity	molecular_function	1	111	21	20677	0.00561092	8.87044	Ces5a
GO:0030278	regulation of ossification	biological_process	1	111	21	20677	0.00561092	8.87044	Creb3l1
GO:0030673	axolemma	cellular_component	1	111	21	20677	0.00561092	8.87044	Mapt
GO:0034399	nuclear periphery	cellular_component	1	111	21	20677	0.00561092	8.87044	Mapt
GO:0007422	peripheral nervous system development	biological_process	1	111	21	20677	0.00561092	8.87044	Ntf5
GO:0060384	innervation	biological_process	1	111	21	20677	0.00561092	8.87044	Ntf5
GO:0030041	actin filament polymerization	biological_process	1	111	21	20677	0.00561092	8.87044	Lmod2
GO:0050966	detection of mechanical stimulus involved in sensory perception of pain	biological_process	1	111	21	20677	0.00561092	8.87044	Phf24
GO:0031463	Cul3-RING ubiquitin ligase complex	cellular_component	2	111	69	20677	0.00610017	5.3994	Klhl34; Klhl40
GO:0048041	focal adhesion assembly	biological_process	1	111	22	20677	0.00615049	8.46724	Actn2
GO:0045778	positive regulation of ossification	biological_process	1	111	22	20677	0.00615049	8.46724	Scube2
GO:0030506	ankyrin binding	molecular_function	1	111	22	20677	0.00615049	8.46724	Flnc
GO:0010460	positive regulation of heart rate	biological_process	1	111	22	20677	0.00615049	8.46724	Slc1a1
GO:0030902	hindbrain development	biological_process	1	111	22	20677	0.00615049	8.46724	En1
GO:0045638	negative regulation of myeloid cell differentiation	biological_process	1	111	22	20677	0.00615049	8.46724	Meis2
GO:0016773	phosphotransferase activity, alcohol group as acceptor	molecular_function	1	111	22	20677	0.00615049	8.46724	Gck
GO:0003725	double-stranded RNA binding	molecular_function	2	111	70	20677	0.00634873	5.32227	Oas1e; Oas2
GO:0030674	protein binding, bridging	molecular_function	2	111	70	20677	0.00634873	5.32227	Actn2; Cnksr1
GO:0001750	photoreceptor outer segment	cellular_component	2	111	71	20677	0.00660325	5.2473	Map1a; Rp1
GO:0044853	plasma membrane raft	cellular_component	1	111	23	20677	0.00671277	8.0991	Myo1a
GO:0044331	cell-cell adhesion mediated by cadherin	biological_process	1	111	23	20677	0.00671277	8.0991	Cdh12
GO:0035924	cellular response to vascular endothelial growth factor stimulus	biological_process	1	111	23	20677	0.00671277	8.0991	Hspb1
GO:0005248	voltage-gated sodium channel activity	molecular_function	1	111	23	20677	0.00671277	8.0991	Scn3a
GO:0007605	sensory perception of sound	biological_process	3	111	141	20677	0.00706772	3.96339	Map1a; Myo1a; Homer2
GO:0010906	regulation of glucose metabolic process	biological_process	1	111	24	20677	0.0072975	7.76164	Pdk4
GO:0001671	ATPase activator activity	molecular_function	1	111	24	20677	0.0072975	7.76164	Atp1b2
GO:0032781	positive regulation of ATPase activity	biological_process	1	111	24	20677	0.0072975	7.76164	Atp1b2
GO:0030279	negative regulation of ossification	biological_process	1	111	24	20677	0.0072975	7.76164	Calcr
GO:0051787	misfolded protein binding	molecular_function	1	111	24	20677	0.0072975	7.76164	Hspa1l
GO:0070412	R-SMAD binding	molecular_function	1	111	24	20677	0.0072975	7.76164	Ankrd1
GO:0001725	stress fiber	cellular_component	2	111	74	20677	0.00740299	5.03458	Xirp1; Myh7
GO:0051260	protein homooligomerization	biological_process	4	111	227	20677	0.00763324	3.28245	Trim72; Mapt; Cryab; Slc1a1
GO:0009880	embryonic pattern specification	biological_process	1	111	25	20677	0.00790444	7.45117	Sim2
GO:0030099	myeloid cell differentiation	biological_process	1	111	25	20677	0.00790444	7.45117	Thpo
GO:0002009	morphogenesis of an epithelium	biological_process	1	111	25	20677	0.00790444	7.45117	Frem2
GO:0007214	gamma-aminobutyric acid signaling pathway	biological_process	1	111	25	20677	0.00790444	7.45117	Phf24
GO:0007266	Rho protein signal transduction	biological_process	2	111	76	20677	0.00796662	4.90209	Cnksr1; Sbk2
GO:0010976	positive regulation of neuron projection development	biological_process	3	111	148	20677	0.00835571	3.77593	Ankrd1; Plppr5; Hspb1
GO:0071480	cellular response to gamma radiation	biological_process	1	111	26	20677	0.00853333	7.16459	Cryab
GO:0009954	proximal/distal pattern formation	biological_process	1	111	26	20677	0.00853333	7.16459	En1
GO:0032435	negative regulation of proteasomal ubiquitin-dependent protein catabolic process	biological_process	1	111	26	20677	0.00853333	7.16459	Klhl40
GO:0045663	positive regulation of myoblast differentiation	biological_process	1	111	26	20677	0.00853333	7.16459	Csrp3
GO:0048148	behavioral response to cocaine	biological_process	1	111	26	20677	0.00853333	7.16459	Homer2
GO:0008076	voltage-gated potassium channel complex	cellular_component	2	111	79	20677	0.00885837	4.71593	Kcnj3; Kcnt1
GO:0005884	actin filament	cellular_component	2	111	80	20677	0.00916808	4.65698	Gck; Lmod2
GO:0005504	fatty acid binding	molecular_function	1	111	27	20677	0.00918392	6.89923	Fabp3
GO:0031116	positive regulation of microtubule polymerization	biological_process	1	111	27	20677	0.00918392	6.89923	Mapt
GO:0048675	axon extension	biological_process	1	111	27	20677	0.00918392	6.89923	Mapt
GO:0048741	skeletal muscle fiber development	biological_process	1	111	27	20677	0.00918392	6.89923	Klhl40
GO:0042802	identical protein binding	molecular_function	12	111	1162	20677	0.00942641	1.92371	Mid1; Actn2; Scube2; Flnc; Mapt; Cryab; Gpr50; Serpina1a; Serpina1b; Serpina1d; Csrp3; Hspb1
GO:0014069	postsynaptic density	cellular_component	4	111	240	20677	0.0095729	3.10465	Mapt; Cryab; Map1a; Homer2
GO:2000378	negative regulation of reactive oxygen species metabolic process	biological_process	1	111	28	20677	0.00985597	6.65283	Cryab
GO:0043488	regulation of mRNA stability	biological_process	1	111	28	20677	0.00985597	6.65283	Calcr
GO:0070509	calcium ion import	biological_process	1	111	28	20677	0.00985597	6.65283	Gck
GO:0034332	adherens junction organization	biological_process	1	111	28	20677	0.00985597	6.65283	Cdh12
GO:2001234	negative regulation of apoptotic signaling pathway	biological_process	1	111	28	20677	0.00985597	6.65283	Hspb1
GO:0016627	oxidoreductase activity, acting on the CH-CH group of donors	molecular_function	1	111	28	20677	0.00985597	6.65283	Tecrl
GO:0004712	protein serine/threonine/tyrosine kinase activity	molecular_function	1	111	29	20677	0.0105492	6.42342	Pdk4
GO:0048018	receptor ligand activity	molecular_function	1	111	29	20677	0.0105492	6.42342	Mapt
GO:0070507	regulation of microtubule cytoskeleton organization	biological_process	1	111	29	20677	0.0105492	6.42342	Mapt
GO:0071542	dopaminergic neuron differentiation	biological_process	1	111	29	20677	0.0105492	6.42342	En1
GO:0051384	response to glucocorticoid	biological_process	1	111	29	20677	0.0105492	6.42342	Calcr
GO:0051085	chaperone cofactor-dependent protein refolding	biological_process	1	111	29	20677	0.0105492	6.42342	Hspa1l
GO:0043113	receptor clustering	biological_process	1	111	29	20677	0.0105492	6.42342	Musk
GO:0007043	cell-cell junction assembly	biological_process	1	111	29	20677	0.0105492	6.42342	Cdh12
GO:0016342	catenin complex	cellular_component	1	111	29	20677	0.0105492	6.42342	Cdh12
GO:0006953	acute-phase response	biological_process	1	111	29	20677	0.0105492	6.42342	Serpina1b
GO:0048738	cardiac muscle tissue development	biological_process	1	111	29	20677	0.0105492	6.42342	Csrp3
GO:0003714	transcription corepressor activity	molecular_function	3	111	160	20677	0.0109046	3.49274	Lmcd1; Hif3a; Ankrd1
GO:0032967	positive regulation of collagen biosynthetic process	biological_process	1	111	30	20677	0.0112635	6.20931	Creb3l1
GO:0045664	regulation of neuron differentiation	biological_process	1	111	30	20677	0.0112635	6.20931	Ntf5
GO:0010667	negative regulation of cardiac muscle cell apoptotic process	biological_process	1	111	30	20677	0.0112635	6.20931	Hspb6
GO:0086010	membrane depolarization during action potential	biological_process	1	111	30	20677	0.0112635	6.20931	Scn3a
GO:0051897	positive regulation of protein kinase B signaling	biological_process	2	111	88	20677	0.0118737	4.23362	Thpo; Calcr
GO:0071260	cellular response to mechanical stimulus	biological_process	1	111	31	20677	0.0119984	6.00901	Ankrd1
GO:0006096	glycolytic process	biological_process	1	111	31	20677	0.0119984	6.00901	Gck
GO:0051491	positive regulation of filopodium assembly	biological_process	1	111	31	20677	0.0119984	6.00901	Plppr5
GO:0005930	axoneme	cellular_component	2	111	90	20677	0.0126142	4.13954	Mapt; Rp1
GO:0002088	lens development in camera-type eye	biological_process	1	111	32	20677	0.0127539	5.82123	Cryab
GO:0017080	sodium channel regulator activity	molecular_function	1	111	32	20677	0.0127539	5.82123	Prss30
GO:2000134	negative regulation of G1/S transition of mitotic cell cycle	biological_process	1	111	32	20677	0.0127539	5.82123	Fhl1
GO:0098839	postsynaptic density membrane	cellular_component	1	111	32	20677	0.0127539	5.82123	Hspb1
GO:0018024	histone-lysine N-methyltransferase activity	molecular_function	1	111	32	20677	0.0127539	5.82123	Setd1b
GO:0051087	chaperone binding	molecular_function	2	111	92	20677	0.0133807	4.04955	Mapt; Hspb6
GO:0015630	microtubule cytoskeleton	cellular_component	3	111	173	20677	0.0141806	3.23028	Mid1; Mapt; Cryab
GO:0030316	osteoclast differentiation	biological_process	1	111	34	20677	0.0143253	5.4788	Calcr
GO:0097718	disordered domain specific binding	molecular_function	1	111	34	20677	0.0143253	5.4788	Smtnl1
GO:0001772	immunological synapse	cellular_component	1	111	34	20677	0.0143253	5.4788	1700024P16Rik
GO:0019897	extrinsic component of plasma membrane	cellular_component	1	111	35	20677	0.0151408	5.32227	Scube2
GO:0045880	positive regulation of smoothened signaling pathway	biological_process	1	111	35	20677	0.0151408	5.32227	Scube2
GO:0072593	reactive oxygen species metabolic process	biological_process	1	111	35	20677	0.0151408	5.32227	Pdk4
GO:0004806	triglyceride lipase activity	molecular_function	1	111	35	20677	0.0151408	5.32227	Ces5a
GO:0051721	protein phosphatase 2A binding	molecular_function	1	111	35	20677	0.0151408	5.32227	Mapt
GO:0045931	positive regulation of mitotic cell cycle	biological_process	1	111	35	20677	0.0151408	5.32227	Meis2
GO:0008180	COP9 signalosome	cellular_component	1	111	35	20677	0.0151408	5.32227	Hspa1l
GO:0007616	long-term memory	biological_process	1	111	35	20677	0.0151408	5.32227	Ntf5
GO:0042327	positive regulation of phosphorylation	biological_process	1	111	35	20677	0.0151408	5.32227	Gck
GO:0050796	regulation of insulin secretion	biological_process	1	111	35	20677	0.0151408	5.32227	Gck
GO:0050873	brown fat cell differentiation	biological_process	1	111	35	20677	0.0151408	5.32227	Mb
GO:0019228	neuronal action potential	biological_process	1	111	35	20677	0.0151408	5.32227	Scn3a
GO:0046627	negative regulation of insulin receptor signaling pathway	biological_process	1	111	36	20677	0.0159758	5.17442	Trim72
GO:0035115	embryonic forelimb morphogenesis	biological_process	1	111	36	20677	0.0159758	5.17442	En1
GO:0055088	lipid homeostasis	biological_process	1	111	36	20677	0.0159758	5.17442	Gck
GO:0007528	neuromuscular junction development	biological_process	1	111	36	20677	0.0159758	5.17442	Musk
GO:0043536	positive regulation of blood vessel endothelial cell migration	biological_process	1	111	36	20677	0.0159758	5.17442	Hspb1
GO:0030425	dendrite	cellular_component	6	111	487	20677	0.0160614	2.29502	Mapt; Map1a; Ntf5; Cnnm1; Homer2; Hspb1
GO:0044297	cell body	cellular_component	2	111	99	20677	0.0162691	3.76322	Mapt; Hspa1l
GO:0005576	extracellular region	cellular_component	15	111	1668	20677	0.0163841	1.67517	Adamts8; Fam19a3; Scube2; Ces5a; Lgi2; Cbln2; Msmp; Thpo; A2m; Ntf5; Serpina1a; Serpina1b; Serpina1d; Hspb6; Corin
GO:0031624	ubiquitin conjugating enzyme binding	molecular_function	1	111	37	20677	0.0168302	5.03458	Trim72
GO:0021549	cerebellum development	biological_process	1	111	37	20677	0.0168302	5.03458	En1
GO:0030901	midbrain development	biological_process	1	111	37	20677	0.0168302	5.03458	En1
GO:0060173	limb development	biological_process	1	111	37	20677	0.0168302	5.03458	En1
GO:0043531	ADP binding	molecular_function	1	111	37	20677	0.0168302	5.03458	Gck
GO:0001076	transcription factor activity, RNA polymerase II transcription factor binding	molecular_function	1	111	37	20677	0.0168302	5.03458	Mamstr
GO:0016339	calcium-dependent cell-cell adhesion via plasma membrane cell adhesion molecules	biological_process	1	111	37	20677	0.0168302	5.03458	Cdh12
GO:0005515	protein binding	molecular_function	35	111	4821	20677	0.0176582	1.35237	Tnnt1; Mid1; Actn2; Scube2; Nova2; Trim72; Mapt; Cbln2; Nrap; Cryab; Lmcd1; Sim2; Hif3a; Map1a; Slc1a1; En1; Cd300ld3; A2m; Pdlim3; Ankrd1; Ankrd2; Gck; Omp; Musk; Esrrg; Mamstr; Fhl1; Klhl40; Frem2; Smtnl1; Serpina1a; Serpina1b; Csrp3; Phf24; Homer2
GO:0048477	oogenesis	biological_process	1	111	38	20677	0.0177037	4.90209	Paqr5
GO:0031338	regulation of vesicle fusion	biological_process	1	111	38	20677	0.0177037	4.90209	Adprhl1
GO:0007339	binding of sperm to zona pellucida	biological_process	1	111	38	20677	0.0177037	4.90209	Hspa1l
GO:0009725	response to hormone	biological_process	1	111	38	20677	0.0177037	4.90209	Mb
GO:0007154	cell communication	biological_process	1	111	38	20677	0.0177037	4.90209	Frem2
GO:0044295	axonal growth cone	cellular_component	1	111	39	20677	0.018596	4.77639	Mapt
GO:0051879	Hsp90 protein binding	molecular_function	1	111	39	20677	0.018596	4.77639	Mapt
GO:1901216	positive regulation of neuron death	biological_process	1	111	39	20677	0.018596	4.77639	Mapt
GO:0007631	feeding behavior	biological_process	1	111	39	20677	0.018596	4.77639	Prokr2
GO:0048863	stem cell differentiation	biological_process	1	111	39	20677	0.018596	4.77639	A2m
GO:0043122	regulation of I-kappaB kinase/NF-kappaB signaling	biological_process	1	111	39	20677	0.018596	4.77639	Hspb1
GO:0016358	dendrite development	biological_process	1	111	40	20677	0.019507	4.65698	Map1a
GO:0016235	aggresome	cellular_component	1	111	40	20677	0.019507	4.65698	Hspb7
GO:0008289	lipid binding	molecular_function	4	111	290	20677	0.0201625	2.56937	Fabp3; Scube2; Paqr5; Esyt3
GO:0030659	cytoplasmic vesicle membrane	cellular_component	1	111	41	20677	0.0204364	4.5434	Trim72
GO:0009408	response to heat	biological_process	1	111	41	20677	0.0204364	4.5434	Hspb7
GO:0007628	adult walking behavior	biological_process	1	111	42	20677	0.021384	4.43522	Mapt
GO:0045773	positive regulation of axon extension	biological_process	1	111	42	20677	0.021384	4.43522	Mapt
GO:0008138	protein tyrosine/serine/threonine phosphatase activity	molecular_function	1	111	42	20677	0.021384	4.43522	Dusp27
GO:0006644	phospholipid metabolic process	biological_process	1	111	42	20677	0.021384	4.43522	Plppr5
GO:0000226	microtubule cytoskeleton organization	biological_process	2	111	111	20677	0.021974	3.35638	Mapt; Map1a
GO:0009925	basal plasma membrane	cellular_component	1	111	43	20677	0.0223496	4.33208	Myo1a
GO:0050714	positive regulation of protein secretion	biological_process	1	111	43	20677	0.0223496	4.33208	Ankrd1
GO:0050804	modulation of chemical synaptic transmission	biological_process	1	111	43	20677	0.0223496	4.33208	Ntf5
GO:0004879	nuclear receptor activity	molecular_function	1	111	43	20677	0.0223496	4.33208	Esrrg
GO:0035725	sodium ion transmembrane transport	biological_process	1	111	43	20677	0.0223496	4.33208	Scn3a
GO:0005886	plasma membrane	cellular_component	29	111	3910	20677	0.0226944	1.38161	Actn2; Flnc; Trim72; Mapt; Paqr5; Cryab; Prokr2; Atp1b2; Kcnt1; Hif3a; Slc1a1; Cd300ld3; Calcr; Prss30; Musk; Fhl1; Cdh12; Cnksr1; Frem2; Plppr5; Gpr50; Cnnm1; Homer2; Hspb1; Esyt3; Scn3a; Dsc2; Corin; Dsg2
GO:0046983	protein dimerization activity	molecular_function	3	111	200	20677	0.022823	2.79419	Actn2; Sim2; Hif3a
GO:0097060	synaptic membrane	cellular_component	1	111	44	20677	0.023333	4.23362	Cryab
GO:0004857	enzyme inhibitor activity	molecular_function	1	111	44	20677	0.023333	4.23362	Ppp1r27
GO:0032391	photoreceptor connecting cilium	cellular_component	1	111	44	20677	0.023333	4.23362	Rp1
GO:0071560	cellular response to transforming growth factor beta stimulus	biological_process	1	111	44	20677	0.023333	4.23362	Ankrd1
GO:0031397	negative regulation of protein ubiquitination	biological_process	1	111	44	20677	0.023333	4.23362	Klhl40
GO:0045907	positive regulation of vasoconstriction	biological_process	1	111	44	20677	0.023333	4.23362	Smtnl1
GO:0005044	scavenger receptor activity	molecular_function	1	111	44	20677	0.023333	4.23362	Corin
GO:0016324	apical plasma membrane	cellular_component	4	111	304	20677	0.0241187	2.45104	Atp1b2; Slc1a1; Myo1a; Dsg2
GO:0007155	cell adhesion	biological_process	6	111	530	20677	0.0242148	2.10882	Mybph; Atp1b2; Cdh12; Frem2; Dsc2; Dsg2
GO:0050808	synapse organization	biological_process	1	111	45	20677	0.0243339	4.13954	Mapt
GO:0043473	pigmentation	biological_process	1	111	45	20677	0.0243339	4.13954	En1
GO:0001669	acrosomal vesicle	cellular_component	2	111	116	20677	0.0246336	3.21171	Capn11; Calcr
GO:0010466	negative regulation of peptidase activity	biological_process	2	111	117	20677	0.0251854	3.18426	A2m; Serpina1b
GO:0042383	sarcolemma	cellular_component	2	111	118	20677	0.025744	3.15728	Flnc; Trim72
GO:0019838	growth factor binding	molecular_function	1	111	47	20677	0.0263876	3.96339	A2m
GO:0001105	RNA polymerase II transcription coactivator activity	molecular_function	1	111	47	20677	0.0263876	3.96339	Ankrd1
GO:0030414	peptidase inhibitor activity	molecular_function	2	111	120	20677	0.026881	3.10465	A2m; Serpina1b
GO:0001786	phosphatidylserine binding	molecular_function	1	111	48	20677	0.0274399	3.88082	Trim72
GO:0006865	amino acid transport	biological_process	1	111	48	20677	0.0274399	3.88082	Slc1a1
GO:0009953	dorsal/ventral pattern formation	biological_process	1	111	48	20677	0.0274399	3.88082	En1
GO:0042149	cellular response to glucose starvation	biological_process	1	111	48	20677	0.0274399	3.88082	Gck
GO:0007265	Ras protein signal transduction	biological_process	1	111	48	20677	0.0274399	3.88082	Cnksr1
GO:0030968	endoplasmic reticulum unfolded protein response	biological_process	1	111	49	20677	0.0285089	3.80162	Creb3l1
GO:0035176	social behavior	biological_process	1	111	49	20677	0.0285089	3.80162	En1
GO:0023014	signal transduction by protein phosphorylation	biological_process	1	111	49	20677	0.0285089	3.80162	Sbk2
GO:0007409	axonogenesis	biological_process	2	111	123	20677	0.0286362	3.02893	Mapt; Map1a
GO:0005737	cytoplasm	cellular_component	44	111	6544	20677	0.0293981	1.25249	Myom3; Mid1; Actn2; Fabp3; Myoz2; Flnc; Mapt; Cryab; Dusp27; Msmp; Lmcd1; Atp1b2; Hif3a; Map1a; Ppp1r27; Rp1; Capn11; Meis2; Myo1a; Pdlim3; Hspa1l; Ankrd1; Ankrd2; Gck; Omp; Musk; Fhl1; Klhl40; Oas2; Lmod2; Smtnl1; Csrp3; Asb4; Homer2; Hspb1; Hspb6; Hspb7; Casq2; Scn3a; Myh3; Myh7; Myl2; Sbk2; Tecrl
GO:0001917	photoreceptor inner segment	cellular_component	1	111	50	20677	0.0295944	3.72559	Rp1
GO:0030838	positive regulation of actin filament polymerization	biological_process	1	111	50	20677	0.0295944	3.72559	Lmod2
GO:0006814	sodium ion transport	biological_process	2	111	126	20677	0.030451	2.95681	Atp1b2; Prss30
GO:0001540	amyloid-beta binding	molecular_function	1	111	51	20677	0.0306962	3.65253	Cryab
GO:0035690	cellular response to drug	biological_process	1	111	51	20677	0.0306962	3.65253	Ankrd1
GO:0032024	positive regulation of insulin secretion	biological_process	1	111	51	20677	0.0306962	3.65253	Gck
GO:0042593	glucose homeostasis	biological_process	2	111	128	20677	0.0316939	2.91061	Pdk4; Gck
GO:0009615	response to virus	biological_process	1	111	52	20677	0.0318142	3.58229	Oas2
GO:0048365	Rac GTPase binding	molecular_function	1	111	52	20677	0.0318142	3.58229	Sbk2
GO:0016791	phosphatase activity	molecular_function	2	111	129	20677	0.0323252	2.88805	Dusp27; Plppr5
GO:0030182	neuron differentiation	biological_process	2	111	129	20677	0.0323252	2.88805	En1; Corin
GO:0005938	cell cortex	cellular_component	2	111	129	20677	0.0323252	2.88805	Gck; Cnksr1
GO:0009898	cytoplasmic side of plasma membrane	cellular_component	1	111	53	20677	0.032948	3.5147	Mapt
GO:0043401	steroid hormone mediated signaling pathway	biological_process	1	111	53	20677	0.032948	3.5147	Esrrg
GO:0031098	stress-activated protein kinase signaling cascade	biological_process	1	111	53	20677	0.032948	3.5147	Sbk2
GO:0010506	regulation of autophagy	biological_process	1	111	54	20677	0.0340975	3.44962	Mapt
GO:0010923	negative regulation of phosphatase activity	biological_process	1	111	54	20677	0.0340975	3.44962	Ppp1r27
GO:0007519	skeletal muscle tissue development	biological_process	1	111	54	20677	0.0340975	3.44962	Pdlim3
GO:0060291	long-term synaptic potentiation	biological_process	1	111	54	20677	0.0340975	3.44962	Musk
GO:0044325	ion channel binding	molecular_function	2	111	132	20677	0.0342585	2.82241	Actn2; Fhl1
GO:0043204	perikaryon	cellular_component	2	111	132	20677	0.0342585	2.82241	Cryab; Hspb1
GO:0010629	negative regulation of gene expression	biological_process	3	111	228	20677	0.0345764	2.45104	Mapt; Cryab; Musk
GO:0008286	insulin receptor signaling pathway	biological_process	1	111	55	20677	0.0352625	3.3869	Pdk4
GO:0071347	cellular response to interleukin-1	biological_process	1	111	55	20677	0.0352625	3.3869	Ankrd1
GO:0008544	epidermis development	biological_process	1	111	55	20677	0.0352625	3.3869	Ntf5
GO:0004714	transmembrane receptor protein tyrosine kinase activity	molecular_function	1	111	55	20677	0.0352625	3.3869	Musk
GO:0072659	protein localization to plasma membrane	biological_process	2	111	134	20677	0.0355801	2.78029	Actn2; Calcr
GO:0005881	cytoplasmic microtubule	cellular_component	1	111	56	20677	0.0364428	3.32642	Mid1
GO:0046332	SMAD binding	molecular_function	1	111	56	20677	0.0364428	3.32642	Creb3l1
GO:0019902	phosphatase binding	molecular_function	1	111	56	20677	0.0364428	3.32642	Ppp1r27
GO:0034605	cellular response to heat	biological_process	1	111	56	20677	0.0364428	3.32642	Hspa1l
GO:0005925	focal adhesion	cellular_component	2	111	136	20677	0.0369278	2.7394	Actn2; Xirp1
GO:0051219	phosphoprotein binding	molecular_function	1	111	57	20677	0.0376382	3.26806	Mid1
GO:0006839	mitochondrial transport	biological_process	1	111	57	20677	0.0376382	3.26806	Slc25a42
GO:0045766	positive regulation of angiogenesis	biological_process	2	111	138	20677	0.0383014	2.6997	Hspb1; Hspb6
GO:0008565	protein transporter activity	molecular_function	1	111	58	20677	0.0388486	3.21171	Calcr
GO:0010942	positive regulation of cell death	biological_process	1	111	58	20677	0.0388486	3.21171	Calcr
GO:0051865	protein autoubiquitination	biological_process	1	111	58	20677	0.0388486	3.21171	Asb4
GO:0070374	positive regulation of ERK1 and ERK2 cascade	biological_process	3	111	239	20677	0.0399989	2.33823	Thpo; Calcr; Musk
GO:0007611	learning or memory	biological_process	1	111	59	20677	0.0400736	3.15728	Mapt
GO:0005518	collagen binding	molecular_function	1	111	59	20677	0.0400736	3.15728	Map1a
GO:0031252	cell leading edge	cellular_component	1	111	59	20677	0.0400736	3.15728	Myo1a
GO:0001817	regulation of cytokine production	biological_process	1	111	59	20677	0.0400736	3.15728	Ankrd2
GO:0030175	filopodium	cellular_component	1	111	60	20677	0.0413132	3.10465	Actn2
GO:0030315	T-tubule	cellular_component	1	111	60	20677	0.0413132	3.10465	Kcnj3
GO:0048839	inner ear development	biological_process	1	111	60	20677	0.0413132	3.10465	Frem2
GO:0008217	regulation of blood pressure	biological_process	1	111	60	20677	0.0413132	3.10465	Corin
GO:0005261	cation channel activity	molecular_function	1	111	61	20677	0.0425672	3.05376	Scn3a
GO:0030374	ligand-dependent nuclear receptor transcription coactivator activity	molecular_function	1	111	62	20677	0.0438353	3.0045	Actn2
GO:0030326	embryonic limb morphogenesis	biological_process	1	111	62	20677	0.0438353	3.0045	En1
GO:1902476	chloride transmembrane transport	biological_process	1	111	63	20677	0.0451173	2.95681	Slc1a1
GO:1901215	negative regulation of neuron death	biological_process	1	111	63	20677	0.0451173	2.95681	En1
GO:0000502	proteasome complex	cellular_component	1	111	63	20677	0.0451173	2.95681	Hspb1
GO:0001228	transcriptional activator activity, RNA polymerase II transcription regulatory region sequence-specific DNA binding	molecular_function	2	111	149	20677	0.0463156	2.50039	Creb3l1; Esrrg
GO:0008542	visual learning	biological_process	1	111	64	20677	0.0464132	2.91061	Meis2
GO:0030426	growth cone	cellular_component	2	111	150	20677	0.0470822	2.48372	Mapt; Myo1a
GO:0045669	positive regulation of osteoblast differentiation	biological_process	1	111	65	20677	0.0477227	2.86584	Scube2
GO:0052689	carboxylic ester hydrolase activity	molecular_function	1	111	65	20677	0.0477227	2.86584	Ces5a
GO:0036464	cytoplasmic ribonucleoprotein granule	cellular_component	1	111	65	20677	0.0477227	2.86584	Mapt
GO:0001085	RNA polymerase II transcription factor binding	molecular_function	1	111	65	20677	0.0477227	2.86584	Ankrd1
GO:0043130	ubiquitin binding	molecular_function	1	111	65	20677	0.0477227	2.86584	Hspb1
GO:0007204	positive regulation of cytosolic calcium ion concentration	biological_process	2	111	152	20677	0.0486343	2.45104	Calcr; Gck
GO:0007416	synapse assembly	biological_process	1	111	66	20677	0.0490456	2.82241	Mapt
GO:0048666	neuron development	biological_process	1	111	66	20677	0.0490456	2.82241	En1
GO:0043621	protein self-association	molecular_function	1	111	66	20677	0.0490456	2.82241	Smtnl1
GO:0043408	regulation of MAPK cascade	biological_process	1	111	66	20677	0.0490456	2.82241	Sbk2
GO:0050821	protein stabilization	biological_process	2	111	154	20677	0.0502113	2.41921	Cryab; Atp1b2
GO:0001649	osteoblast differentiation	biological_process	1	111	67	20677	0.0503817	2.78029	Creb3l1
GO:0043154	negative regulation of cysteine-type endopeptidase activity involved in apoptotic process	biological_process	1	111	67	20677	0.0503817	2.78029	Cryab
GO:0007188	adenylate cyclase-modulating G-protein coupled receptor signaling pathway	biological_process	1	111	67	20677	0.0503817	2.78029	Calcr
GO:0032880	regulation of protein localization	biological_process	1	111	67	20677	0.0503817	2.78029	Myo1a
GO:0042733	embryonic digit morphogenesis	biological_process	1	111	67	20677	0.0503817	2.78029	Frem2
GO:0022008	neurogenesis	biological_process	1	111	68	20677	0.0517309	2.7394	Omp
GO:0001932	regulation of protein phosphorylation	biological_process	1	111	68	20677	0.0517309	2.7394	Hspb1
GO:0060041	retina development in camera-type eye	biological_process	1	111	69	20677	0.053093	2.6997	Rp1
GO:0007189	adenylate cyclase-activating G-protein coupled receptor signaling pathway	biological_process	1	111	69	20677	0.053093	2.6997	Calcr
GO:0032091	negative regulation of protein binding	biological_process	1	111	69	20677	0.053093	2.6997	Xirp1
GO:0033674	positive regulation of kinase activity	biological_process	1	111	69	20677	0.053093	2.6997	Musk
GO:0050839	cell adhesion molecule binding	molecular_function	1	111	70	20677	0.0544679	2.66113	Dsg2
GO:0010033	response to organic substance	biological_process	1	111	71	20677	0.0558553	2.62365	Mapt
GO:0031594	neuromuscular junction	cellular_component	1	111	71	20677	0.0558553	2.62365	Musk
GO:0043524	negative regulation of neuron apoptotic process	biological_process	2	111	162	20677	0.0567656	2.29974	En1; Ntf5
GO:0043010	camera-type eye development	biological_process	1	111	72	20677	0.057255	2.58721	Cryab
GO:0005249	voltage-gated potassium channel activity	molecular_function	1	111	72	20677	0.057255	2.58721	Kcnt1
GO:0008236	serine-type peptidase activity	molecular_function	2	111	163	20677	0.0576122	2.28564	Prss30; Corin
GO:0051607	defense response to virus	biological_process	2	111	164	20677	0.0584649	2.2717	Oas1e; Oas2
GO:0005546	phosphatidylinositol-4,5-bisphosphate binding	molecular_function	1	111	73	20677	0.058667	2.55177	Actn2
GO:0051965	positive regulation of synapse assembly	biological_process	1	111	73	20677	0.058667	2.55177	Cbln2
GO:0016605	PML body	cellular_component	1	111	73	20677	0.058667	2.55177	Ankrd2
GO:0043525	positive regulation of neuron apoptotic process	biological_process	1	111	73	20677	0.058667	2.55177	Musk
GO:0005902	microvillus	cellular_component	1	111	74	20677	0.060091	2.51729	Myo1a
GO:0005903	brush border	cellular_component	1	111	74	20677	0.060091	2.51729	Myo1a
GO:0031434	mitogen-activated protein kinase kinase binding	molecular_function	1	111	74	20677	0.060091	2.51729	Musk
GO:0007623	circadian rhythm	biological_process	1	111	75	20677	0.0615268	2.48372	Prokr2
GO:1903955	positive regulation of protein targeting to mitochondrion	biological_process	1	111	75	20677	0.0615268	2.48372	Hspa1l
GO:0002039	p53 binding	molecular_function	1	111	75	20677	0.0615268	2.48372	Ankrd1
GO:0045202	synapse	cellular_component	5	111	523	20677	0.0627979	1.78087	Cryab; Map1a; Musk; Homer2; Hspb1
GO:0019233	sensory perception of pain	biological_process	1	111	76	20677	0.0629744	2.45104	Scn3a
GO:0090630	activation of GTPase activity	biological_process	1	111	77	20677	0.0644335	2.41921	Adprhl1
GO:0048812	neuron projection morphogenesis	biological_process	1	111	77	20677	0.0644335	2.41921	Ntf5
GO:0032436	positive regulation of proteasomal ubiquitin-dependent protein catabolic process	biological_process	1	111	77	20677	0.0644335	2.41921	Klhl40
GO:0030030	cell projection organization	biological_process	2	111	171	20677	0.0645995	2.17871	Rp1; Myo1a
GO:0031072	heat shock protein binding	molecular_function	1	111	78	20677	0.065904	2.3882	Hspa1l
GO:0016779	nucleotidyltransferase activity	molecular_function	1	111	78	20677	0.065904	2.3882	Oas2
GO:0031234	extrinsic component of cytoplasmic side of plasma membrane	cellular_component	1	111	78	20677	0.065904	2.3882	Esyt3
GO:0032147	activation of protein kinase activity	biological_process	1	111	78	20677	0.065904	2.3882	Sbk2
GO:0005267	potassium channel activity	molecular_function	1	111	80	20677	0.0688785	2.32849	Kcnt1
GO:0032869	cellular response to insulin stimulus	biological_process	1	111	80	20677	0.0688785	2.32849	Gck
GO:0004709	MAP kinase kinase kinase activity	molecular_function	1	111	80	20677	0.0688785	2.32849	Musk
GO:0050852	T cell receptor signaling pathway	biological_process	1	111	81	20677	0.0703821	2.29974	1700024P16Rik
GO:0042632	cholesterol homeostasis	biological_process	1	111	82	20677	0.0718965	2.2717	Fabp3
GO:0051289	protein homotetramerization	biological_process	1	111	84	20677	0.0749569	2.21761	Actn2
GO:0007218	neuropeptide signaling pathway	biological_process	1	111	85	20677	0.0765026	2.19152	Prokr2
GO:0071356	cellular response to tumor necrosis factor	biological_process	1	111	85	20677	0.0765026	2.19152	Ankrd1
GO:0033138	positive regulation of peptidyl-serine phosphorylation	biological_process	1	111	86	20677	0.0780584	2.16604	Calcr
GO:0005975	carbohydrate metabolic process	biological_process	2	111	186	20677	0.0786934	2.003	Pdk4; Gck
GO:0000287	magnesium ion binding	molecular_function	2	111	186	20677	0.0786934	2.003	Adprhl1; Gck
GO:0004252	serine-type endopeptidase activity	molecular_function	2	111	187	20677	0.0796774	1.99229	Prss30; Corin
GO:0060548	negative regulation of cell death	biological_process	1	111	89	20677	0.082785	2.09303	Ntf5
GO:0051117	ATPase binding	molecular_function	1	111	90	20677	0.0843798	2.06977	Atp1b2
GO:0007346	regulation of mitotic cell cycle	biological_process	1	111	91	20677	0.085984	2.04703	Sbk2
GO:0001934	positive regulation of protein phosphorylation	biological_process	2	111	196	20677	0.0887727	1.90081	Thpo; Musk
GO:0031625	ubiquitin protein ligase binding	molecular_function	3	111	316	20677	0.0906172	1.76847	Mid1; Hspa1l; Asb4
GO:0007166	cell surface receptor signaling pathway	biological_process	2	111	198	20677	0.0908511	1.88161	Prokr2; Calcr
GO:0005543	phospholipid binding	molecular_function	1	111	94	20677	0.0908513	1.98169	Esyt3
GO:0004871	signal transducer activity	molecular_function	6	111	718	20677	0.0918327	1.55665	Prokr2; Calcr; Ntf5; Omp; Musk; Gpr50
GO:0006811	ion transport	biological_process	5	111	585	20677	0.0952279	1.59213	Kcnj3; Atp1b2; Kcnt1; Prss30; Cnnm1
GO:0019903	protein phosphatase binding	molecular_function	1	111	97	20677	0.095798	1.9204	Gck
GO:0005604	basement membrane	cellular_component	1	111	97	20677	0.095798	1.9204	Frem2
GO:0006874	cellular calcium ion homeostasis	biological_process	1	111	98	20677	0.0974639	1.90081	Csrp3
GO:0004222	metalloendopeptidase activity	molecular_function	1	111	99	20677	0.099138	1.88161	Adamts8
GO:0030324	lung development	biological_process	1	111	100	20677	0.10082	1.86279	Sim2
GO:0030176	integral component of endoplasmic reticulum membrane	cellular_component	1	111	103	20677	0.105914	1.80854	Creb3l1
GO:0019904	protein domain specific binding	molecular_function	3	111	335	20677	0.106339	1.66817	Actn2; Mapt; Homer2
GO:0005856	cytoskeleton	cellular_component	9	111	1193	20677	0.107567	1.40529	Mid1; Flnc; Mapt; Map1a; Rp1; Lmod2; Csrp3; Hspb1; Myl2
GO:0006469	negative regulation of protein kinase activity	biological_process	1	111	104	20677	0.107628	1.79115	Hspb1
GO:0005874	microtubule	cellular_component	3	111	338	20677	0.108929	1.65337	Mid1; Mapt; Map1a
GO:0016887	ATPase activity	molecular_function	2	111	215	20677	0.109314	1.73283	Hspa1l; Myh7
GO:0000902	cell morphogenesis	biological_process	1	111	105	20677	0.109349	1.77409	Cdh12
GO:0009791	post-embryonic development	biological_process	1	111	105	20677	0.109349	1.77409	Myl2
GO:0016567	protein ubiquitination	biological_process	3	111	340	20677	0.110671	1.64364	Trim72; Klhl34; Klhl40
GO:0042277	peptide binding	molecular_function	1	111	106	20677	0.111077	1.75735	Omp
GO:0016310	phosphorylation	biological_process	5	111	613	20677	0.112358	1.51941	Pdk4; Gck; Musk; Sbk2; Sbk3
GO:0004842	ubiquitin-protein transferase activity	molecular_function	3	111	342	20677	0.112426	1.63403	Klhl34; Klhl40; Asb4
GO:0050731	positive regulation of peptidyl-tyrosine phosphorylation	biological_process	1	111	107	20677	0.112812	1.74093	Musk
GO:0016301	kinase activity	molecular_function	5	111	616	20677	0.114282	1.51201	Pdk4; Gck; Musk; Sbk2; Sbk3
GO:0016311	dephosphorylation	biological_process	1	111	108	20677	0.114555	1.72481	Dusp27
GO:0071805	potassium ion transmembrane transport	biological_process	1	111	108	20677	0.114555	1.72481	Kcnt1
GO:0015293	symporter activity	molecular_function	1	111	108	20677	0.114555	1.72481	Slc1a1
GO:0000981	RNA polymerase II transcription factor activity, sequence-specific DNA binding	molecular_function	2	111	221	20677	0.116153	1.68579	Sim2; Hif3a
GO:0007268	chemical synaptic transmission	biological_process	2	111	221	20677	0.116153	1.68579	Prokr2; Omp
GO:0035264	multicellular organism growth	biological_process	1	111	110	20677	0.118061	1.69345	En1
GO:0009968	negative regulation of signal transduction	biological_process	1	111	110	20677	0.118061	1.69345	Musk
GO:0050896	response to stimulus	biological_process	2	111	224	20677	0.119632	1.66321	Rp1; Omp
GO:0007219	Notch signaling pathway	biological_process	1	111	112	20677	0.121593	1.66321	Xirp1
GO:0051091	positive regulation of DNA binding transcription factor activity	biological_process	1	111	112	20677	0.121593	1.66321	Csrp3
GO:0005524	ATP binding	molecular_function	10	111	1381	20677	0.122346	1.34887	Pdk4; Myo1a; Hspa1l; Gck; Musk; Oas2; Myh3; Myh7; Sbk2; Sbk3
GO:0006869	lipid transport	biological_process	1	111	113	20677	0.12337	1.64849	Esyt3
GO:0009986	cell surface	cellular_component	5	111	635	20677	0.126853	1.46677	Scube2; Kcnj3; Cryab; Cdh12; Corin
GO:0061630	ubiquitin protein ligase activity	molecular_function	2	111	231	20677	0.127899	1.61281	Trim72; Asb4
GO:0006457	protein folding	biological_process	1	111	116	20677	0.128736	1.60586	Cryab
GO:0045177	apical part of cell	cellular_component	1	111	116	20677	0.128736	1.60586	Homer2
GO:0006887	exocytosis	biological_process	1	111	118	20677	0.132343	1.57864	Trim72
GO:0042826	histone deacetylase binding	molecular_function	1	111	118	20677	0.132343	1.57864	Ankrd1
GO:0030165	PDZ domain binding	molecular_function	1	111	118	20677	0.132343	1.57864	Musk
GO:0045944	positive regulation of transcription by RNA polymerase II	biological_process	8	111	1094	20677	0.133572	1.36219	Creb3l1; Sim2; Hif3a; En1; Meis2; Esrrg; Mamstr; Csrp3
GO:0005179	hormone activity	molecular_function	1	111	119	20677	0.134156	1.56537	Thpo
GO:0006357	regulation of transcription by RNA polymerase II	biological_process	4	111	506	20677	0.136602	1.47256	Sim2; Hif3a; Ankrd1; Ankrd2
GO:0007169	transmembrane receptor protein tyrosine kinase signaling pathway	biological_process	1	111	121	20677	0.137798	1.5395	Ntf5
GO:0004713	protein tyrosine kinase activity	molecular_function	1	111	121	20677	0.137798	1.5395	Musk
GO:0016042	lipid catabolic process	biological_process	1	111	122	20677	0.139627	1.52688	Ces5a
GO:0008233	peptidase activity	molecular_function	4	111	511	20677	0.140654	1.45815	Adamts8; Capn11; Prss30; Corin
GO:0008270	zinc ion binding	molecular_function	5	111	655	20677	0.140788	1.42198	Adamts8; Mid1; Trim72; Lmcd1; Esrrg
GO:0045211	postsynaptic membrane	cellular_component	2	111	242	20677	0.141287	1.5395	Musk; Homer2
GO:0000151	ubiquitin ligase complex	cellular_component	1	111	123	20677	0.141462	1.51447	Asb4
GO:0004672	protein kinase activity	molecular_function	4	111	514	20677	0.14311	1.44964	Pdk4; Musk; Sbk2; Sbk3
GO:0043005	neuron projection	cellular_component	4	111	514	20677	0.14311	1.44964	Mapt; Calcr; Myo1a; Homer2
GO:0017124	SH3 domain binding	molecular_function	1	111	127	20677	0.148851	1.46677	Mapt
GO:1990830	cellular response to leukemia inhibitory factor	biological_process	1	111	128	20677	0.150711	1.45531	Lrrc2
GO:0001764	neuron migration	biological_process	1	111	128	20677	0.150711	1.45531	Mapt
GO:0001650	fibrillar center	cellular_component	1	111	128	20677	0.150711	1.45531	Ankrd1
GO:0007601	visual perception	biological_process	1	111	129	20677	0.152575	1.44403	Rp1
GO:0030154	cell differentiation	biological_process	7	111	975	20677	0.153464	1.33739	Scube2; Paqr5; Sim2; Hspa1l; Musk; Fhl1; Csrp3
GO:0005244	voltage-gated ion channel activity	molecular_function	1	111	134	20677	0.161964	1.39014	Kcnj3
GO:0034765	regulation of ion transmembrane transport	biological_process	1	111	136	20677	0.165749	1.3697	Kcnj3
GO:0005622	intracellular	cellular_component	6	111	843	20677	0.167681	1.32583	Mid1; Trim72; Adprhl1; Capn11; Hspb1; Casq2
GO:0017137	Rab GTPase binding	molecular_function	1	111	138	20677	0.169549	1.34985	Adprhl1
GO:0008234	cysteine-type peptidase activity	molecular_function	1	111	138	20677	0.169549	1.34985	Capn11
GO:0031225	anchored component of membrane	cellular_component	1	111	138	20677	0.169549	1.34985	Prss30
GO:0045121	membrane raft	cellular_component	2	111	265	20677	0.170683	1.40588	Myo1a; 1700024P16Rik
GO:0071222	cellular response to lipopolysaccharide	biological_process	1	111	140	20677	0.173364	1.33057	Ankrd1
GO:0006366	transcription by RNA polymerase II	biological_process	1	111	141	20677	0.175277	1.32113	Hif3a
GO:0042493	response to drug	biological_process	1	111	141	20677	0.175277	1.32113	Smtnl1
GO:0019899	enzyme binding	molecular_function	3	111	408	20677	0.176699	1.3697	Mapt; A2m; Asb4
GO:0020037	heme binding	molecular_function	1	111	142	20677	0.177194	1.31183	Mb
GO:0005929	cilium	cellular_component	2	111	271	20677	0.178627	1.37475	Rp1; Calcr
GO:0006470	protein dephosphorylation	biological_process	1	111	143	20677	0.179114	1.30265	Dusp27
GO:0016829	lyase activity	molecular_function	1	111	144	20677	0.181037	1.29361	Car14
GO:0008201	heparin binding	molecular_function	1	111	145	20677	0.182963	1.28468	Adamts8
GO:0008021	synaptic vesicle	cellular_component	1	111	146	20677	0.184892	1.27589	Ntf5
GO:0008083	growth factor activity	molecular_function	1	111	146	20677	0.184892	1.27589	Ntf5
GO:0046982	protein heterodimerization activity	molecular_function	4	111	568	20677	0.190327	1.31183	Mid1; Sim2; Homer2; Myh7
GO:0005623	cell	cellular_component	1	111	149	20677	0.190698	1.2502	Calcr
GO:0022857	transmembrane transporter activity	molecular_function	1	111	149	20677	0.190698	1.2502	Slc25a42
GO:0016604	nuclear body	cellular_component	2	111	282	20677	0.193448	1.32113	Sim2; Corin
GO:0006468	protein phosphorylation	biological_process	4	111	574	20677	0.195894	1.29811	Pdk4; Musk; Sbk2; Sbk3
GO:0030141	secretory granule	cellular_component	1	111	153	20677	0.198476	1.21751	Gck
GO:0031410	cytoplasmic vesicle	cellular_component	5	111	730	20677	0.198839	1.27589	Trim72; Capn11; Ntf5; Dsc2; Corin
GO:0000977	RNA polymerase II regulatory region sequence-specific DNA binding	molecular_function	2	111	288	20677	0.20166	1.29361	Creb3l1; Esrrg
GO:0008237	metallopeptidase activity	molecular_function	1	111	155	20677	0.20238	1.2018	Adamts8
GO:0006508	proteolysis	biological_process	4	111	581	20677	0.202462	1.28247	Adamts8; Capn11; Prss30; Corin
GO:0018105	peptidyl-serine phosphorylation	biological_process	1	111	157	20677	0.206293	1.18649	Smtnl1
GO:0001077	transcriptional activator activity, RNA polymerase II proximal promoter sequence-specific DNA binding	molecular_function	2	111	294	20677	0.209955	1.26721	Creb3l1; Meis2
GO:0001078	transcriptional repressor activity, RNA polymerase II proximal promoter sequence-specific DNA binding	molecular_function	1	111	159	20677	0.210215	1.17157	En1
GO:0031982	vesicle	cellular_component	1	111	159	20677	0.210215	1.17157	Hspa1l
GO:0043231	intracellular membrane-bounded organelle	cellular_component	6	111	902	20677	0.210953	1.23911	Ankrd2; Oas2; Serpina1a; Serpina1b; Serpina1d; Dsg2
GO:0005102	signaling receptor binding	molecular_function	3	111	443	20677	0.214943	1.26148	Thpo; A2m; Ntf5
GO:0032259	methylation	biological_process	1	111	162	20677	0.216111	1.14987	Setd1b
GO:0016607	nuclear speck	cellular_component	2	111	300	20677	0.218325	1.24186	Mapt; Hif3a
GO:0031175	neuron projection development	biological_process	1	111	164	20677	0.22005	1.13585	Mapt
GO:0035556	intracellular signal transduction	biological_process	3	111	448	20677	0.220589	1.24741	Rp1; Asb4; Hspb1
GO:0043197	dendritic spine	cellular_component	1	111	166	20677	0.223996	1.12216	Cryab
GO:0008168	methyltransferase activity	molecular_function	1	111	166	20677	0.223996	1.12216	Setd1b
GO:0012505	endomembrane system	cellular_component	1	111	167	20677	0.225971	1.11544	Adprhl1
GO:0007267	cell-cell signaling	biological_process	1	111	169	20677	0.229925	1.10224	Ntf5
GO:0030054	cell junction	cellular_component	5	111	770	20677	0.232987	1.20961	Xirp1; Musk; Homer2; Dsc2; Dsg2
GO:0043161	proteasome-mediated ubiquitin-dependent protein catabolic process	biological_process	1	111	177	20677	0.245783	1.05243	Trim72
GO:0009897	external side of plasma membrane	cellular_component	2	111	320	20677	0.246691	1.16425	Kcnj3; Musk
GO:0000122	negative regulation of transcription by RNA polymerase II	biological_process	5	111	791	20677	0.251629	1.17749	Lmcd1; Sim2; En1; Ankrd1; Ankrd2
GO:0038023	signaling receptor activity	molecular_function	1	111	180	20677	0.251743	1.03488	Calcr
GO:0043235	receptor complex	cellular_component	1	111	181	20677	0.25373	1.02917	Musk
GO:0046777	protein autophosphorylation	biological_process	1	111	182	20677	0.255718	1.02351	Musk
GO:0005911	cell-cell junction	cellular_component	1	111	185	20677	0.261684	1.00692	Myh2
GO:0003713	transcription coactivator activity	molecular_function	1	111	186	20677	0.263673	1.0015	Hif3a
GO:0043209	myelin sheath	cellular_component	1	111	190	20677	0.27163	0.980417	Cryab
GO:0016323	basolateral plasma membrane	cellular_component	1	111	194	20677	0.279585	0.960202	Myo1a
GO:0000166	nucleotide binding	molecular_function	10	111	1664	20677	0.280254	1.11947	Pdk4; Myo1a; Hspa1l; Gck; Musk; Oas2; Myh3; Myh7; Sbk2; Sbk3
GO:0007165	signal transduction	biological_process	8	111	1326	20677	0.282132	1.12386	Scube2; Prokr2; Calcr; Omp; Cnksr1; Plppr5; Gpr50; 1700024P16Rik
GO:0019901	protein kinase binding	molecular_function	3	111	505	20677	0.287336	1.10661	Mapt; Musk; Hspb1
GO:0005769	early endosome	cellular_component	1	111	205	20677	0.301423	0.908679	Adprhl1
GO:0042995	cell projection	cellular_component	5	111	851	20677	0.30697	1.09447	Mapt; Map1a; Rp1; Musk; Homer2
GO:0005125	cytokine activity	molecular_function	1	111	213	20677	0.317242	0.874551	Thpo
GO:0031012	extracellular matrix	cellular_component	1	111	214	20677	0.319214	0.870464	Lmcd1
GO:0006955	immune response	biological_process	1	111	222	20677	0.334942	0.839096	Oas2
GO:0008134	transcription factor binding	molecular_function	2	111	381	20677	0.335713	0.977844	Meis2; Ankrd1
GO:0008283	cell proliferation	biological_process	1	111	225	20677	0.340814	0.827908	Thpo
GO:0005743	mitochondrial inner membrane	cellular_component	2	111	386	20677	0.343062	0.965178	Pdk4; Slc25a42
GO:0005783	endoplasmic reticulum	cellular_component	8	111	1419	20677	0.352091	1.0502	Sln; Creb3l1; Oas2; Serpina1a; Serpina1b; Serpina1d; Esyt3; Tecrl
GO:0044877	protein-containing complex binding	molecular_function	2	111	396	20677	0.357741	0.940804	Mapt; Cryab
GO:0001525	angiogenesis	biological_process	1	111	234	20677	0.358332	0.796065	Hif3a
GO:0007606	sensory perception of chemical stimulus	biological_process	1	111	236	20677	0.362203	0.789319	Vmn1r90
GO:0016477	cell migration	biological_process	1	111	244	20677	0.3776	0.76344	Sbk2
GO:0004674	protein serine/threonine kinase activity	molecular_function	2	111	411	20677	0.379678	0.906469	Sbk2; Sbk3
GO:0005096	GTPase activator activity	molecular_function	1	111	246	20677	0.381426	0.757233	Adprhl1
GO:0002376	immune system process	biological_process	2	111	425	20677	0.400016	0.876608	Cd300ld3; Oas2
GO:0010628	positive regulation of gene expression	biological_process	2	111	425	20677	0.400016	0.876608	Calcr; Musk
GO:0005887	integral component of plasma membrane	cellular_component	7	111	1317	20677	0.412018	0.990095	Kcnj3; Prokr2; Slc1a1; Musk; Plppr5; Esyt3; Corin
GO:0000978	RNA polymerase II proximal promoter sequence-specific DNA binding	molecular_function	2	111	434	20677	0.412999	0.85843	En1; Meis2
GO:0044212	transcription regulatory region DNA binding	molecular_function	1	111	265	20677	0.417257	0.702941	Creb3l1
GO:0005667	transcription factor complex	cellular_component	1	111	265	20677	0.417257	0.702941	Ankrd1
GO:0001701	in utero embryonic development	biological_process	1	111	273	20677	0.432038	0.682342	Serpina1b
GO:0042981	regulation of apoptotic process	biological_process	1	111	274	20677	0.433871	0.679851	Sbk2
GO:0004930	G-protein coupled receptor activity	molecular_function	3	111	639	20677	0.449966	0.874551	Prokr2; Calcr; Gpr50
GO:0043565	sequence-specific DNA binding	molecular_function	3	111	651	20677	0.464214	0.85843	En1; Meis2; Esrrg
GO:0010468	regulation of gene expression	biological_process	1	111	292	20677	0.46633	0.637943	En1
GO:0006886	intracellular protein transport	biological_process	1	111	294	20677	0.469869	0.633603	Adprhl1
GO:0006355	regulation of transcription, DNA-templated	biological_process	11	111	2126	20677	0.472626	0.963816	Creb3l1; Lmcd1; Sim2; Hif3a; En1; Meis2; Musk; Esrrg; Mamstr; Csrp3; Setd1b
GO:0045296	cadherin binding	molecular_function	1	111	302	20677	0.483889	0.616819	Cdh12
GO:0003682	chromatin binding	molecular_function	2	111	491	20677	0.492844	0.758775	Creb3l1; Ankrd2
GO:0004888	transmembrane signaling receptor activity	molecular_function	2	111	494	20677	0.496907	0.754167	Calcr; Musk
GO:0016020	membrane	cellular_component	34	111	6446	20677	0.503403	0.982547	Sln; Oas1e; Flnc; Creb3l1; Trim72; Mapt; Paqr5; Kcnj3; Prokr2; Atp1b2; Kcnt1; Slc1a1; En1; Cd300ld3; Calcr; Prss30; Greb1; Musk; Oas2; Cdh12; Slc25a42; Car14; Frem2; Plppr5; Gpr50; 1700024P16Rik; Cnnm1; Homer2; Esyt3; Scn3a; Dsc2; Corin; Dsg2; Tecrl
GO:0006325	chromatin organization	biological_process	1	111	320	20677	0.514592	0.582123	Setd1b
GO:0045892	negative regulation of transcription, DNA-templated	biological_process	2	111	508	20677	0.515654	0.733383	Sim2; Smtnl1
GO:0005578	proteinaceous extracellular matrix	cellular_component	1	111	322	20677	0.517929	0.578507	Adamts8
GO:0016740	transferase activity	molecular_function	8	111	1665	20677	0.541746	0.895036	Mid1; Pdk4; Gck; Musk; Oas2; Sbk2; Sbk3; Setd1b
GO:0043065	positive regulation of apoptotic process	biological_process	1	111	339	20677	0.545685	0.549496	Ankrd1
GO:0006351	transcription, DNA-templated	biological_process	9	111	1862	20677	0.547777	0.900383	Creb3l1; Lmcd1; Sim2; Hif3a; Meis2; Esrrg; Mamstr; Csrp3; Setd1b
GO:0043066	negative regulation of apoptotic process	biological_process	2	111	552	20677	0.572073	0.674925	Cryab; Musk
GO:0005764	lysosome	cellular_component	1	111	362	20677	0.581454	0.514584	Cd300ld3
GO:0006915	apoptotic process	biological_process	2	111	564	20677	0.586752	0.660565	Mapt; Hif3a
GO:0003700	DNA binding transcription factor activity	molecular_function	4	111	957	20677	0.588402	0.778597	Creb3l1; Sim2; Hif3a; Esrrg
GO:0016787	hydrolase activity	molecular_function	7	111	1540	20677	0.590752	0.846724	Adamts8; Ces5a; Adprhl1; Capn11; Prss30; Plppr5; Corin
GO:0003677	DNA binding	molecular_function	8	111	1739	20677	0.595557	0.856949	Creb3l1; Mapt; Sim2; Hif3a; En1; Meis2; Ankrd1; Esrrg
GO:0008285	negative regulation of cell proliferation	biological_process	1	111	378	20677	0.605108	0.492802	Xirp1
GO:0005694	chromosome	cellular_component	1	111	388	20677	0.619377	0.480101	Setd1b
GO:0007283	spermatogenesis	biological_process	1	111	391	20677	0.623581	0.476418	Hspa1l
GO:0003723	RNA binding	molecular_function	3	111	805	20677	0.632015	0.694208	Nova2; Oas2; Setd1b
GO:0005829	cytosol	cellular_component	14	111	2974	20677	0.644216	0.876903	Oas1e; Fabp3; Flnc; Mapt; Cryab; Hif3a; Map1a; Hspa1l; Ankrd1; Ankrd2; Gck; Omp; Fhl1; Oas2
GO:0005794	Golgi apparatus	cellular_component	5	111	1225	20677	0.649425	0.760324	Cryab; Serpina1a; Serpina1b; Serpina1d; Myh2
GO:0045087	innate immune response	biological_process	1	111	416	20677	0.657238	0.447787	Oas2
GO:0055085	transmembrane transport	biological_process	1	111	421	20677	0.663677	0.442469	Slc25a42
GO:0007399	nervous system development	biological_process	1	111	432	20677	0.677504	0.431202	Sim2
GO:0005739	mitochondrion	cellular_component	7	111	1693	20677	0.697288	0.770204	Pdk4; Cryab; Hif3a; Gck; Oas2; Slc25a42; Hspb7
GO:0006629	lipid metabolic process	biological_process	1	111	474	20677	0.726122	0.392994	Tecrl
GO:0016491	oxidoreductase activity	molecular_function	1	111	577	20677	0.81986	0.322841	Tecrl
GO:0016021	integral component of membrane	cellular_component	24	111	5356	20677	0.821582	0.834709	Sln; Creb3l1; Paqr5; Kcnj3; Prokr2; Atp1b2; Kcnt1; Slc1a1; Cd300ld3; Calcr; Greb1; Musk; Cdh12; Slc25a42; Car14; Frem2; Plppr5; Gpr50; Cnnm1; Esyt3; Dsc2; Corin; Dsg2; Tecrl
GO:0015031	protein transport	biological_process	1	111	592	20677	0.830842	0.314661	Calcr
GO:0005654	nucleoplasm	cellular_component	7	111	1946	20677	0.831262	0.670069	Oas1e; Sim2; Hif3a; Gck; Oas2; Gpr50; Hspb7
GO:0048471	perinuclear region of cytoplasm	cellular_component	1	111	593	20677	0.831552	0.31413	Oas2
GO:0005768	endosome	cellular_component	1	111	597	20677	0.834368	0.312026	Cd300ld3
GO:0045893	positive regulation of transcription, DNA-templated	biological_process	1	111	611	20677	0.843893	0.304876	Esrrg
GO:0055114	oxidation-reduction process	biological_process	1	111	665	20677	0.876185	0.280119	Tecrl
GO:0005634	nucleus	cellular_component	25	111	5866	20677	0.898888	0.793894	Oas1e; Creb3l1; Mapt; Cryab; Lmcd1; Sim2; Hif3a; En1; Meis2; Hspa1l; Ankrd1; Ankrd2; Gck; Omp; Esrrg; Mamstr; Fhl1; Oas2; Smtnl1; Csrp3; Asb4; Hspb1; Hspb6; Hspb7; Setd1b
GO:0032991	protein-containing complex	cellular_component	1	111	777	20677	0.924567	0.239742	Myh2
GO:0003676	nucleic acid binding	molecular_function	1	111	835	20677	0.942042	0.223089	Setd1b
GO:0008150	biological_process	biological_process	14	111	4033	20677	0.962079	0.646643	Myom3; Oas1e; Ces5a; Lgi2; 2310030G06Rik; Msmp; Fam179a; BC048679; 1700113H08Rik; Cnnm1; A930009A15Rik; Gm22; Esyt3; Sbk3
GO:0005575	cellular_component	cellular_component	12	111	3610	20677	0.963352	0.619211	Lrrc2; Oas1e; Dusp27; Ppp1r27; Fam179a; BC048679; Vmn1r90; 1700113H08Rik; Phf24; A930009A15Rik; Gm22; Sbk3
GO:0007186	G-protein coupled receptor signaling pathway	biological_process	3	111	1675	20677	0.982427	0.333635	Prokr2; Calcr; Gpr50
GO:0007608	sensory perception of smell	biological_process	1	111	1124	20677	0.985263	0.165729	Omp
GO:0003674	molecular_function	molecular_function	14	111	4643	20677	0.993834	0.561686	Lrrc2; Fam19a3; Lgi2; 2310030G06Rik; Msmp; Fam179a; BC048679; Vmn1r90; 1700113H08Rik; 1700024P16Rik; Cnnm1; A930009A15Rik; Gm22; Setd1b
