# Supplementary material for: Expression Profile Analysis of Long Non-coding RNA in OVX Models-Derived BMSCs for Postmenopausal Osteoporosis by RNA Sequencing and Bioinformatics
Source: Front Cell Dev Biol. 2021 Sep 30;9:719851. doi: 10.3389/fcell.2021.719851 (PMC8514751; doi:10.3389/fcell.2021.719851)
Supplement: Supplementary file 5 [file Table_5.XLSX]

## Sheet: enrichment-kegg-OVX-vs-CON-Up
Table S5 KEGG annotations of the upregulated mRNA
id	term	ListHits	ListTotal	PopHits	PopTotal	pval	Enrichment_score	Gene
mmu03320	PPAR signaling pathway	6	58	85	8203	1.95936e-06	9.98337	Adipoq; Apoa2; Fabp4; Pck1; Plin1; Scd1
mmu00350	Tyrosine metabolism	4	58	40	8203	8.07431e-06	14.1431	Adh7; Aldh1a3; Aoc3; Hpd
mmu00360	Phenylalanine metabolism	3	58	23	8203	1.8027e-05	18.4475	Aldh1a3; Aoc3; Hpd
mmu04923	Regulation of lipolysis in adipocyte	4	58	55	8203	3.93722e-05	10.2859	Adora1; Fabp4; Npy; Plin1
mmu04920	Adipocytokine signaling pathway	4	58	71	8203	0.000135194	7.96795	Adipoq; Lep; Npy; Pck1
mmu04924	Renin secretion	4	58	72	8203	0.000144504	7.85728	Adcyap1r1; Adora1; Calml3; Ren1
mmu04024	cAMP signaling pathway	6	58	197	8203	0.00044131	4.30754	Adcyap1r1; Adora1; Calml3; Hcar1; Npy; Sucnr1
mmu04625	C-type lectin receptor signaling pathway	4	58	112	8203	0.00111755	5.05111	Calml3; Cd209f; Cd209g; Clec4n
mmu00980	Metabolism of xenobiotics by cytochrome P450	3	58	66	8203	0.00117044	6.42868	Adh7; Aldh1a3; Cyp2f2
mmu00010	Glycolysis / Gluconeogenesis	3	58	68	8203	0.00130876	6.2396	Adh7; Aldh1a3; Pck1
mmu00410	beta-Alanine metabolism	2	58	32	8203	0.00143852	8.83944	Aldh1a3; Aoc3
mmu04152	AMPK signaling pathway	4	58	126	8203	0.00188732	4.48987	Adipoq; Lep; Pck1; Scd1
mmu04614	Renin-angiotensin system	2	58	36	8203	0.00202972	7.85728	Mcpt4; Ren1
mmu00130	Ubiquinone and other terpenoid-quinone biosynthesis	1	58	11	8203	0.00259402	12.8574	Hpd
mmu04610	Complement and coagulation cascades	3	58	88	8203	0.0033752	4.82151	Cfd; Serpind1; Vsig4
mmu04672	Intestinal immune network for IgA production	2	58	43	8203	0.00338762	6.57819	Aicda; Pigr
mmu03450	Non-homologous end-joining	1	58	13	8203	0.00364553	10.8793	Dntt
mmu04979	Cholesterol metabolism	2	58	49	8203	0.00490826	5.7727	Apoa2; Apoc1
mmu04080	Neuroactive ligand-receptor interaction	6	58	312	8203	0.00612184	2.71983	Adcyap1r1; Adora1; Chrne; Gabra3; Lep; Prlr
mmu00910	Nitrogen metabolism	1	58	17	8203	0.00624205	8.31947	Car5b
mmu00450	Selenocompound metabolism	1	58	17	8203	0.00624205	8.31947	Inmt
mmu00770	Pantothenate and CoA biosynthesis	1	58	18	8203	0.00699057	7.85728	Vnn1
mmu00220	Arginine biosynthesis	1	58	19	8203	0.0077777	7.44374	Arg1
mmu05332	Graft-versus-host disease	2	58	64	8203	0.0103013	4.41972	H2-M2; Klra1
mmu04964	Proximal tubule bicarbonate reclamation	1	58	22	8203	0.0103651	6.42868	Pck1
mmu00982	Drug metabolism - cytochrome P450	2	58	68	8203	0.0121475	4.15974	Adh7; Aldh1a3
mmu00340	Histidine metabolism	1	58	24	8203	0.0122729	5.89296	Aldh1a3
mmu04744	Phototransduction	1	58	27	8203	0.0153981	5.23819	Calml3
mmu04371	Apelin signaling pathway	3	58	138	8203	0.0161387	3.07459	Calml3; Myl4; Plin1
mmu03060	Protein export	1	58	28	8203	0.0165081	5.05111	Arxes2
mmu01040	Biosynthesis of unsaturated fatty acids	1	58	28	8203	0.0165081	5.05111	Scd1
mmu04261	Adrenergic signaling in cardiomyocytes	3	58	147	8203	0.0198866	2.88635	Calml3; Myl4; Scn7a
mmu00020	Citrate cycle (TCA cycle)	1	58	33	8203	0.0225459	4.28579	Pck1
mmu05340	Primary immunodeficiency	1	58	36	8203	0.0265413	3.92864	Aicda
mmu05032	Morphine addiction	2	58	92	8203	0.0270343	3.07459	Adora1; Gabra3
mmu05204	Chemical carcinogenesis	2	58	94	8203	0.0285736	3.00917	Adh7; Aldh1a3
mmu04514	Cell adhesion molecules (CAMs)	3	58	168	8203	0.0305974	2.52555	Cntnap2; H2-M2; Mpz
mmu00620	Pyruvate metabolism	1	58	39	8203	0.0308005	3.62644	Pck1
mmu04713	Circadian entrainment	2	58	98	8203	0.0317899	2.88635	Adcyap1r1; Calml3
mmu04070	Phosphatidylinositol signaling system	2	58	98	8203	0.0317899	2.88635	Calml3; Itpka
mmu00260	Glycine, serine and threonine metabolism	1	58	40	8203	0.0322767	3.53578	Aoc3
mmu05033	Nicotine addiction	1	58	40	8203	0.0322767	3.53578	Gabra3
mmu04916	Melanogenesis	2	58	100	8203	0.0334666	2.82862	Calml3; Wnt10a
mmu04925	Aldosterone synthesis and secretion	2	58	100	8203	0.0334666	2.82862	Calml3; Kcnk3
mmu04922	Glucagon signaling pathway	2	58	102	8203	0.0351889	2.77316	Calml3; Pck1
mmu05152	Tuberculosis	3	58	178	8203	0.0366986	2.38367	Calml3; Cd209f; Cd209g
mmu04145	Phagosome	3	58	180	8203	0.0379977	2.35718	Cd209f; Cd209g; H2-M2
mmu05202	Transcriptional misregulation in cancers	3	58	183	8203	0.0399958	2.31854	Gm12260; Hoxa11; Mmp3
mmu00380	Tryptophan metabolism	1	58	46	8203	0.0416951	3.07459	Inmt
mmu04060	Cytokine-cytokine receptor interaction	4	58	271	8203	0.0419209	2.08754	Cxcl13; Cxcl14; Lep; Prlr
mmu00565	Ether lipid metabolism	1	58	47	8203	0.0433543	3.00917	Enpp2
mmu04930	Type II diabetes mellitus	1	58	48	8203	0.0450379	2.94648	Adipoq
mmu00071	Fatty acid degradation	1	58	50	8203	0.0484768	2.82862	Adh7
mmu00330	Arginine and proline metabolism	1	58	50	8203	0.0484768	2.82862	Arg1
mmu05034	Alcoholism	3	58	199	8203	0.0516567	2.13213	Calml3; Gm12260; Npy
mmu05150	Staphylococcus aureus infection	1	58	53	8203	0.0538081	2.66851	Cfd
mmu05162	Measles	2	58	136	8203	0.0711748	2.07987	Cd209f; Cd209g
mmu04550	Signaling pathways regulating pluripotency of stem cells	2	58	137	8203	0.0724156	2.06469	Acvr1c; Wnt10a
mmu05330	Allograft rejection	1	58	63	8203	0.072952	2.24494	H2-M2
mmu05217	Basal cell carcinoma	1	58	63	8203	0.072952	2.24494	Wnt10a
mmu04910	Insulin signaling pathway	2	58	139	8203	0.0749265	2.03498	Calml3; Pck1
mmu04720	Long-term potentiation	1	58	67	8203	0.0811423	2.11091	Calml3
mmu04927	Cortisol synthesis and secretion	1	58	67	8203	0.0811423	2.11091	Kcnk3
mmu05031	Amphetamine addiction	1	58	68	8203	0.0832331	2.07987	Calml3
mmu04940	Type I diabetes mellitus	1	58	69	8203	0.0853404	2.04973	H2-M2
mmu05214	Glioma	1	58	71	8203	0.0896036	1.99199	Calml3
mmu04932	Non-alcoholic fatty liver disease (NAFLD)	2	58	151	8203	0.0907878	1.87326	Adipoq; Lep
mmu00562	Inositol phosphate metabolism	1	58	72	8203	0.0917588	1.96432	Itpka
mmu04917	Prolactin signaling pathway	1	58	72	8203	0.0917588	1.96432	Prlr
mmu04650	Natural killer cell mediated cytotoxicity	2	58	154	8203	0.0949581	1.83677	H2-M2; Klra1
mmu04971	Gastric acid secretion	1	58	74	8203	0.0961147	1.91123	Calml3
mmu05133	Pertussis	1	58	76	8203	0.100529	1.86093	Calml3
mmu04934	Cushing's syndrome	2	58	158	8203	0.10064	1.79027	Kcnk3; Wnt10a
mmu04970	Salivary secretion	1	58	78	8203	0.105	1.81322	Calml3
mmu05320	Autoimmune thyroid disease	1	58	78	8203	0.105	1.81322	H2-M2
mmu04260	Cardiac muscle contraction	1	58	78	8203	0.105	1.81322	Myl4
mmu04630	Jak-STAT signaling pathway	2	58	164	8203	0.109416	1.72477	Lep; Prlr
mmu04022	cGMP - PKG signaling pathway	2	58	168	8203	0.115428	1.6837	Adora1; Calml3
mmu05323	Rheumatoid arthritis	1	58	83	8203	0.116408	1.70399	Mmp3
mmu04350	TGF-beta signaling pathway	1	58	84	8203	0.118727	1.6837	Acvr1c
mmu04911	Insulin secretion	1	58	85	8203	0.121058	1.66389	Adcyap1r1
mmu00983	Drug metabolism - other enzymes	1	58	87	8203	0.125753	1.62564	Ces1f
mmu05416	Viral myocarditis	1	58	87	8203	0.125753	1.62564	H2-M2
mmu04727	GABAergic synapse	1	58	88	8203	0.128117	1.60717	Gabra3
mmu04742	Taste transduction	1	58	88	8203	0.128117	1.60717	Gabra3
mmu04912	GnRH signaling pathway	1	58	89	8203	0.130492	1.58911	Calml3
mmu04211	Longevity regulating pathway - mammal	1	58	90	8203	0.132877	1.57146	Adipoq
mmu04612	Antigen processing and presentation	1	58	90	8203	0.132877	1.57146	H2-M2
mmu00830	Retinol metabolism	1	58	91	8203	0.135272	1.55419	Adh7
mmu04657	IL-17 signaling pathway	1	58	91	8203	0.135272	1.55419	Mmp3
mmu04020	Calcium signaling pathway	2	58	183	8203	0.139042	1.54569	Calml3; Itpka
mmu04218	Cellular senescence	2	58	185	8203	0.142309	1.52898	Calml3; H2-M2
mmu04640	Hematopoietic cell lineage	1	58	94	8203	0.142517	1.50459	Dntt
mmu05215	Prostate cancer	1	58	97	8203	0.149844	1.45805	Mmp3
mmu04062	Chemokine signaling pathway	2	58	192	8203	0.153947	1.47324	Cxcl13; Cxcl14
mmu05146	Amoebiasis	1	58	106	8203	0.172254	1.33426	Arg1
mmu04668	TNF signaling pathway	1	58	108	8203	0.177311	1.30955	Mmp3
mmu04931	Insulin resistance	1	58	109	8203	0.179848	1.29753	Pck1
mmu04114	Oocyte meiosis	1	58	115	8203	0.195185	1.22984	Calml3
mmu05167	Kaposi's sarcoma-associated herpesvirus infection	2	58	216	8203	0.195942	1.30955	Calml3; H2-M2
mmu04722	Neurotrophin signaling pathway	1	58	121	8203	0.210688	1.16885	Calml3
mmu04071	Sphingolipid signaling pathway	1	58	122	8203	0.213285	1.15927	Adora1
mmu04714	Thermogenesis	2	58	229	8203	0.219792	1.23521	Klb; Plin1
mmu04750	Inflammatory mediator regulation of TRP channels	1	58	125	8203	0.221095	1.13145	Calml3
mmu04068	FoxO signaling pathway	1	58	132	8203	0.23941	1.07145	Pck1
mmu04915	Estrogen signaling pathway	1	58	133	8203	0.242035	1.06339	Calml3
mmu04728	Dopaminergic synapse	1	58	135	8203	0.247288	1.04764	Calml3
mmu04270	Vascular smooth muscle contraction	1	58	138	8203	0.255177	1.02486	Calml3
mmu05418	Fluid shear stress and atherosclerosis	1	58	143	8203	0.268339	0.989028	Calml3
mmu05322	Systemic lupus erythematosus	1	58	143	8203	0.268339	0.989028	Gm12260
mmu05224	Breast cancer	1	58	147	8203	0.278872	0.962116	Wnt10a
mmu04310	Wnt signaling pathway	1	58	148	8203	0.281504	0.955615	Wnt10a
mmu04723	Retrograde endocannabinoid signaling	1	58	150	8203	0.286768	0.942874	Gabra3
mmu05226	Gastric cancer	1	58	150	8203	0.286768	0.942874	Wnt10a
mmu04150	mTOR signaling pathway	1	58	152	8203	0.292028	0.930467	Wnt10a
mmu04921	Oxytocin signaling pathway	1	58	153	8203	0.294657	0.924386	Calml3
mmu04390	Hippo signaling pathway	1	58	154	8203	0.297284	0.918383	Wnt10a
mmu05166	HTLV-I infection	2	58	281	8203	0.319622	1.00663	H2-M2; Wnt10a
mmu03010	Ribosome	1	58	170	8203	0.339086	0.831947	Rpl39l
mmu05225	Hepatocellular carcinoma	1	58	171	8203	0.341679	0.827082	Wnt10a
mmu05010	Alzheimer's disease	1	58	175	8203	0.352019	0.808177	Calml3
mmu04360	Axon guidance	1	58	175	8203	0.352019	0.808177	Epha3
mmu05205	Proteoglycans in cancer	1	58	203	8203	0.422666	0.696705	Wnt10a
mmu04015	Rap1 signaling pathway	1	58	209	8203	0.437326	0.676704	Calml3
mmu05168	Herpes simplex infection	1	58	214	8203	0.449393	0.660893	H2-M2
mmu05165	Human papillomavirus infection	2	58	349	8203	0.450872	0.810493	H2-M2; Wnt10a
mmu05169	Epstein-Barr virus infection	1	58	216	8203	0.454181	0.654773	H2-M2
mmu04151	PI3K-Akt signaling pathway	2	58	355	8203	0.46208	0.796795	Pck1; Prlr
mmu05203	Viral carcinogenesis	1	58	229	8203	0.484731	0.617603	H2-M2
mmu04014	Ras signaling pathway	1	58	233	8203	0.493925	0.607	Calml3
mmu04144	Endocytosis	1	58	269	8203	0.571977	0.525766	H2-M2
mmu05200	Pathways in cancer	2	58	530	8203	0.733144	0.533702	Calml3; Wnt10a
mmu04740	Olfactory transduction	1	58	1121	8203	0.998025	0.126165	Calml3
