# Supplementary material for: Expression Profile Analysis of Long Non-coding RNA in OVX Models-Derived BMSCs for Postmenopausal Osteoporosis by RNA Sequencing and Bioinformatics
Source: Front Cell Dev Biol. 2021 Sep 30;9:719851. doi: 10.3389/fcell.2021.719851 (PMC8514751; doi:10.3389/fcell.2021.719851)
Supplement: Supplementary file 6 [file Table_6.XLSX]

## Sheet: enrichment-kegg-OVX-vs-CON-Down
Table S6 KEGG annotations of the downregulated mRNA
id	term	ListHits	ListTotal	PopHits	PopTotal	pval	Enrichment_score	Gene
mmu04260	Cardiac muscle contraction	5	35	78	8203	7.92912e-07	15.0238	Atp1b2; Myh7; Myl2; Myl3; Tnnc1
mmu04261	Adrenergic signaling in cardiomyocytes	6	35	147	8203	2.27213e-06	9.56618	Atp1b2; Creb3l1; Myh7; Myl2; Myl3; Tnnc1
mmu05410	Hypertrophic cardiomyopathy (HCM)	4	35	86	8203	2.85523e-05	10.901	Myh7; Myl2; Myl3; Tnnc1
mmu04610	Complement and coagulation cascades	4	35	88	8203	3.19224e-05	10.6532	A2m; Serpina1a; Serpina1b; Serpina1d
mmu05414	Dilated cardiomyopathy (DCM)	4	35	89	8203	3.37193e-05	10.5335	Myh7; Myl2; Myl3; Tnnc1
mmu00524	Neomycin, kanamycin and gentamicin biosynthesis	1	35	5	8203	0.000175451	46.8743	Gck
mmu05412	Arrhythmogenic right ventricular cardiomyopathy (ARVC)	3	35	72	8203	0.000232587	9.76548	Actn2; Dsc2; Dsg2
mmu04911	Insulin secretion	3	35	85	8203	0.00044012	8.27193	Atp1b2; Creb3l1; Gck
mmu04724	Glutamatergic synapse	3	35	114	8203	0.00132882	6.16767	Homer2; Kcnj3; Slc1a1
mmu04010	MAPK signaling pathway	5	35	294	8203	0.00135879	3.98591	Flnc; Hspa1l; Hspb1; Mapt; Ntf5
mmu04213	Longevity regulating pathway - multiple species	2	35	62	8203	0.00226538	7.56037	Cryab; Hspa1l
mmu00910	Nitrogen metabolism	1	35	17	8203	0.0023106	13.7866	Car14
mmu04915	Estrogen signaling pathway	3	35	133	8203	0.00234251	5.28657	Creb3l1; Hspa1l; Kcnj3
mmu04918	Thyroid hormone synthesis	2	35	73	8203	0.00360805	6.42114	Atp1b2; Creb3l1
mmu04964	Proximal tubule bicarbonate reclamation	1	35	22	8203	0.00387248	10.6532	Atp1b2
mmu04530	Tight junction	3	35	167	8203	0.00530503	4.21027	Myh2; Myh3; Myl2
mmu04022	cGMP - PKG signaling pathway	3	35	168	8203	0.00541807	4.1852	Atp1b2; Creb3l1; Myh7
mmu04950	Maturity onset diabetes of the young	1	35	27	8203	0.00580608	8.68042	Gck
mmu04974	Protein digestion and absorption	2	35	90	8203	0.00648655	5.20825	Atp1b2; Slc1a1
mmu00052	Galactose metabolism	1	35	32	8203	0.00809588	7.32411	Gck
mmu00500	Starch and sucrose metabolism	1	35	33	8203	0.00859525	7.10216	Gck
mmu04925	Aldosterone synthesis and secretion	2	35	100	8203	0.00867272	4.68743	Atp1b2; Creb3l1
mmu04922	Glucagon signaling pathway	2	35	102	8203	0.00915581	4.59552	Creb3l1; Gck
mmu04960	Aldosterone-regulated sodium reabsorption	1	35	38	8203	0.0112926	6.16767	Atp1b2
mmu04725	Cholinergic synapse	2	35	113	8203	0.0120935	4.14817	Creb3l1; Kcnj3
mmu04973	Carbohydrate digestion and absorption	1	35	43	8203	0.0143136	5.4505	Atp1b2
mmu04962	Vasopressin-regulated water reabsorption	1	35	43	8203	0.0143136	5.4505	Creb3l1
mmu04978	Mineral absorption	1	35	44	8203	0.0149554	5.32662	Atp1b2
mmu05030	Cocaine addiction	1	35	48	8203	0.0176442	4.88274	Creb3l1
mmu04930	Type II diabetes mellitus	1	35	48	8203	0.0176442	4.88274	Gck
mmu00520	Amino sugar and nucleotide sugar metabolism	1	35	49	8203	0.0183462	4.78309	Gck
mmu04728	Dopaminergic synapse	2	35	135	8203	0.0194353	3.47217	Creb3l1; Kcnj3
mmu05162	Measles	2	35	136	8203	0.0198163	3.44664	Hspa1l; Oas2
mmu04371	Apelin signaling pathway	2	35	138	8203	0.020591	3.39669	Myl2; Myl3
mmu04961	Endocrine and other factor-regulated calcium reabsorption	1	35	54	8203	0.0220302	4.34021	Atp1b2
mmu05134	Legionellosis	1	35	58	8203	0.0251796	4.04089	Hspa1l
mmu04370	VEGF signaling pathway	1	35	58	8203	0.0251796	4.04089	Hspb1
mmu00310	Lysine degradation	1	35	59	8203	0.0259941	3.9724	Setd1b
mmu05230	Central carbon metabolism in cancer	1	35	64	8203	0.0302253	3.66205	Gck
mmu04141	Protein processing in endoplasmic reticulum	2	35	163	8203	0.0316792	2.87572	Cryab; Hspa1l
mmu04630	Jak-STAT signaling pathway	2	35	164	8203	0.0321768	2.85819	Fhl1; Thpo
mmu04927	Cortisol synthesis and secretion	1	35	67	8203	0.032887	3.49808	Creb3l1
mmu05031	Amphetamine addiction	1	35	68	8203	0.0337942	3.44664	Creb3l1
mmu00010	Glycolysis / Gluconeogenesis	1	35	68	8203	0.0337942	3.44664	Gck
mmu05164	Influenza A	2	35	168	8203	0.0342085	2.79014	Hspa1l; Oas2
mmu04976	Bile secretion	1	35	71	8203	0.0365742	3.30101	Atp1b2
mmu04917	Prolactin signaling pathway	1	35	72	8203	0.0375201	3.25516	Gck
mmu04971	Gastric acid secretion	1	35	74	8203	0.03944	3.16718	Atp1b2
mmu04970	Salivary secretion	1	35	78	8203	0.0433899	3.00476	Atp1b2
mmu05132	Salmonella infection	1	35	78	8203	0.0433899	3.00476	Flnc
mmu03320	PPAR signaling pathway	1	35	85	8203	0.0506409	2.75731	Fabp3
mmu04024	cAMP signaling pathway	2	35	197	8203	0.0508881	2.37941	Atp1b2; Creb3l1
mmu04510	Focal adhesion	2	35	199	8203	0.0521623	2.35549	Flnc; Myl2
mmu05416	Viral myocarditis	1	35	87	8203	0.0527883	2.69392	Myh7
mmu04742	Taste transduction	1	35	88	8203	0.0538742	2.66331	Scn3a
mmu04211	Longevity regulating pathway - mammal	1	35	90	8203	0.05607	2.60413	Creb3l1
mmu04612	Antigen processing and presentation	1	35	90	8203	0.05607	2.60413	Hspa1l
mmu05032	Morphine addiction	1	35	92	8203	0.0582972	2.54752	Kcnj3
mmu04640	Hematopoietic cell lineage	1	35	94	8203	0.0605551	2.49331	Thpo
mmu05169	Epstein-Barr virus infection	2	35	216	8203	0.0636161	2.17011	Hspa1l; Hspb1
mmu05215	Prostate cancer	1	35	97	8203	0.0639981	2.4162	Creb3l1
mmu04713	Circadian entrainment	1	35	98	8203	0.0651605	2.39155	Kcnj3
mmu04916	Melanogenesis	1	35	100	8203	0.0675067	2.34371	Creb3l1
mmu04972	Pancreatic secretion	1	35	105	8203	0.0734943	2.23211	Atp1b2
mmu05146	Amoebiasis	1	35	106	8203	0.0747121	2.21105	Hspb1
mmu04668	TNF signaling pathway	1	35	108	8203	0.0771674	2.17011	Creb3l1
mmu05145	Toxoplasmosis	1	35	108	8203	0.0771674	2.17011	Hspa1l
mmu04931	Insulin resistance	1	35	109	8203	0.0784047	2.1502	Creb3l1
mmu04919	Thyroid hormone signaling pathway	1	35	115	8203	0.0859599	2.03801	Atp1b2
mmu04670	Leukocyte transendothelial migration	1	35	115	8203	0.0859599	2.03801	Myl2
mmu04722	Neurotrophin signaling pathway	1	35	121	8203	0.0937287	1.93695	Ntf5
mmu04152	AMPK signaling pathway	1	35	126	8203	0.100355	1.86009	Creb3l1
mmu04380	Osteoclast differentiation	1	35	127	8203	0.101696	1.84544	Calcr
mmu04926	Relaxin signaling pathway	1	35	131	8203	0.107111	1.78909	Creb3l1
mmu03040	Spliceosome	1	35	131	8203	0.107111	1.78909	Hspa1l
mmu04068	FoxO signaling pathway	1	35	132	8203	0.108477	1.77554	Homer2
mmu04726	Serotonergic synapse	1	35	132	8203	0.108477	1.77554	Kcnj3
mmu05160	Hepatitis C	1	35	134	8203	0.111224	1.74904	Oas2
mmu04120	Ubiquitin mediated proteolysis	1	35	138	8203	0.116772	1.69834	Mid1
mmu04910	Insulin signaling pathway	1	35	139	8203	0.118171	1.68613	Gck
mmu05161	Hepatitis B	1	35	143	8203	0.123807	1.63896	Creb3l1
mmu04723	Retrograde endocannabinoid signaling	1	35	150	8203	0.133828	1.56248	Kcnj3
mmu04921	Oxytocin signaling pathway	1	35	153	8203	0.13818	1.53184	Kcnj3
mmu04934	Cushing's syndrome	1	35	158	8203	0.145503	1.48336	Creb3l1
mmu04080	Neuroactive ligand-receptor interaction	2	35	312	8203	0.146677	1.50238	Calcr; Gpr50
mmu04621	NOD-like receptor signaling pathway	1	35	168	8203	0.160391	1.39507	Oas2
mmu05010	Alzheimer's disease	1	35	175	8203	0.170982	1.33927	Mapt
mmu04020	Calcium signaling pathway	1	35	183	8203	0.183232	1.28072	Tnnc1
mmu04151	PI3K-Akt signaling pathway	2	35	355	8203	0.19177	1.3204	Creb3l1; Ntf5
mmu05016	Huntington's disease	1	35	192	8203	0.197172	1.22068	Creb3l1
mmu05034	Alcoholism	1	35	199	8203	0.208111	1.17775	Creb3l1
mmu05205	Proteoglycans in cancer	1	35	203	8203	0.214394	1.15454	Flnc
mmu04810	Regulation of actin cytoskeleton	1	35	210	8203	0.225437	1.11605	Myl2
mmu05168	Herpes simplex infection	1	35	214	8203	0.23177	1.09519	Oas2
mmu04714	Thermogenesis	1	35	229	8203	0.255624	1.02346	Creb3l1
mmu05203	Viral carcinogenesis	1	35	229	8203	0.255624	1.02346	Creb3l1
mmu04014	Ras signaling pathway	1	35	233	8203	0.262004	1.00589	Ntf5
mmu04144	Endocytosis	1	35	269	8203	0.319378	0.871269	Hspa1l
mmu04060	Cytokine-cytokine receptor interaction	1	35	271	8203	0.322549	0.864839	Thpo
mmu05165	Human papillomavirus infection	1	35	349	8203	0.44241	0.671551	Creb3l1
