# Supplementary material for: Expression Profile Analysis of Long Non-coding RNA in OVX Models-Derived BMSCs for Postmenopausal Osteoporosis by RNA Sequencing and Bioinformatics
Source: Front Cell Dev Biol. 2021 Sep 30;9:719851. doi: 10.3389/fcell.2021.719851 (PMC8514751; doi:10.3389/fcell.2021.719851)
Supplement: Supplementary file 7 [file Table_7.XLSX]

## Sheet: k-core
Gene name	k-score
Fam19a3	23
BC048679	22
Ces5a	22
Gck	19
Dkk3	18
Serpina3n	17
Igll1	16
Glb1l2	15
Scd1	15
NONMMUT054704.2	15
Hoxa11	15
Akr1c6	15
Als2cr12	15
NONMMUT005069.2	14
Itpka	14
Thrsp	14
Plin1	14
Msmp	13
Ces1f	13
Thpo	12
NONMMUT096150.1	12
Dntt	12
Car5b	12
NONMMUT152088.1	12
Creb3l1	12
Tecrl	12
A530016L24Rik	12
Lep	12
NONMMUT064276.2	11
NONMMUT058238.2	11
Npy	11
NONMMUT095681.1	11
2310030G06Rik	11
NONMMUT034843.2	11
Sim2	11
Pdk4	10
Klra1	10
Inmt	10
NONMMUT090207.1	10
NONMMUT143689.1	10
NONMMUT090381.1	10
Kcnj3	10
Phf24	10
NONMMUT140753.1	10
Adamts8	10
NONMMUT051734.2	10
NONMMUT001142.2	10
Klhdc7a	9
NONMMUT134873.1	9
Egfl6	9
NONMMUT026970.2	9
NONMMUT098533.1	9
Cyp2f2	9
NONMMUT121015.1	9
Arg1	9
Acvr1c	9
1700024P16Rik	9
LOC102639700	9
NONMMUT027948.2	9
NONMMUT069358.2	9
Enpp2	9
Mybph	9
Cxcl14	9
Lgals12	8
Vpreb1	8
Nnat	8
Apoa2	8
NONMMUT107286.1	8
Prlr	8
NONMMUT083450.1	8
Bcan	8
NONMMUT110338.1	8
NONMMUT021336.2	8
NONMMUT136700.1	8
NONMMUT128701.1	8
Igf2bp3	8
Sln	8
NONMMUT090721.1	8
NONMMUT050134.2	8
NONMMUT037892.2	8
NONMMUT089389.1	8
Fam198a	8
Tmem45b	8
Cdh12	8
NONMMUT116426.1	7
C1qtnf7	7
Coch	7
NONMMUT022695.2	7
Klb	7
TCONS_00020971	7
Cygb	7
Chrne	7
Myl3	7
NONMMUT143237.1	7
NONMMUT154167.1	7
NONMMUT056073.2	7
NONMMUT056074.2	7
A2m	7
NONMMUT124496.1	7
NONMMUT073673.2	7
Cidec	7
NONMMUT007684.2	7
Cbln1	7
NONMMUT121604.1	7
NONMMUT047941.2	7
NONMMUT088607.1	7
Serpina3c	7
NONMMUT016319.2	7
NONMMUT011501.2	7
Rsph9	7
Hif3a	6
Aicda	6
NONMMUT062848.2	6
Ambn	6
NONMMUT003419.2	6
Adig	6
Lctl	6
NONMMUT054432.2	6
NONMMUT051622.2	6
Cfd	6
Bfsp2	6
NONMMUT016665.2	6
Aoc3	6
Trhde	6
Bmper	6
NONMMUT011309.2	6
NONMMUT067863.2	6
Csrp3	6
Igfals	6
NONMMUT009876.2	6
NONMMUT041628.2	6
Kcnt1	6
Ankrd1	6
Pmp2	5
NONMMUT010789.2	5
Adipoq	5
NONMMUT056165.2	5
NONMMUT143822.1	5
NONMMUT034071.2	5
NONMMUT011357.2	5
NONMMUT011353.2	5
NONMMUT011351.2	5
NONMMUT053640.2	5
NONMMUT025060.2	5
Trim34b	5
NONMMUT070535.2	5
Greb1	5
NONMMUT116406.1	5
NONMMUT143688.1	5
NONMMUT057364.2	5
NONMMUT052957.2	5
NONMMUT076269.1	5
Lrrtm4	5
NONMMUT009091.2	5
NONMMUT105736.1	5
Myl4	5
NONMMUT064687.2	5
NONMMUT041710.2	5
Vmn1r90	5
Pigr	5
NONMMUT033858.2	5
Gm22	5
NONMMUT127987.1	5
NONMMUT154321.1	5
NONMMUT148906.1	5
Krt79	5
Lhx9	5
Rp1	5
NONMMUT019862.2	5
Slc25a42	5
NONMMUT011001.2	5
NONMMUT154084.1	5
NONMMUT019331.2	5
Capn11	5
NONMMUT140969.1	5
Serpina3m	5
