# Supplementary material for: Expression Profile Analysis of Long Non-coding RNA in OVX Models-Derived BMSCs for Postmenopausal Osteoporosis by RNA Sequencing and Bioinformatics
Source: Front Cell Dev Biol. 2021 Sep 30;9:719851. doi: 10.3389/fcell.2021.719851 (PMC8514751; doi:10.3389/fcell.2021.719851)
Supplement: Supplementary file 8 [file Table_8.XLSX]

## Sheet: enrichment-go-OVX-vs-CON-Total
Table S8 GO annotations of the coexpression network
id	term	category	ListHits	ListTotal	PopHits	PopTotal	pval	Enrichment_score	Gene
GO:0005833	hemoglobin complex	cellular_component	3	639	5	104696	6.84038e-09	98.3061	TCONS_00020969; TCONS_00020970; TCONS_00020971
GO:0031720	haptoglobin binding	molecular_function	3	639	5	104696	6.84038e-09	98.3061	TCONS_00020969; TCONS_00020970; TCONS_00020971
GO:0031721	hemoglobin alpha binding	molecular_function	3	639	5	104696	6.84038e-09	98.3061	TCONS_00020969; TCONS_00020970; TCONS_00020971
GO:0031722	hemoglobin beta binding	molecular_function	3	639	5	104696	6.84038e-09	98.3061	TCONS_00020969; TCONS_00020970; TCONS_00020971
GO:0031838	haptoglobin-hemoglobin complex	cellular_component	3	639	6	104696	2.04216e-08	81.9218	TCONS_00020969; TCONS_00020970; TCONS_00020971
GO:0002904	positive regulation of B cell apoptotic process	biological_process	5	639	56	104696	1.26524e-06	14.6289	NONMMUT139425.1; NONMMUT139428.1; NONMMUT143686.1; NONMMUT143688.1; NONMMUT143689.1
GO:0030492	hemoglobin binding	molecular_function	3	639	14	104696	1.31084e-06	35.1093	TCONS_00020969; TCONS_00020970; TCONS_00020971
GO:0043063	intercellular bridge organization	biological_process	3	639	18	104696	3.93013e-06	27.3073	NONMMUT011351.2; NONMMUT011353.2; NONMMUT011357.2
GO:0048823	nucleate erythrocyte development	biological_process	2	639	6	104696	4.46442e-06	54.6145	NONMMUT050848.2; NONMMUT050856.2
GO:0060136	embryonic process involved in female pregnancy	biological_process	4	639	46	104696	9.29406e-06	14.2473	NONMMUT037892.2; NONMMUT037893.2; NONMMUT074129.2; NONMMUT107286.1
GO:0045730	respiratory burst	biological_process	3	639	23	104696	1.11006e-05	21.3709	NONMMUT071806.2; NONMMUT139425.1; NONMMUT139428.1
GO:0090204	protein localization to nuclear pore	biological_process	3	639	26	104696	1.84708e-05	18.905	NONMMUT001096.2; NONMMUT001098.2; NONMMUT007334.2
GO:0001069	regulatory region RNA binding	molecular_function	3	639	26	104696	1.84708e-05	18.905	NONMMUT006365.2; NONMMUT132556.1; NONMMUT149958.1
GO:0031510	SUMO activating enzyme complex	cellular_component	2	639	9	104696	1.84957e-05	36.4097	NONMMUT001096.2; NONMMUT001098.2
GO:0044330	canonical Wnt signaling pathway involved in positive regulation of wound healing	biological_process	4	639	55	104696	2.25434e-05	11.9159	NONMMUT048453.2; NONMMUT143686.1; NONMMUT143688.1; NONMMUT143689.1
GO:0001573	ganglioside metabolic process	biological_process	2	639	10	104696	2.63023e-05	32.7687	NONMMUT016178.2; NONMMUT016179.2
GO:0002863	positive regulation of inflammatory response to antigenic stimulus	biological_process	3	639	29	104696	2.89213e-05	16.9493	NONMMUT001162.2; NONMMUT139425.1; NONMMUT139428.1
GO:0018057	peptidyl-lysine oxidation	biological_process	2	639	11	104696	3.60013e-05	29.7897	NONMMUT021433.2; NONMMUT094575.1
GO:0031151	histone methyltransferase activity (H3-K79 specific)	molecular_function	1	639	2	104696	3.71934e-05	81.9218	NONMMUT006434.2
GO:0034729	histone H3-K79 methylation	biological_process	1	639	2	104696	3.71934e-05	81.9218	NONMMUT006434.2
GO:2000677	regulation of transcription regulatory region DNA binding	biological_process	1	639	2	104696	3.71934e-05	81.9218	NONMMUT006434.2
GO:0045016	mitochondrial magnesium ion transmembrane transport	biological_process	1	639	2	104696	3.71934e-05	81.9218	NONMMUT016731.2
GO:0034434	sterol esterification	biological_process	1	639	2	104696	3.71934e-05	81.9218	NONMMUT034843.2
GO:0019144	ADP-sugar diphosphatase activity	molecular_function	1	639	2	104696	3.71934e-05	81.9218	NONMMUT035480.2
GO:0019303	D-ribose catabolic process	biological_process	1	639	2	104696	3.71934e-05	81.9218	NONMMUT035480.2
GO:0034458	3'-5' RNA helicase activity	molecular_function	1	639	2	104696	3.71934e-05	81.9218	NONMMUT139491.1
GO:0035945	mitochondrial ncRNA surveillance	biological_process	1	639	2	104696	3.71934e-05	81.9218	NONMMUT139491.1
GO:0035946	mitochondrial mRNA surveillance	biological_process	1	639	2	104696	3.71934e-05	81.9218	NONMMUT139491.1
GO:0070827	chromatin maintenance	biological_process	1	639	2	104696	3.71934e-05	81.9218	NONMMUT139491.1
GO:2000827	mitochondrial RNA surveillance	biological_process	1	639	2	104696	3.71934e-05	81.9218	NONMMUT139491.1
GO:0002759	regulation of antimicrobial humoral response	biological_process	1	639	2	104696	3.71934e-05	81.9218	NONMMUT141429.1
GO:0050864	regulation of B cell activation	biological_process	1	639	2	104696	3.71934e-05	81.9218	NONMMUT141429.1
GO:0060381	positive regulation of single-stranded telomeric DNA binding	biological_process	1	639	2	104696	3.71934e-05	81.9218	NONMMUT152865.1
GO:0048311	mitochondrion distribution	biological_process	3	639	31	104696	3.79455e-05	15.8558	NONMMUT006463.2; NONMMUT061937.2; NONMMUT136084.1
GO:0071074	eukaryotic initiation factor eIF2 binding	molecular_function	4	639	64	104696	4.72262e-05	10.2402	NONMMUT142112.1; NONMMUT143686.1; NONMMUT143688.1; NONMMUT143689.1
GO:0047288	monosialoganglioside sialyltransferase activity	molecular_function	2	639	12	104696	4.77835e-05	27.3073	NONMMUT068560.2; NONMMUT068561.2
GO:0034109	homotypic cell-cell adhesion	biological_process	5	639	106	104696	5.13707e-05	7.72847	NONMMUT032453.2; NONMMUT048453.2; NONMMUT100310.1; NONMMUT139425.1; NONMMUT139428.1
GO:0030219	megakaryocyte differentiation	biological_process	3	639	36	104696	6.93399e-05	13.6536	NONMMUT037892.2; NONMMUT037893.2; NONMMUT107286.1
GO:0006848	pyruvate transport	biological_process	3	639	36	104696	6.93399e-05	13.6536	NONMMUT143686.1; NONMMUT143688.1; NONMMUT143689.1
GO:0044195	nucleoplasmic reticulum	cellular_component	3	639	36	104696	6.93399e-05	13.6536	NONMMUT143686.1; NONMMUT143688.1; NONMMUT143689.1
GO:0046722	lactic acid secretion	biological_process	3	639	36	104696	6.93399e-05	13.6536	NONMMUT143686.1; NONMMUT143688.1; NONMMUT143689.1
GO:0090096	positive regulation of metanephric cap mesenchymal cell proliferation	biological_process	3	639	36	104696	6.93399e-05	13.6536	NONMMUT143686.1; NONMMUT143688.1; NONMMUT143689.1
GO:0097165	nuclear stress granule	cellular_component	2	639	14	104696	7.83432e-05	23.4062	NONMMUT001096.2; NONMMUT001098.2
GO:0001514	selenocysteine incorporation	biological_process	3	639	38	104696	8.60554e-05	12.935	NONMMUT039626.2; NONMMUT049837.2; NONMMUT049839.2
GO:0032986	protein-DNA complex disassembly	biological_process	3	639	38	104696	8.60554e-05	12.935	NONMMUT143686.1; NONMMUT143688.1; NONMMUT143689.1
GO:0035457	cellular response to interferon-alpha	biological_process	4	639	73	104696	8.89308e-05	8.97773	NONMMUT099243.1; NONMMUT143686.1; NONMMUT143688.1; NONMMUT143689.1
GO:2001022	positive regulation of response to DNA damage stimulus	biological_process	4	639	74	104696	9.48984e-05	8.85641	NONMMUT143056.1; NONMMUT143686.1; NONMMUT143688.1; NONMMUT143689.1
GO:0044388	small protein activating enzyme binding	molecular_function	2	639	15	104696	9.74843e-05	21.8458	NONMMUT001096.2; NONMMUT001098.2
GO:0045324	late endosome to vacuole transport	biological_process	2	639	15	104696	9.74843e-05	21.8458	NONMMUT021440.2; NONMMUT093203.1
GO:0071670	smooth muscle cell chemotaxis	biological_process	2	639	15	104696	9.74843e-05	21.8458	NONMMUT032559.2; NONMMUT127645.1
GO:0016071	mRNA metabolic process	biological_process	2	639	15	104696	9.74843e-05	21.8458	NONMMUT120871.1; NONMMUT120873.1
GO:0010469	regulation of signaling receptor activity	biological_process	3	639	40	104696	0.00010552	12.2883	NONMMUT083183.1; NONMMUT083194.1; NONMMUT113341.1
GO:0043279	response to alkaloid	biological_process	3	639	40	104696	0.00010552	12.2883	NONMMUT143686.1; NONMMUT143688.1; NONMMUT143689.1
GO:0042773	ATP synthesis coupled electron transport	biological_process	1	639	3	104696	0.000111128	54.6145	NONMMUT001226.2
GO:0048002	antigen processing and presentation of peptide antigen	biological_process	1	639	3	104696	0.000111128	54.6145	NONMMUT029297.2
GO:0044715	8-oxo-dGDP phosphatase activity	molecular_function	1	639	3	104696	0.000111128	54.6145	NONMMUT035480.2
GO:0098969	neurotransmitter receptor transport to postsynaptic membrane	biological_process	1	639	3	104696	0.000111128	54.6145	NONMMUT066114.2
GO:0010767	regulation of transcription from RNA polymerase II promoter in response to UV-induced DNA damage	biological_process	1	639	3	104696	0.000111128	54.6145	NONMMUT068614.2
GO:0035402	histone kinase activity (H3-T11 specific)	molecular_function	1	639	3	104696	0.000111128	54.6145	NONMMUT068614.2
GO:0060327	cytoplasmic actin-based contraction involved in cell motility	biological_process	1	639	3	104696	0.000111128	54.6145	NONMMUT105736.1
GO:0061163	endoplasmic reticulum polarization	biological_process	1	639	3	104696	0.000111128	54.6145	NONMMUT105736.1
GO:0061573	actin filament bundle retrograde transport	biological_process	1	639	3	104696	0.000111128	54.6145	NONMMUT105736.1
GO:0044088	regulation of vacuole organization	biological_process	1	639	3	104696	0.000111128	54.6145	NONMMUT136084.1
GO:0002842	positive regulation of T cell mediated immune response to tumor cell	biological_process	2	639	16	104696	0.000119436	20.4804	NONMMUT139425.1; NONMMUT139428.1
GO:0032600	chemokine receptor transport out of membrane raft	biological_process	2	639	16	104696	0.000119436	20.4804	NONMMUT139425.1; NONMMUT139428.1
GO:0032913	negative regulation of transforming growth factor beta3 production	biological_process	2	639	16	104696	0.000119436	20.4804	NONMMUT139425.1; NONMMUT139428.1
GO:0034107	negative regulation of erythrocyte clearance	biological_process	2	639	16	104696	0.000119436	20.4804	NONMMUT139425.1; NONMMUT139428.1
GO:0034119	negative regulation of erythrocyte aggregation	biological_process	2	639	16	104696	0.000119436	20.4804	NONMMUT139425.1; NONMMUT139428.1
GO:0042103	positive regulation of T cell homeostatic proliferation	biological_process	2	639	16	104696	0.000119436	20.4804	NONMMUT139425.1; NONMMUT139428.1
GO:0046014	negative regulation of T cell homeostatic proliferation	biological_process	2	639	16	104696	0.000119436	20.4804	NONMMUT139425.1; NONMMUT139428.1
GO:0106016	positive regulation of inflammatory response to wounding	biological_process	2	639	16	104696	0.000119436	20.4804	NONMMUT139425.1; NONMMUT139428.1
GO:0051306	mitotic sister chromatid separation	biological_process	3	639	43	104696	0.000140442	11.4309	NONMMUT011351.2; NONMMUT011353.2; NONMMUT011357.2
GO:0008118	N-acetyllactosaminide alpha-2,3-sialyltransferase activity	molecular_function	2	639	17	104696	0.000144371	19.2757	NONMMUT068560.2; NONMMUT068561.2
GO:0031718	type 1 cannabinoid receptor binding	molecular_function	2	639	17	104696	0.000144371	19.2757	NONMMUT083183.1; NONMMUT083194.1
GO:0106015	negative regulation of inflammatory response to wounding	biological_process	2	639	17	104696	0.000144371	19.2757	NONMMUT139425.1; NONMMUT139428.1
GO:0007140	male meiotic nuclear division	biological_process	5	639	128	104696	0.000145878	6.40014	NONMMUT011351.2; NONMMUT011353.2; NONMMUT011357.2; NONMMUT019331.2; NONMMUT123996.1
GO:1903862	positive regulation of oxidative phosphorylation	biological_process	3	639	44	104696	0.000153743	11.1711	NONMMUT143686.1; NONMMUT143688.1; NONMMUT143689.1
GO:1901896	positive regulation of calcium-transporting ATPase activity	biological_process	2	639	18	104696	0.000172459	18.2048	NONMMUT001096.2; NONMMUT001098.2
GO:0034686	integrin alphav-beta8 complex	cellular_component	2	639	18	104696	0.000172459	18.2048	NONMMUT016178.2; NONMMUT016179.2
GO:0031251	PAN complex	cellular_component	2	639	18	104696	0.000172459	18.2048	NONMMUT055306.2; TCONS_00018087
GO:0032091	negative regulation of protein binding	biological_process	10	639	470	104696	0.000179567	3.48603	NONMMUT011351.2; NONMMUT011353.2; NONMMUT011357.2; NONMMUT017307.2; NONMMUT050134.2; NONMMUT138882.1; NONMMUT143686.1; NONMMUT143688.1; NONMMUT143689.1; TCONS_00012349
GO:0071850	mitotic cell cycle arrest	biological_process	6	639	192	104696	0.000197261	5.12011	NONMMUT017983.2; NONMMUT057279.2; NONMMUT059197.2; NONMMUT064774.2; NONMMUT117988.1; NONMMUT122413.1
GO:0045759	negative regulation of action potential	biological_process	3	639	47	104696	0.000199102	10.4581	NONMMUT001096.2; NONMMUT001098.2; NONMMUT046643.2
GO:0016641	oxidoreductase activity, acting on the CH-NH2 group of donors, oxygen as acceptor	molecular_function	2	639	19	104696	0.000203867	17.2467	NONMMUT021433.2; NONMMUT094575.1
GO:0006879	cellular iron ion homeostasis	biological_process	6	639	194	104696	0.000210144	5.06732	NONMMUT067710.2; NONMMUT111679.1; NONMMUT132556.1; NONMMUT143686.1; NONMMUT143688.1; NONMMUT143689.1
GO:0009597	detection of virus	biological_process	1	639	4	104696	0.000221354	40.9609	NONMMUT018640.2
GO:1990511	piRNA biosynthetic process	biological_process	1	639	4	104696	0.000221354	40.9609	NONMMUT019331.2
GO:0014841	skeletal muscle satellite cell proliferation	biological_process	1	639	4	104696	0.000221354	40.9609	NONMMUT032453.2
GO:0033002	muscle cell proliferation	biological_process	1	639	4	104696	0.000221354	40.9609	NONMMUT032453.2
GO:0006636	unsaturated fatty acid biosynthetic process	biological_process	1	639	4	104696	0.000221354	40.9609	NONMMUT034843.2
GO:0010257	NADH dehydrogenase complex assembly	biological_process	1	639	4	104696	0.000221354	40.9609	NONMMUT046470.2
GO:0061752	telomeric repeat-containing RNA binding	molecular_function	1	639	4	104696	0.000221354	40.9609	NONMMUT050134.2
GO:0071795	K11-linked polyubiquitin modification-dependent protein binding	molecular_function	1	639	4	104696	0.000221354	40.9609	NONMMUT069879.2
GO:0071796	K6-linked polyubiquitin modification-dependent protein binding	molecular_function	1	639	4	104696	0.000221354	40.9609	NONMMUT069879.2
GO:1990450	linear polyubiquitin binding	molecular_function	1	639	4	104696	0.000221354	40.9609	NONMMUT072875.2
GO:0003940	L-iduronidase activity	molecular_function	1	639	4	104696	0.000221354	40.9609	NONMMUT121015.1
GO:0030209	dermatan sulfate catabolic process	biological_process	1	639	4	104696	0.000221354	40.9609	NONMMUT121015.1
GO:2000439	positive regulation of monocyte extravasation	biological_process	1	639	4	104696	0.000221354	40.9609	NONMMUT131964.1
GO:0050658	RNA transport	biological_process	1	639	4	104696	0.000221354	40.9609	NONMMUT149958.1
GO:0008608	attachment of spindle microtubules to kinetochore	biological_process	3	639	49	104696	0.000234239	10.0312	NONMMUT011351.2; NONMMUT011353.2; NONMMUT011357.2
GO:0070828	heterochromatin organization	biological_process	3	639	49	104696	0.000234239	10.0312	NONMMUT021433.2; NONMMUT042986.2; NONMMUT094575.1
GO:0004720	protein-lysine 6-oxidase activity	molecular_function	2	639	20	104696	0.000238756	16.3844	NONMMUT021433.2; NONMMUT094575.1
GO:0031545	peptidyl-proline 4-dioxygenase activity	molecular_function	2	639	20	104696	0.000238756	16.3844	NONMMUT067710.2; NONMMUT140753.1
GO:0019087	transformation of host cell by virus	biological_process	3	639	50	104696	0.000253383	9.83061	NONMMUT143686.1; NONMMUT143688.1; NONMMUT143689.1
GO:0061373	mammillary axonal complex development	biological_process	2	639	21	104696	0.000277286	15.6041	NONMMUT037113.2; NONMMUT106963.1
GO:1902748	positive regulation of lens fiber cell differentiation	biological_process	2	639	21	104696	0.000277286	15.6041	NONMMUT037113.2; NONMMUT106963.1
GO:0001959	regulation of cytokine-mediated signaling pathway	biological_process	2	639	21	104696	0.000277286	15.6041	NONMMUT139425.1; NONMMUT139428.1
GO:1903056	regulation of melanosome organization	biological_process	2	639	22	104696	0.000319613	14.8949	NONMMUT037113.2; NONMMUT106963.1
GO:0018401	peptidyl-proline hydroxylation to 4-hydroxy-L-proline	biological_process	2	639	22	104696	0.000319613	14.8949	NONMMUT067710.2; NONMMUT140753.1
GO:0006801	superoxide metabolic process	biological_process	4	639	96	104696	0.000322567	6.82681	NONMMUT034983.2; NONMMUT034984.2; NONMMUT071806.2; NONMMUT145773.1
GO:0030851	granulocyte differentiation	biological_process	4	639	97	104696	0.000338404	6.75643	NONMMUT037892.2; NONMMUT037893.2; NONMMUT050134.2; NONMMUT107286.1
GO:0009101	glycoprotein biosynthetic process	biological_process	3	639	54	104696	0.000341308	9.10242	NONMMUT034049.2; NONMMUT068560.2; NONMMUT068561.2
GO:0071800	podosome assembly	biological_process	2	639	23	104696	0.000365889	14.2473	NONMMUT034983.2; NONMMUT034984.2
GO:0032383	regulation of intracellular cholesterol transport	biological_process	1	639	5	104696	0.000367428	32.7687	NONMMUT005589.2
GO:0001555	oocyte growth	biological_process	1	639	5	104696	0.000367428	32.7687	NONMMUT024924.2
GO:0033561	regulation of water loss via skin	biological_process	1	639	5	104696	0.000367428	32.7687	NONMMUT034843.2
GO:0071492	cellular response to UV-A	biological_process	1	639	5	104696	0.000367428	32.7687	NONMMUT043302.2
GO:0038128	ERBB2 signaling pathway	biological_process	1	639	5	104696	0.000367428	32.7687	NONMMUT046348.2
GO:2001226	negative regulation of chloride transport	biological_process	1	639	5	104696	0.000367428	32.7687	NONMMUT053231.2
GO:1990393	3M complex	cellular_component	1	639	5	104696	0.000367428	32.7687	NONMMUT060081.2
GO:0003881	CDP-diacylglycerol-inositol 3-phosphatidyltransferase activity	molecular_function	1	639	5	104696	0.000367428	32.7687	NONMMUT063697.2
GO:0046341	CDP-diacylglycerol metabolic process	biological_process	1	639	5	104696	0.000367428	32.7687	NONMMUT063697.2
GO:1900124	negative regulation of nodal receptor complex assembly	biological_process	1	639	5	104696	0.000367428	32.7687	NONMMUT079429.1
GO:0045031	ATP-activated adenosine receptor activity	molecular_function	1	639	5	104696	0.000367428	32.7687	NONMMUT113341.1
GO:0045032	ADP-activated adenosine receptor activity	molecular_function	1	639	5	104696	0.000367428	32.7687	NONMMUT113341.1
GO:0090075	relaxation of muscle	biological_process	1	639	5	104696	0.000367428	32.7687	NONMMUT113341.1
GO:0034693	U11/U12 snRNP	cellular_component	1	639	5	104696	0.000367428	32.7687	NONMMUT138593.1
GO:0044336	canonical Wnt signaling pathway involved in negative regulation of apoptotic process	biological_process	4	639	100	104696	0.000389456	6.55374	NONMMUT058147.2; NONMMUT143686.1; NONMMUT143688.1; NONMMUT143689.1
GO:0042438	melanin biosynthetic process	biological_process	2	639	24	104696	0.000416266	13.6536	NONMMUT022391.2; NONMMUT062608.2
GO:0018024	histone-lysine N-methyltransferase activity	molecular_function	6	639	220	104696	0.00044848	4.46846	NONMMUT006434.2; NONMMUT024924.2; NONMMUT036142.2; NONMMUT042986.2; NONMMUT054404.2; NONMMUT149377.1
GO:0046641	positive regulation of alpha-beta T cell proliferation	biological_process	4	639	104	104696	0.000466316	6.30167	NONMMUT001162.2; NONMMUT139425.1; NONMMUT139428.1; NONMMUT142766.1
GO:0072675	osteoclast fusion	biological_process	2	639	25	104696	0.000470888	13.1075	NONMMUT034983.2; NONMMUT034984.2
GO:0033632	regulation of cell-cell adhesion mediated by integrin	biological_process	2	639	25	104696	0.000470888	13.1075	NONMMUT139425.1; NONMMUT139428.1
GO:0045656	negative regulation of monocyte differentiation	biological_process	4	639	106	104696	0.000508772	6.18277	NONMMUT041919.2; NONMMUT143686.1; NONMMUT143688.1; NONMMUT143689.1
GO:0019432	triglyceride biosynthetic process	biological_process	3	639	60	104696	0.000511292	8.19218	NONMMUT035116.2; NONMMUT053321.2; TCONS_00022524
GO:0005044	scavenger receptor activity	molecular_function	5	639	162	104696	0.000516663	5.0569	NONMMUT021433.2; NONMMUT032453.2; NONMMUT045118.2; NONMMUT094575.1; NONMMUT112089.1
GO:0045272	plasma membrane respiratory chain complex I	cellular_component	1	639	6	104696	0.00054891	27.3073	NONMMUT001226.2
GO:2000266	regulation of blood coagulation, intrinsic pathway	biological_process	1	639	6	104696	0.00054891	27.3073	NONMMUT003407.2
GO:2000212	negative regulation of glutamate metabolic process	biological_process	1	639	6	104696	0.00054891	27.3073	NONMMUT006463.2
GO:0034455	t-UTP complex	cellular_component	1	639	6	104696	0.00054891	27.3073	NONMMUT012423.2
GO:0030735	carnosine N-methyltransferase activity	molecular_function	1	639	6	104696	0.00054891	27.3073	NONMMUT034071.2
GO:0035498	carnosine metabolic process	biological_process	1	639	6	104696	0.00054891	27.3073	NONMMUT034071.2
GO:0004020	adenylylsulfate kinase activity	molecular_function	1	639	6	104696	0.00054891	27.3073	NONMMUT034477.2
GO:0004781	sulfate adenylyltransferase (ATP) activity	molecular_function	1	639	6	104696	0.00054891	27.3073	NONMMUT034477.2
GO:0050428	3'-phosphoadenosine 5'-phosphosulfate biosynthetic process	biological_process	1	639	6	104696	0.00054891	27.3073	NONMMUT034477.2
GO:0009191	ribonucleoside diphosphate catabolic process	biological_process	1	639	6	104696	0.00054891	27.3073	NONMMUT035480.2
GO:0008579	JUN kinase phosphatase activity	molecular_function	1	639	6	104696	0.00054891	27.3073	NONMMUT038192.2
GO:0030821	negative regulation of cAMP catabolic process	biological_process	1	639	6	104696	0.00054891	27.3073	NONMMUT067710.2
GO:0051344	negative regulation of cyclic-nucleotide phosphodiesterase activity	biological_process	1	639	6	104696	0.00054891	27.3073	NONMMUT067710.2
GO:1905290	negative regulation of CAMKK-AMPK signaling cascade	biological_process	1	639	6	104696	0.00054891	27.3073	NONMMUT067710.2
GO:0032307	negative regulation of prostaglandin secretion	biological_process	1	639	6	104696	0.00054891	27.3073	NONMMUT074129.2
GO:0047676	arachidonate-CoA ligase activity	molecular_function	1	639	6	104696	0.00054891	27.3073	NONMMUT074129.2
GO:0051100	negative regulation of binding	biological_process	1	639	6	104696	0.00054891	27.3073	NONMMUT113341.1
GO:0006027	glycosaminoglycan catabolic process	biological_process	1	639	6	104696	0.00054891	27.3073	NONMMUT121015.1
GO:0016532	superoxide dismutase copper chaperone activity	molecular_function	1	639	6	104696	0.00054891	27.3073	NONMMUT145773.1
GO:0045577	regulation of B cell differentiation	biological_process	5	639	166	104696	0.000587335	4.93505	NONMMUT011883.2; NONMMUT014807.2; NONMMUT014812.2; NONMMUT139425.1; NONMMUT139428.1
GO:0004366	glycerol-3-phosphate O-acyltransferase activity	molecular_function	2	639	27	104696	0.000593438	12.1366	NONMMUT035116.2; NONMMUT053321.2
GO:0071276	cellular response to cadmium ion	biological_process	4	639	110	104696	0.000602325	5.95795	NONMMUT001096.2; NONMMUT001098.2; NONMMUT141995.1; NONMMUT148121.1
GO:0000398	mRNA splicing, via spliceosome	biological_process	8	639	380	104696	0.000625246	3.44934	NONMMUT011309.2; NONMMUT050342.2; NONMMUT057983.2; NONMMUT063992.2; NONMMUT117048.1; NONMMUT138593.1; NONMMUT149958.1; TCONS_00010166
GO:0001779	natural killer cell differentiation	biological_process	4	639	111	104696	0.000627602	5.90427	NONMMUT037892.2; NONMMUT037893.2; NONMMUT079296.1; NONMMUT107286.1
GO:0045821	positive regulation of glycolytic process	biological_process	4	639	111	104696	0.000627602	5.90427	NONMMUT048445.2; NONMMUT143686.1; NONMMUT143688.1; NONMMUT143689.1
GO:0003729	mRNA binding	molecular_function	15	639	1015	104696	0.000631367	2.42133	NONMMUT006365.2; NONMMUT008492.2; NONMMUT014807.2; NONMMUT014812.2; NONMMUT051783.2; NONMMUT053093.2; NONMMUT053435.2; NONMMUT057777.2; NONMMUT097895.1; NONMMUT103061.1; NONMMUT138593.1; NONMMUT143686.1; NONMMUT143688.1; NONMMUT143689.1; NONMMUT154271.1
GO:0002082	regulation of oxidative phosphorylation	biological_process	3	639	64	104696	0.000653511	7.68016	NONMMUT143686.1; NONMMUT143688.1; NONMMUT143689.1
GO:0075522	IRES-dependent viral translational initiation	biological_process	2	639	28	104696	0.000661645	11.7031	NONMMUT006365.2; NONMMUT097748.1
GO:0031638	zymogen activation	biological_process	2	639	28	104696	0.000661645	11.7031	NONMMUT045118.2; NONMMUT112089.1
GO:0033634	positive regulation of cell-cell adhesion mediated by integrin	biological_process	2	639	28	104696	0.000661645	11.7031	NONMMUT139425.1; NONMMUT139428.1
GO:0044337	canonical Wnt signaling pathway involved in positive regulation of apoptotic process	biological_process	3	639	66	104696	0.000734202	7.44743	NONMMUT143686.1; NONMMUT143688.1; NONMMUT143689.1
GO:0030578	PML body organization	biological_process	2	639	29	104696	0.000734651	11.2996	NONMMUT001096.2; NONMMUT001098.2
GO:1990758	mitotic sister chromatid biorientation	biological_process	2	639	29	104696	0.000734651	11.2996	NONMMUT009145.2; NONMMUT085021.1
GO:0006641	triglyceride metabolic process	biological_process	6	639	240	104696	0.000749303	4.09609	NONMMUT034843.2; NONMMUT035116.2; NONMMUT054272.2; NONMMUT074129.2; NONMMUT148904.1; NONMMUT148906.1
GO:0033549	MAP kinase phosphatase activity	molecular_function	1	639	7	104696	0.000765363	23.4062	NONMMUT012104.2
GO:0043506	regulation of JUN kinase activity	biological_process	1	639	7	104696	0.000765363	23.4062	NONMMUT017307.2
GO:0035441	cell migration involved in vasculogenesis	biological_process	1	639	7	104696	0.000765363	23.4062	NONMMUT032559.2
GO:1990077	primosome complex	cellular_component	1	639	7	104696	0.000765363	23.4062	NONMMUT077531.1
GO:0030156	benzodiazepine receptor binding	molecular_function	1	639	7	104696	0.000765363	23.4062	NONMMUT084142.1
GO:0004034	aldose 1-epimerase activity	molecular_function	1	639	7	104696	0.000765363	23.4062	NONMMUT102539.1
GO:0019318	hexose metabolic process	biological_process	1	639	7	104696	0.000765363	23.4062	NONMMUT102539.1
GO:1990712	HFE-transferrin receptor complex	cellular_component	1	639	7	104696	0.000765363	23.4062	NONMMUT111679.1
GO:0010041	response to iron(III) ion	biological_process	1	639	7	104696	0.000765363	23.4062	NONMMUT132556.1
GO:0072705	cellular response to mercaptoethanol	biological_process	1	639	7	104696	0.000765363	23.4062	NONMMUT132556.1
GO:1904456	negative regulation of neuronal action potential	biological_process	1	639	7	104696	0.000765363	23.4062	NONMMUT138690.1
GO:0000962	positive regulation of mitochondrial RNA catabolic process	biological_process	1	639	7	104696	0.000765363	23.4062	NONMMUT139491.1
GO:0000965	mitochondrial RNA 3'-end processing	biological_process	1	639	7	104696	0.000765363	23.4062	NONMMUT139491.1
GO:0045025	mitochondrial degradosome	cellular_component	1	639	7	104696	0.000765363	23.4062	NONMMUT139491.1
GO:1902175	regulation of oxidative stress-induced intrinsic apoptotic signaling pathway	biological_process	1	639	7	104696	0.000765363	23.4062	NONMMUT140753.1
GO:1905663	positive regulation of telomerase RNA reverse transcriptase activity	biological_process	1	639	7	104696	0.000765363	23.4062	NONMMUT149958.1
GO:0017129	triglyceride binding	molecular_function	1	639	7	104696	0.000765363	23.4062	TCONS_00022524
GO:0071638	negative regulation of monocyte chemotactic protein-1 production	biological_process	3	639	67	104696	0.000777077	7.33628	NONMMUT031031.2; NONMMUT139425.1; NONMMUT139428.1
GO:0019825	oxygen binding	molecular_function	3	639	67	104696	0.000777077	7.33628	TCONS_00020969; TCONS_00020970; TCONS_00020971
GO:0004601	peroxidase activity	molecular_function	4	639	117	104696	0.000796314	5.60149	NONMMUT106922.1; TCONS_00020969; TCONS_00020970; TCONS_00020971
GO:0071962	mitotic sister chromatid cohesion, centromeric	biological_process	2	639	30	104696	0.000812589	10.9229	NONMMUT009145.2; NONMMUT085021.1
GO:0097403	cellular response to raffinose	biological_process	2	639	30	104696	0.000812589	10.9229	NONMMUT014807.2; NONMMUT014812.2
GO:0060351	cartilage development involved in endochondral bone morphogenesis	biological_process	2	639	30	104696	0.000812589	10.9229	NONMMUT024883.2; NONMMUT056967.2
GO:0019776	Atg8 ligase activity	molecular_function	2	639	30	104696	0.000812589	10.9229	NONMMUT032280.2; NONMMUT144634.1
GO:0034663	endoplasmic reticulum chaperone complex	cellular_component	3	639	69	104696	0.000868077	7.12363	NONMMUT006689.2; NONMMUT140753.1; NONMMUT150407.1
GO:0000188	inactivation of MAPK activity	biological_process	5	639	179	104696	0.000869896	4.57663	NONMMUT008740.2; NONMMUT012104.2; NONMMUT038192.2; NONMMUT083250.1; NONMMUT123117.1
GO:0031468	nuclear envelope reassembly	biological_process	2	639	31	104696	0.000895587	10.5705	NONMMUT021440.2; NONMMUT093203.1
GO:1903758	negative regulation of transcription from RNA polymerase II promoter by histone modification	biological_process	2	639	31	104696	0.000895587	10.5705	NONMMUT041144.2; NONMMUT050134.2
GO:0098532	histone H3-K27 trimethylation	biological_process	2	639	32	104696	0.000983769	10.2402	NONMMUT011001.2; NONMMUT016665.2
GO:1990430	extracellular matrix protein binding	molecular_function	2	639	32	104696	0.000983769	10.2402	NONMMUT016178.2; NONMMUT016179.2
GO:0070492	oligosaccharide binding	molecular_function	2	639	32	104696	0.000983769	10.2402	NONMMUT021433.2; NONMMUT094575.1
GO:0015810	aspartate transmembrane transport	biological_process	2	639	32	104696	0.000983769	10.2402	NONMMUT055639.2; NONMMUT143056.1
GO:0000823	inositol-1,4,5-trisphosphate 6-kinase activity	molecular_function	1	639	8	104696	0.00101636	20.4804	NONMMUT006157.2
GO:0000824	inositol tetrakisphosphate 3-kinase activity	molecular_function	1	639	8	104696	0.00101636	20.4804	NONMMUT006157.2
GO:1904411	positive regulation of secretory granule organization	biological_process	1	639	8	104696	0.00101636	20.4804	NONMMUT006365.2
GO:0031247	actin rod assembly	biological_process	1	639	8	104696	0.00101636	20.4804	NONMMUT006689.2
GO:0061646	positive regulation of glutamate neurotransmitter secretion in response to membrane depolarization	biological_process	1	639	8	104696	0.00101636	20.4804	NONMMUT017307.2
GO:0009200	deoxyribonucleoside triphosphate metabolic process	biological_process	1	639	8	104696	0.00101636	20.4804	NONMMUT023236.2
GO:0002504	antigen processing and presentation of peptide or polysaccharide antigen via MHC class II	biological_process	1	639	8	104696	0.00101636	20.4804	NONMMUT029297.2
GO:0009583	detection of light stimulus	biological_process	1	639	8	104696	0.00101636	20.4804	NONMMUT053640.2
GO:0051463	negative regulation of cortisol secretion	biological_process	1	639	8	104696	0.00101636	20.4804	NONMMUT054272.2
GO:0061582	intestinal epithelial cell migration	biological_process	1	639	8	104696	0.00101636	20.4804	NONMMUT054272.2
GO:0001787	natural killer cell proliferation	biological_process	1	639	8	104696	0.00101636	20.4804	NONMMUT079296.1
GO:0038052	RNA polymerase II transcription factor activity, estrogen-activated sequence-specific DNA binding	molecular_function	1	639	8	104696	0.00101636	20.4804	NONMMUT079674.1
GO:0098888	extrinsic component of presynaptic membrane	cellular_component	1	639	8	104696	0.00101636	20.4804	NONMMUT124674.1
GO:0098890	extrinsic component of postsynaptic membrane	cellular_component	1	639	8	104696	0.00101636	20.4804	NONMMUT124674.1
GO:0071283	cellular response to iron(III) ion	biological_process	1	639	8	104696	0.00101636	20.4804	NONMMUT132556.1
GO:0033306	phytol metabolic process	biological_process	1	639	8	104696	0.00101636	20.4804	NONMMUT139065.1
GO:0004656	procollagen-proline 4-dioxygenase activity	molecular_function	1	639	8	104696	0.00101636	20.4804	NONMMUT140753.1
GO:0016222	procollagen-proline 4-dioxygenase complex	cellular_component	1	639	8	104696	0.00101636	20.4804	NONMMUT140753.1
GO:0070976	TIR domain binding	molecular_function	1	639	8	104696	0.00101636	20.4804	NONMMUT143056.1
GO:1900163	positive regulation of phospholipid scramblase activity	biological_process	1	639	8	104696	0.00101636	20.4804	NONMMUT143056.1
GO:2000753	positive regulation of glucosylceramide catabolic process	biological_process	1	639	8	104696	0.00101636	20.4804	NONMMUT143056.1
GO:2000755	positive regulation of sphingomyelin catabolic process	biological_process	1	639	8	104696	0.00101636	20.4804	NONMMUT143056.1
GO:0000153	cytoplasmic ubiquitin ligase complex	cellular_component	1	639	8	104696	0.00101636	20.4804	NONMMUT144634.1
GO:0071583	negative regulation of zinc ion transmembrane transport	biological_process	1	639	8	104696	0.00101636	20.4804	NONMMUT151243.1
GO:1904568	cellular response to wortmannin	biological_process	1	639	8	104696	0.00101636	20.4804	TCONS_00010166
GO:0032436	positive regulation of proteasomal ubiquitin-dependent protein catabolic process	biological_process	11	639	671	104696	0.00101985	2.68596	NONMMUT001096.2; NONMMUT001098.2; NONMMUT029355.2; NONMMUT029359.2; NONMMUT031031.2; NONMMUT031640.2; NONMMUT069358.2; NONMMUT088085.1; NONMMUT138882.1; NONMMUT145704.1; NONMMUT153852.1
GO:0043473	pigmentation	biological_process	7	639	330	104696	0.00106594	3.47547	NONMMUT022391.2; NONMMUT058147.2; NONMMUT062608.2; NONMMUT073301.2; NONMMUT143686.1; NONMMUT143688.1; NONMMUT143689.1
GO:0032466	negative regulation of cytokinesis	biological_process	3	639	73	104696	0.00107215	6.73329	NONMMUT011351.2; NONMMUT011353.2; NONMMUT011357.2
GO:0000320	re-entry into mitotic cell cycle	biological_process	3	639	73	104696	0.00107215	6.73329	NONMMUT143686.1; NONMMUT143688.1; NONMMUT143689.1
GO:0007007	inner mitochondrial membrane organization	biological_process	3	639	73	104696	0.00107215	6.73329	NONMMUT143686.1; NONMMUT143688.1; NONMMUT143689.1
GO:0071472	cellular response to salt stress	biological_process	2	639	33	104696	0.00107726	9.92991	NONMMUT014807.2; NONMMUT014812.2
GO:0048385	regulation of retinoic acid receptor signaling pathway	biological_process	2	639	33	104696	0.00107726	9.92991	NONMMUT117689.1; NONMMUT123996.1
GO:0010569	regulation of double-strand break repair via homologous recombination	biological_process	3	639	74	104696	0.001128	6.6423	NONMMUT050134.2; NONMMUT058242.2; NONMMUT068614.2
GO:0031086	nuclear-transcribed mRNA catabolic process, deadenylation-independent decay	biological_process	2	639	34	104696	0.00117618	9.63785	NONMMUT014807.2; NONMMUT014812.2
GO:1902172	regulation of keratinocyte apoptotic process	biological_process	2	639	34	104696	0.00117618	9.63785	NONMMUT014807.2; NONMMUT014812.2
GO:1904582	positive regulation of intracellular mRNA localization	biological_process	2	639	34	104696	0.00117618	9.63785	NONMMUT014807.2; NONMMUT014812.2
GO:0048023	positive regulation of melanin biosynthetic process	biological_process	2	639	34	104696	0.00117618	9.63785	NONMMUT037113.2; NONMMUT106963.1
GO:0036316	SREBP-SCAP complex retention in endoplasmic reticulum	biological_process	2	639	34	104696	0.00117618	9.63785	NONMMUT148904.1; NONMMUT148906.1
GO:0070862	negative regulation of protein exit from endoplasmic reticulum	biological_process	2	639	34	104696	0.00117618	9.63785	NONMMUT148904.1; NONMMUT148906.1
GO:0046325	negative regulation of glucose import	biological_process	4	639	129	104696	0.00123234	5.08042	NONMMUT079674.1; NONMMUT143686.1; NONMMUT143688.1; NONMMUT143689.1
GO:1990743	protein sialylation	biological_process	3	639	76	104696	0.00124574	6.46751	NONMMUT068560.2; NONMMUT068561.2; NONMMUT140723.1
GO:0033625	positive regulation of integrin activation	biological_process	2	639	35	104696	0.00128064	9.36249	NONMMUT139425.1; NONMMUT139428.1
GO:0060382	regulation of DNA strand elongation	biological_process	1	639	9	104696	0.00130146	18.2048	NONMMUT002578.2
GO:1990968	modulation by host of RNA binding by virus	biological_process	1	639	9	104696	0.00130146	18.2048	NONMMUT002578.2
GO:1990969	modulation by host of viral RNA-binding transcription factor activity	biological_process	1	639	9	104696	0.00130146	18.2048	NONMMUT002578.2
GO:0006348	chromatin silencing at telomere	biological_process	1	639	9	104696	0.00130146	18.2048	NONMMUT006434.2
GO:0004167	dopachrome isomerase activity	molecular_function	1	639	9	104696	0.00130146	18.2048	NONMMUT022391.2
GO:0006583	melanin biosynthetic process from tyrosine	biological_process	1	639	9	104696	0.00130146	18.2048	NONMMUT022391.2
GO:0042289	MHC class II protein binding	molecular_function	1	639	9	104696	0.00130146	18.2048	NONMMUT024883.2
GO:0001595	angiotensin receptor activity	molecular_function	1	639	9	104696	0.00130146	18.2048	NONMMUT028258.2
GO:0014816	skeletal muscle satellite cell differentiation	biological_process	1	639	9	104696	0.00130146	18.2048	NONMMUT032453.2
GO:0060352	cell adhesion molecule production	biological_process	1	639	9	104696	0.00130146	18.2048	NONMMUT034049.2
GO:0000103	sulfate assimilation	biological_process	1	639	9	104696	0.00130146	18.2048	NONMMUT034477.2
GO:0051650	establishment of vesicle localization	biological_process	1	639	9	104696	0.00130146	18.2048	NONMMUT072875.2
GO:0003896	DNA primase activity	molecular_function	1	639	9	104696	0.00130146	18.2048	NONMMUT077531.1
GO:0010730	negative regulation of hydrogen peroxide biosynthetic process	biological_process	1	639	9	104696	0.00130146	18.2048	NONMMUT098018.1
GO:0033499	galactose catabolic process via UDP-galactose	biological_process	1	639	9	104696	0.00130146	18.2048	NONMMUT102539.1
GO:0070724	BMP receptor complex	cellular_component	1	639	9	104696	0.00130146	18.2048	NONMMUT111679.1
GO:0004567	beta-mannosidase activity	molecular_function	1	639	9	104696	0.00130146	18.2048	NONMMUT114220.1
GO:0046355	mannan catabolic process	biological_process	1	639	9	104696	0.00130146	18.2048	NONMMUT114220.1
GO:0008318	protein prenyltransferase activity	molecular_function	1	639	9	104696	0.00130146	18.2048	NONMMUT145877.1
GO:1990715	mRNA CDS binding	molecular_function	1	639	9	104696	0.00130146	18.2048	NONMMUT149958.1
GO:1900220	semaphorin-plexin signaling pathway involved in bone trabecula morphogenesis	biological_process	1	639	9	104696	0.00130146	18.2048	NONMMUT153467.1
GO:0072422	signal transduction involved in DNA damage checkpoint	biological_process	1	639	9	104696	0.00130146	18.2048	TCONS_00010166
GO:0090082	positive regulation of heart induction by negative regulation of canonical Wnt signaling pathway	biological_process	1	639	9	104696	0.00130146	18.2048	TCONS_00012349
GO:1901296	negative regulation of canonical Wnt signaling pathway involved in cardiac muscle cell fate commitment	biological_process	1	639	9	104696	0.00130146	18.2048	TCONS_00012349
GO:1904723	negative regulation of Wnt-Frizzled-LRP5/6 complex assembly	biological_process	1	639	9	104696	0.00130146	18.2048	TCONS_00012349
GO:1904958	positive regulation of midbrain dopaminergic neuron differentiation	biological_process	1	639	9	104696	0.00130146	18.2048	TCONS_00012349
GO:0004751	ribose-5-phosphate isomerase activity	molecular_function	1	639	9	104696	0.00130146	18.2048	TCONS_00019993
GO:0048382	mesendoderm development	biological_process	2	639	36	104696	0.00139075	9.10242	NONMMUT014807.2; NONMMUT014812.2
GO:0031669	cellular response to nutrient levels	biological_process	2	639	36	104696	0.00139075	9.10242	NONMMUT048445.2; NONMMUT110144.1
GO:1901303	negative regulation of cargo loading into COPII-coated vesicle	biological_process	2	639	36	104696	0.00139075	9.10242	NONMMUT148904.1; NONMMUT148906.1
GO:0032515	negative regulation of phosphoprotein phosphatase activity	biological_process	3	639	80	104696	0.00150653	6.14413	NONMMUT009145.2; NONMMUT085021.1; NONMMUT146251.1
GO:0071731	response to nitric oxide	biological_process	2	639	37	104696	0.00150664	8.85641	NONMMUT011952.2; NONMMUT067710.2
GO:0060125	negative regulation of growth hormone secretion	biological_process	2	639	37	104696	0.00150664	8.85641	NONMMUT026390.2; NONMMUT054272.2
GO:0032753	positive regulation of interleukin-4 production	biological_process	4	639	136	104696	0.00155652	4.81893	NONMMUT001162.2; NONMMUT035728.2; NONMMUT146592.1; NONMMUT147211.1
GO:0045657	positive regulation of monocyte differentiation	biological_process	3	639	81	104696	0.00157722	6.06828	NONMMUT014807.2; NONMMUT014812.2; NONMMUT148121.1
GO:0008610	lipid biosynthetic process	biological_process	4	639	137	104696	0.00160749	4.78375	NONMMUT034843.2; NONMMUT038047.2; NONMMUT048445.2; NONMMUT074129.2
GO:0000417	HIR complex	cellular_component	1	639	10	104696	0.00162025	16.3844	NONMMUT025783.2
GO:0030702	chromatin silencing at centromere	biological_process	1	639	10	104696	0.00162025	16.3844	NONMMUT025783.2
GO:0047322	[hydroxymethylglutaryl-CoA reductase (NADPH)] kinase activity	molecular_function	1	639	10	104696	0.00162025	16.3844	NONMMUT048445.2
GO:0050405	[acetyl-CoA carboxylase] kinase activity	molecular_function	1	639	10	104696	0.00162025	16.3844	NONMMUT048445.2
GO:0006482	protein demethylation	biological_process	1	639	10	104696	0.00162025	16.3844	NONMMUT050134.2
GO:0032451	demethylase activity	molecular_function	1	639	10	104696	0.00162025	16.3844	NONMMUT050134.2
GO:0046037	GMP metabolic process	biological_process	1	639	10	104696	0.00162025	16.3844	NONMMUT053640.2
GO:0033277	abortive mitotic cell cycle	biological_process	1	639	10	104696	0.00162025	16.3844	NONMMUT054272.2
GO:0010720	positive regulation of cell development	biological_process	1	639	10	104696	0.00162025	16.3844	NONMMUT056967.2
GO:0034381	plasma lipoprotein particle clearance	biological_process	1	639	10	104696	0.00162025	16.3844	NONMMUT065344.2
GO:0016602	CCAAT-binding factor complex	cellular_component	1	639	10	104696	0.00162025	16.3844	NONMMUT065531.2
GO:0048250	iron import into the mitochondrion	biological_process	1	639	10	104696	0.00162025	16.3844	NONMMUT094565.1
GO:0035589	G-protein coupled purinergic nucleotide receptor signaling pathway	biological_process	1	639	10	104696	0.00162025	16.3844	NONMMUT113341.1
GO:0019166	trans-2-enoyl-CoA reductase (NADPH) activity	molecular_function	1	639	10	104696	0.00162025	16.3844	NONMMUT139065.1
GO:0000958	mitochondrial mRNA catabolic process	biological_process	1	639	10	104696	0.00162025	16.3844	NONMMUT139491.1
GO:1902742	apoptotic process involved in development	biological_process	2	639	38	104696	0.0016284	8.62334	NONMMUT032453.2; NONMMUT068614.2
GO:0000785	chromatin	cellular_component	13	639	914	104696	0.00174994	2.33038	NONMMUT002578.2; NONMMUT007684.2; NONMMUT010060.2; NONMMUT021433.2; NONMMUT021440.2; NONMMUT022695.2; NONMMUT068614.2; NONMMUT073673.2; NONMMUT093203.1; NONMMUT094575.1; NONMMUT138593.1; NONMMUT149377.1; NONMMUT149958.1
GO:0050662	coenzyme binding	molecular_function	2	639	39	104696	0.00175615	8.40223	NONMMUT068841.2; NONMMUT153852.1
GO:0045742	positive regulation of epidermal growth factor receptor signaling pathway	biological_process	2	639	39	104696	0.00175615	8.40223	NONMMUT079156.1; NONMMUT079674.1
GO:0045335	phagocytic vesicle	cellular_component	7	639	360	104696	0.00184002	3.18585	NONMMUT011501.2; NONMMUT030267.2; NONMMUT041597.2; NONMMUT044647.2; NONMMUT057695.2; NONMMUT066114.2; NONMMUT071806.2
GO:2000573	positive regulation of DNA biosynthetic process	biological_process	4	639	142	104696	0.00188087	4.61531	NONMMUT032559.2; NONMMUT143686.1; NONMMUT143688.1; NONMMUT143689.1
GO:0031386	protein tag	molecular_function	2	639	40	104696	0.00188999	8.19218	NONMMUT001096.2; NONMMUT001098.2
GO:1902902	negative regulation of autophagosome assembly	biological_process	2	639	40	104696	0.00188999	8.19218	NONMMUT010060.2; NONMMUT136084.1
GO:0019046	release from viral latency	biological_process	1	639	11	104696	0.0019723	14.8949	NONMMUT002578.2
GO:0035268	protein mannosylation	biological_process	1	639	11	104696	0.0019723	14.8949	NONMMUT005589.2
GO:0005672	transcription factor TFIIA complex	cellular_component	1	639	11	104696	0.0019723	14.8949	NONMMUT015228.2
GO:0006268	DNA unwinding involved in DNA replication	biological_process	1	639	11	104696	0.0019723	14.8949	NONMMUT031987.2
GO:1903699	tarsal gland development	biological_process	1	639	11	104696	0.0019723	14.8949	NONMMUT034843.2
GO:0046098	guanine metabolic process	biological_process	1	639	11	104696	0.0019723	14.8949	NONMMUT050134.2
GO:1905053	positive regulation of base-excision repair	biological_process	1	639	11	104696	0.0019723	14.8949	NONMMUT062959.2
GO:0018400	peptidyl-proline hydroxylation to 3-hydroxy-L-proline	biological_process	1	639	11	104696	0.0019723	14.8949	NONMMUT071206.2
GO:0031673	H zone	cellular_component	1	639	11	104696	0.0019723	14.8949	NONMMUT075222.1
GO:0031735	CCR10 chemokine receptor binding	molecular_function	1	639	11	104696	0.0019723	14.8949	NONMMUT127987.1
GO:0023021	termination of signal transduction	biological_process	1	639	11	104696	0.0019723	14.8949	NONMMUT143056.1
GO:0032202	telomere assembly	biological_process	1	639	11	104696	0.0019723	14.8949	NONMMUT152865.1
GO:0035282	segmentation	biological_process	1	639	11	104696	0.0019723	14.8949	NONMMUT152865.1
GO:0000815	ESCRT III complex	cellular_component	2	639	41	104696	0.00203001	7.99237	NONMMUT021440.2; NONMMUT093203.1
GO:0042074	cell migration involved in gastrulation	biological_process	2	639	41	104696	0.00203001	7.99237	NONMMUT074193.2; NONMMUT079429.1
GO:0033630	positive regulation of cell adhesion mediated by integrin	biological_process	3	639	87	104696	0.00205042	5.64978	NONMMUT139425.1; NONMMUT139428.1; NONMMUT142766.1
GO:0009314	response to radiation	biological_process	4	639	146	104696	0.00212289	4.48886	NONMMUT143686.1; NONMMUT143688.1; NONMMUT143689.1; NONMMUT148121.1
GO:0018027	peptidyl-lysine dimethylation	biological_process	2	639	42	104696	0.00217632	7.80207	NONMMUT036142.2; NONMMUT042986.2
GO:0005761	mitochondrial ribosome	cellular_component	2	639	42	104696	0.00217632	7.80207	NONMMUT064276.2; NONMMUT064278.2
GO:0010700	negative regulation of norepinephrine secretion	biological_process	2	639	42	104696	0.00217632	7.80207	NONMMUT106922.1; NONMMUT113341.1
GO:0051782	negative regulation of cell division	biological_process	3	639	90	104696	0.00232024	5.46145	NONMMUT143686.1; NONMMUT143688.1; NONMMUT143689.1
GO:0009247	glycolipid biosynthetic process	biological_process	2	639	43	104696	0.00232901	7.62063	NONMMUT068560.2; NONMMUT068561.2
GO:0002523	leukocyte migration involved in inflammatory response	biological_process	2	639	43	104696	0.00232901	7.62063	NONMMUT139425.1; NONMMUT139428.1
GO:0051900	regulation of mitochondrial depolarization	biological_process	2	639	43	104696	0.00232901	7.62063	NONMMUT141429.1; NONMMUT153852.1
GO:1904219	positive regulation of CDP-diacylglycerol-serine O-phosphatidyltransferase activity	biological_process	1	639	12	104696	0.00235721	13.6536	NONMMUT018640.2
GO:1904222	positive regulation of serine C-palmitoyltransferase activity	biological_process	1	639	12	104696	0.00235721	13.6536	NONMMUT018640.2
GO:0042613	MHC class II protein complex	cellular_component	1	639	12	104696	0.00235721	13.6536	NONMMUT029297.2
GO:0046130	purine ribonucleoside catabolic process	biological_process	1	639	12	104696	0.00235721	13.6536	NONMMUT029743.2
GO:0005139	interleukin-7 receptor binding	molecular_function	1	639	12	104696	0.00235721	13.6536	NONMMUT042031.2
GO:0008238	exopeptidase activity	molecular_function	1	639	12	104696	0.00235721	13.6536	NONMMUT043302.2
GO:0021697	cerebellar cortex formation	biological_process	1	639	12	104696	0.00235721	13.6536	NONMMUT054272.2
GO:0038127	ERBB signaling pathway	biological_process	1	639	12	104696	0.00235721	13.6536	NONMMUT054272.2
GO:0043178	alcohol binding	molecular_function	1	639	12	104696	0.00235721	13.6536	NONMMUT063697.2
GO:0048210	Golgi vesicle fusion to target membrane	biological_process	1	639	12	104696	0.00235721	13.6536	NONMMUT066114.2
GO:0043532	angiostatin binding	molecular_function	1	639	12	104696	0.00235721	13.6536	NONMMUT074193.2
GO:1903514	release of sequestered calcium ion into cytosol by endoplasmic reticulum	biological_process	1	639	12	104696	0.00235721	13.6536	NONMMUT079156.1
GO:0030135	coated vesicle	cellular_component	1	639	12	104696	0.00235721	13.6536	NONMMUT121015.1
GO:0002554	serotonin secretion by platelet	biological_process	1	639	12	104696	0.00235721	13.6536	NONMMUT142766.1
GO:0019815	B cell receptor complex	cellular_component	1	639	12	104696	0.00235721	13.6536	NONMMUT142766.1
GO:0032928	regulation of superoxide anion generation	biological_process	1	639	12	104696	0.00235721	13.6536	NONMMUT142766.1
GO:0045401	positive regulation of interleukin-3 biosynthetic process	biological_process	1	639	12	104696	0.00235721	13.6536	NONMMUT142766.1
GO:0045425	positive regulation of granulocyte macrophage colony-stimulating factor biosynthetic process	biological_process	1	639	12	104696	0.00235721	13.6536	NONMMUT142766.1
GO:0090237	regulation of arachidonic acid secretion	biological_process	1	639	12	104696	0.00235721	13.6536	NONMMUT142766.1
GO:0032615	interleukin-12 production	biological_process	1	639	12	104696	0.00235721	13.6536	NONMMUT143056.1
GO:0031053	primary miRNA processing	biological_process	1	639	12	104696	0.00235721	13.6536	NONMMUT149958.1
GO:0006014	D-ribose metabolic process	biological_process	1	639	12	104696	0.00235721	13.6536	TCONS_00019993
GO:0009052	pentose-phosphate shunt, non-oxidative branch	biological_process	1	639	12	104696	0.00235721	13.6536	TCONS_00019993
GO:0005762	mitochondrial large ribosomal subunit	cellular_component	5	639	220	104696	0.00247325	3.72372	NONMMUT044110.2; NONMMUT064276.2; NONMMUT064278.2; NONMMUT077236.1; NONMMUT154026.1
GO:0032422	purine-rich negative regulatory element binding	molecular_function	2	639	44	104696	0.00248818	7.44743	NONMMUT008492.2; NONMMUT031987.2
GO:0002432	granuloma formation	biological_process	2	639	44	104696	0.00248818	7.44743	NONMMUT146592.1; NONMMUT147211.1
GO:0035711	T-helper 1 cell activation	biological_process	2	639	44	104696	0.00248818	7.44743	NONMMUT146592.1; NONMMUT147211.1
GO:0045408	regulation of interleukin-6 biosynthetic process	biological_process	2	639	44	104696	0.00248818	7.44743	NONMMUT146592.1; NONMMUT147211.1
GO:1901329	regulation of odontoblast differentiation	biological_process	2	639	44	104696	0.00248818	7.44743	NONMMUT146592.1; NONMMUT147211.1
GO:0016233	telomere capping	biological_process	2	639	44	104696	0.00248818	7.44743	NONMMUT149958.1; NONMMUT152865.1
GO:0000077	DNA damage checkpoint	biological_process	3	639	92	104696	0.0025131	5.34272	NONMMUT006434.2; NONMMUT054272.2; NONMMUT068614.2
GO:0008637	apoptotic mitochondrial changes	biological_process	4	639	153	104696	0.0025999	4.28349	NONMMUT001226.2; NONMMUT139425.1; NONMMUT139428.1; NONMMUT153852.1
GO:0030224	monocyte differentiation	biological_process	4	639	153	104696	0.0025999	4.28349	NONMMUT037892.2; NONMMUT037893.2; NONMMUT107286.1; NONMMUT148121.1
GO:0043353	enucleate erythrocyte differentiation	biological_process	3	639	93	104696	0.00261354	5.28527	NONMMUT037892.2; NONMMUT037893.2; NONMMUT107286.1
GO:0030433	ubiquitin-dependent ERAD pathway	biological_process	5	639	225	104696	0.00276368	3.64097	NONMMUT006689.2; NONMMUT026850.2; NONMMUT047470.2; NONMMUT141396.1; NONMMUT152088.1
GO:0007050	cell cycle arrest	biological_process	9	639	564	104696	0.00276624	2.61452	NONMMUT016466.2; NONMMUT057279.2; NONMMUT059197.2; NONMMUT078939.1; NONMMUT122413.1; NONMMUT143686.1; NONMMUT143688.1; NONMMUT143689.1; NONMMUT149377.1
GO:0051148	negative regulation of muscle cell differentiation	biological_process	1	639	13	104696	0.00277455	12.6033	NONMMUT006365.2
GO:0071547	piP-body	cellular_component	1	639	13	104696	0.00277455	12.6033	NONMMUT019331.2
GO:0003829	beta-1,3-galactosyl-O-glycosyl-glycoprotein beta-1,6-N-acetylglucosaminyltransferase activity	molecular_function	1	639	13	104696	0.00277455	12.6033	NONMMUT034049.2
GO:0032528	microvillus organization	biological_process	1	639	13	104696	0.00277455	12.6033	NONMMUT054272.2
GO:0033829	O-fucosylpeptide 3-beta-N-acetylglucosaminyltransferase activity	molecular_function	1	639	13	104696	0.00277455	12.6033	NONMMUT055066.2
GO:0033014	tetrapyrrole biosynthetic process	biological_process	1	639	13	104696	0.00277455	12.6033	NONMMUT068841.2
GO:1901874	negative regulation of post-translational protein modification	biological_process	1	639	13	104696	0.00277455	12.6033	NONMMUT071206.2
GO:0031022	nuclear migration along microfilament	biological_process	1	639	13	104696	0.00277455	12.6033	NONMMUT096150.1
GO:0098900	regulation of action potential	biological_process	1	639	13	104696	0.00277455	12.6033	NONMMUT110144.1
GO:0032962	positive regulation of inositol trisphosphate biosynthetic process	biological_process	1	639	13	104696	0.00277455	12.6033	NONMMUT113341.1
GO:0071287	cellular response to manganese ion	biological_process	1	639	13	104696	0.00277455	12.6033	NONMMUT132556.1
GO:0043313	regulation of neutrophil degranulation	biological_process	1	639	13	104696	0.00277455	12.6033	NONMMUT142766.1
GO:2001168	positive regulation of histone H2B ubiquitination	biological_process	1	639	13	104696	0.00277455	12.6033	NONMMUT148477.1
GO:0019693	ribose phosphate metabolic process	biological_process	1	639	13	104696	0.00277455	12.6033	TCONS_00019993
GO:0072562	blood microparticle	cellular_component	2	639	46	104696	0.00282629	7.12363	NONMMUT029355.2; NONMMUT029359.2
GO:0016176	superoxide-generating NADPH oxidase activator activity	molecular_function	2	639	46	104696	0.00282629	7.12363	NONMMUT034983.2; NONMMUT034984.2
GO:0032045	guanyl-nucleotide exchange factor complex	cellular_component	3	639	96	104696	0.0029313	5.12011	NONMMUT010060.2; NONMMUT044647.2; NONMMUT127893.1
GO:0000790	nuclear chromatin	cellular_component	18	639	1518	104696	0.00297547	1.94281	NONMMUT002578.2; NONMMUT016665.2; NONMMUT022695.2; NONMMUT025783.2; NONMMUT037113.2; NONMMUT044123.2; NONMMUT050134.2; NONMMUT061937.2; NONMMUT079674.1; NONMMUT084469.1; NONMMUT086096.1; NONMMUT106963.1; NONMMUT143686.1; NONMMUT143688.1; NONMMUT143689.1; NONMMUT146592.1; NONMMUT147211.1; NONMMUT148121.1
GO:0003342	proepicardium development	biological_process	2	639	47	104696	0.00300542	6.97206	NONMMUT014807.2; NONMMUT014812.2
GO:0002199	zona pellucida receptor complex	cellular_component	2	639	47	104696	0.00300542	6.97206	NONMMUT029355.2; NONMMUT029359.2
GO:0000290	deadenylation-dependent decapping of nuclear-transcribed mRNA	biological_process	2	639	47	104696	0.00300542	6.97206	NONMMUT055306.2; TCONS_00018087
GO:0039694	viral RNA genome replication	biological_process	3	639	98	104696	0.0031572	5.01562	NONMMUT057777.2; NONMMUT097748.1; NONMMUT139673.1
GO:0007096	regulation of exit from mitosis	biological_process	2	639	48	104696	0.00319137	6.82681	NONMMUT017983.2; NONMMUT059197.2
GO:0035252	UDP-xylosyltransferase activity	molecular_function	2	639	48	104696	0.00319137	6.82681	NONMMUT024712.2; NONMMUT099600.1
GO:0042770	signal transduction in response to DNA damage	biological_process	2	639	48	104696	0.00319137	6.82681	NONMMUT057279.2; NONMMUT122413.1
GO:0016035	zeta DNA polymerase complex	cellular_component	1	639	14	104696	0.00322391	11.7031	NONMMUT005327.2
GO:0016586	RSC-type complex	cellular_component	1	639	14	104696	0.00322391	11.7031	NONMMUT011001.2
GO:2000049	positive regulation of cell-cell adhesion mediated by cadherin	biological_process	1	639	14	104696	0.00322391	11.7031	NONMMUT020098.2
GO:0047631	ADP-ribose diphosphatase activity	molecular_function	1	639	14	104696	0.00322391	11.7031	NONMMUT035480.2
GO:1902367	negative regulation of Notch signaling pathway involved in somitogenesis	biological_process	1	639	14	104696	0.00322391	11.7031	NONMMUT055066.2
GO:0060745	mammary gland branching involved in pregnancy	biological_process	1	639	14	104696	0.00322391	11.7031	NONMMUT079674.1
GO:1900159	positive regulation of bone mineralization involved in bone maturation	biological_process	1	639	14	104696	0.00322391	11.7031	NONMMUT086096.1
GO:1902466	positive regulation of histone H3-K27 trimethylation	biological_process	1	639	14	104696	0.00322391	11.7031	NONMMUT086096.1
GO:2000671	regulation of motor neuron apoptotic process	biological_process	1	639	14	104696	0.00322391	11.7031	NONMMUT110144.1
GO:1902680	positive regulation of RNA biosynthetic process	biological_process	1	639	14	104696	0.00322391	11.7031	NONMMUT111370.1
GO:0018924	mandelate metabolic process	biological_process	1	639	14	104696	0.00322391	11.7031	NONMMUT111747.1
GO:0043270	positive regulation of ion transport	biological_process	1	639	14	104696	0.00322391	11.7031	NONMMUT113341.1
GO:0070268	cornification	biological_process	1	639	14	104696	0.00322391	11.7031	NONMMUT123996.1
GO:0090650	cellular response to oxygen-glucose deprivation	biological_process	1	639	14	104696	0.00322391	11.7031	NONMMUT132556.1
GO:0052629	phosphatidylinositol-3,5-bisphosphate 3-phosphatase activity	molecular_function	1	639	14	104696	0.00322391	11.7031	NONMMUT136084.1
GO:0019211	phosphatase activator activity	molecular_function	1	639	14	104696	0.00322391	11.7031	NONMMUT146251.1
GO:0006997	nucleus organization	biological_process	3	639	99	104696	0.00327448	4.96495	NONMMUT021440.2; NONMMUT068614.2; NONMMUT093203.1
GO:0045579	positive regulation of B cell differentiation	biological_process	3	639	99	104696	0.00327448	4.96495	NONMMUT124429.1; NONMMUT141429.1; NONMMUT142766.1
GO:0016574	histone ubiquitination	biological_process	2	639	49	104696	0.00338423	6.68749	NONMMUT011001.2; NONMMUT148477.1
GO:0055089	fatty acid homeostasis	biological_process	2	639	49	104696	0.00338423	6.68749	NONMMUT035116.2; NONMMUT048445.2
GO:0010886	positive regulation of cholesterol storage	biological_process	2	639	49	104696	0.00338423	6.68749	NONMMUT065344.2; TCONS_00022524
GO:0004004	ATP-dependent RNA helicase activity	molecular_function	5	639	236	104696	0.00349176	3.47126	NONMMUT011309.2; NONMMUT019331.2; NONMMUT024208.2; NONMMUT063992.2; NONMMUT139491.1
GO:0042605	peptide antigen binding	molecular_function	3	639	101	104696	0.00351786	4.86664	NONMMUT029297.2; NONMMUT100992.1; NONMMUT102069.1
GO:0006950	response to stress	biological_process	4	639	166	104696	0.00368467	3.94804	NONMMUT006689.2; NONMMUT048445.2; NONMMUT057279.2; NONMMUT122413.1
GO:0019408	dolichol biosynthetic process	biological_process	1	639	15	104696	0.0037049	10.9229	NONMMUT005589.2
GO:0030579	ubiquitin-dependent SMAD protein catabolic process	biological_process	1	639	15	104696	0.0037049	10.9229	NONMMUT012409.2
GO:0071546	pi-body	cellular_component	1	639	15	104696	0.0037049	10.9229	NONMMUT019331.2
GO:0033184	positive regulation of histone ubiquitination	biological_process	1	639	15	104696	0.0037049	10.9229	NONMMUT050134.2
GO:0031543	peptidyl-proline dioxygenase activity	molecular_function	1	639	15	104696	0.0037049	10.9229	NONMMUT067710.2
GO:0097411	hypoxia-inducible factor-1alpha signaling pathway	biological_process	1	639	15	104696	0.0037049	10.9229	NONMMUT071806.2
GO:0048388	endosomal lumen acidification	biological_process	1	639	15	104696	0.0037049	10.9229	NONMMUT079156.1
GO:0034316	negative regulation of Arp2/3 complex-mediated actin nucleation	biological_process	1	639	15	104696	0.0037049	10.9229	NONMMUT094327.1
GO:0034645	cellular macromolecule biosynthetic process	biological_process	1	639	15	104696	0.0037049	10.9229	NONMMUT125973.1
GO:0006782	protoporphyrinogen IX biosynthetic process	biological_process	1	639	15	104696	0.0037049	10.9229	NONMMUT132556.1
GO:0071226	cellular response to molecule of fungal origin	biological_process	1	639	15	104696	0.0037049	10.9229	NONMMUT142766.1
GO:0019777	Atg12 transferase activity	molecular_function	1	639	15	104696	0.0037049	10.9229	NONMMUT144634.1
GO:0033503	HULC complex	cellular_component	1	639	15	104696	0.0037049	10.9229	NONMMUT148477.1
GO:1904358	positive regulation of telomere maintenance via telomere lengthening	biological_process	1	639	15	104696	0.0037049	10.9229	NONMMUT149958.1
GO:1905037	autophagosome organization	biological_process	1	639	15	104696	0.0037049	10.9229	NONMMUT151243.1
GO:1902949	positive regulation of tau-protein kinase activity	biological_process	1	639	15	104696	0.0037049	10.9229	TCONS_00012349
GO:0005788	endoplasmic reticulum lumen	cellular_component	5	639	239	104696	0.00371296	3.42769	NONMMUT006689.2; NONMMUT075247.1; NONMMUT141396.1; NONMMUT150407.1; TCONS_00002182
GO:0042325	regulation of phosphorylation	biological_process	3	639	104	104696	0.00390552	4.72625	NONMMUT139425.1; NONMMUT139428.1; NONMMUT143056.1
GO:0005798	Golgi-associated vesicle	cellular_component	2	639	52	104696	0.00400501	6.30167	NONMMUT052782.2; NONMMUT151832.1
GO:0031295	T cell costimulation	biological_process	3	639	105	104696	0.0040409	4.68124	NONMMUT001162.2; NONMMUT139425.1; NONMMUT139428.1
GO:0007094	mitotic spindle assembly checkpoint	biological_process	3	639	106	104696	0.00417942	4.63708	NONMMUT011351.2; NONMMUT011353.2; NONMMUT011357.2
GO:0045066	regulatory T cell differentiation	biological_process	1	639	16	104696	0.00421711	10.2402	NONMMUT001162.2
GO:0055092	sterol homeostasis	biological_process	1	639	16	104696	0.00421711	10.2402	NONMMUT005589.2
GO:0032682	negative regulation of chemokine production	biological_process	1	639	16	104696	0.00421711	10.2402	NONMMUT011001.2
GO:0031935	regulation of chromatin silencing	biological_process	1	639	16	104696	0.00421711	10.2402	NONMMUT025783.2
GO:0046449	creatinine metabolic process	biological_process	1	639	16	104696	0.00421711	10.2402	NONMMUT043302.2
GO:0038171	cannabinoid signaling pathway	biological_process	1	639	16	104696	0.00421711	10.2402	NONMMUT046643.2
GO:0060405	regulation of penile erection	biological_process	1	639	16	104696	0.00421711	10.2402	NONMMUT046643.2
GO:0016241	regulation of macroautophagy	biological_process	1	639	16	104696	0.00421711	10.2402	NONMMUT048445.2
GO:0006269	DNA replication, synthesis of RNA primer	biological_process	1	639	16	104696	0.00421711	10.2402	NONMMUT077531.1
GO:0031417	NatC complex	cellular_component	1	639	16	104696	0.00421711	10.2402	NONMMUT094367.1
GO:0021817	nucleokinesis involved in cell motility in cerebral cortex radial glia guided migration	biological_process	1	639	16	104696	0.00421711	10.2402	NONMMUT096150.1
GO:0052852	very-long-chain-(S)-2-hydroxy-acid oxidase activity	molecular_function	1	639	16	104696	0.00421711	10.2402	NONMMUT111747.1
GO:0052853	long-chain-(S)-2-hydroxy-long-chain-acid oxidase activity	molecular_function	1	639	16	104696	0.00421711	10.2402	NONMMUT111747.1
GO:0052854	medium-chain-(S)-2-hydroxy-acid oxidase activity	molecular_function	1	639	16	104696	0.00421711	10.2402	NONMMUT111747.1
GO:0031686	A1 adenosine receptor binding	molecular_function	1	639	16	104696	0.00421711	10.2402	NONMMUT113341.1
GO:1905445	positive regulation of clathrin coat assembly	biological_process	1	639	16	104696	0.00421711	10.2402	NONMMUT124674.1
GO:0071673	positive regulation of smooth muscle cell chemotaxis	biological_process	1	639	16	104696	0.00421711	10.2402	NONMMUT131964.1
GO:0030350	iron-responsive element binding	molecular_function	1	639	16	104696	0.00421711	10.2402	NONMMUT132556.1
GO:0002366	leukocyte activation involved in immune response	biological_process	1	639	16	104696	0.00421711	10.2402	NONMMUT142766.1
GO:0010543	regulation of platelet activation	biological_process	1	639	16	104696	0.00421711	10.2402	NONMMUT142766.1
GO:0019787	ubiquitin-like protein transferase activity	molecular_function	1	639	16	104696	0.00421711	10.2402	NONMMUT144634.1
GO:0004950	chemokine receptor activity	molecular_function	2	639	53	104696	0.00422626	6.18277	NONMMUT011952.2; NONMMUT138690.1
GO:0032364	oxygen homeostasis	biological_process	2	639	53	104696	0.00422626	6.18277	NONMMUT067710.2; NONMMUT143822.1
GO:0010918	positive regulation of mitochondrial membrane potential	biological_process	3	639	107	104696	0.0043211	4.59374	NONMMUT143686.1; NONMMUT143688.1; NONMMUT143689.1
GO:0051539	4 iron, 4 sulfur cluster binding	molecular_function	4	639	173	104696	0.00438697	3.78829	NONMMUT001226.2; NONMMUT005327.2; NONMMUT077531.1; NONMMUT132556.1
GO:0021540	corpus callosum morphogenesis	biological_process	2	639	54	104696	0.00445478	6.06828	NONMMUT037113.2; NONMMUT106963.1
GO:0031748	D1 dopamine receptor binding	molecular_function	2	639	54	104696	0.00445478	6.06828	NONMMUT041628.2; NONMMUT054272.2
GO:0045839	negative regulation of mitotic nuclear division	biological_process	2	639	54	104696	0.00445478	6.06828	NONMMUT068614.2; NONMMUT079674.1
GO:0030262	apoptotic nuclear changes	biological_process	2	639	54	104696	0.00445478	6.06828	NONMMUT139425.1; NONMMUT139428.1
GO:0035976	transcription factor AP-1 complex	cellular_component	2	639	54	104696	0.00445478	6.06828	NONMMUT141995.1; NONMMUT148121.1
GO:0032204	regulation of telomere maintenance	biological_process	3	639	108	104696	0.00446599	4.55121	NONMMUT143686.1; NONMMUT143688.1; NONMMUT143689.1
GO:0003697	single-stranded DNA binding	molecular_function	9	639	605	104696	0.00451121	2.43734	NONMMUT002578.2; NONMMUT006365.2; NONMMUT008492.2; NONMMUT031987.2; NONMMUT050342.2; NONMMUT057777.2; NONMMUT077531.1; NONMMUT120871.1; NONMMUT120873.1
GO:0005372	water transmembrane transporter activity	molecular_function	1	639	17	104696	0.00476014	9.63785	NONMMUT033169.2
GO:0071918	urea transmembrane transport	biological_process	1	639	17	104696	0.00476014	9.63785	NONMMUT033169.2
GO:0048609	multicellular organismal reproductive process	biological_process	1	639	17	104696	0.00476014	9.63785	NONMMUT054272.2
GO:0050665	hydrogen peroxide biosynthetic process	biological_process	1	639	17	104696	0.00476014	9.63785	NONMMUT071806.2
GO:0005658	alpha DNA polymerase:primase complex	cellular_component	1	639	17	104696	0.00476014	9.63785	NONMMUT077531.1
GO:0001547	antral ovarian follicle growth	biological_process	1	639	17	104696	0.00476014	9.63785	NONMMUT079674.1
GO:0006603	phosphocreatine metabolic process	biological_process	1	639	17	104696	0.00476014	9.63785	NONMMUT090414.1
GO:0033605	positive regulation of catecholamine secretion	biological_process	1	639	17	104696	0.00476014	9.63785	NONMMUT110144.1
GO:0003973	(S)-2-hydroxy-acid oxidase activity	molecular_function	1	639	17	104696	0.00476014	9.63785	NONMMUT111747.1
GO:0045028	G-protein coupled purinergic nucleotide receptor activity	molecular_function	1	639	17	104696	0.00476014	9.63785	NONMMUT113341.1
GO:2001037	positive regulation of tongue muscle cell differentiation	biological_process	1	639	17	104696	0.00476014	9.63785	NONMMUT123996.1
GO:0001820	serotonin secretion	biological_process	1	639	17	104696	0.00476014	9.63785	NONMMUT142766.1
GO:0097039	protein linear polyubiquitination	biological_process	1	639	17	104696	0.00476014	9.63785	NONMMUT149265.1
GO:0070200	establishment of protein localization to telomere	biological_process	1	639	17	104696	0.00476014	9.63785	NONMMUT152865.1
GO:1902254	negative regulation of intrinsic apoptotic signaling pathway by p53 class mediator	biological_process	2	639	56	104696	0.00493394	5.85155	NONMMUT006297.2; NONMMUT023236.2
GO:0042119	neutrophil activation	biological_process	2	639	56	104696	0.00493394	5.85155	NONMMUT143056.1; NONMMUT149377.1
GO:0000779	condensed chromosome, centromeric region	cellular_component	2	639	56	104696	0.00493394	5.85155	NONMMUT146592.1; NONMMUT147211.1
GO:0070371	ERK1 and ERK2 cascade	biological_process	5	639	254	104696	0.00497795	3.22527	NONMMUT014807.2; NONMMUT014812.2; NONMMUT143686.1; NONMMUT143688.1; NONMMUT143689.1
GO:0045661	regulation of myoblast differentiation	biological_process	2	639	57	104696	0.00518471	5.74889	NONMMUT014807.2; NONMMUT014812.2
GO:0000185	activation of MAPKKK activity	biological_process	2	639	57	104696	0.00518471	5.74889	NONMMUT057279.2; NONMMUT122413.1
GO:0016925	protein sumoylation	biological_process	3	639	113	104696	0.00523959	4.34983	NONMMUT001096.2; NONMMUT001098.2; NONMMUT008957.2
GO:0030126	COPI vesicle coat	cellular_component	3	639	113	104696	0.00523959	4.34983	NONMMUT033593.2; NONMMUT033594.2; NONMMUT151832.1
GO:0042104	positive regulation of activated T cell proliferation	biological_process	3	639	113	104696	0.00523959	4.34983	NONMMUT035116.2; NONMMUT139425.1; NONMMUT139428.1
GO:0006029	proteoglycan metabolic process	biological_process	1	639	18	104696	0.0053336	9.10242	NONMMUT024883.2
GO:0000836	Hrd1p ubiquitin ligase complex	cellular_component	1	639	18	104696	0.0053336	9.10242	NONMMUT026850.2
GO:0051147	regulation of muscle cell differentiation	biological_process	1	639	18	104696	0.0053336	9.10242	NONMMUT032453.2
GO:0072277	metanephric glomerular capillary formation	biological_process	1	639	18	104696	0.0053336	9.10242	NONMMUT032559.2
GO:1990966	ATP generation from poly-ADP-D-ribose	biological_process	1	639	18	104696	0.0053336	9.10242	NONMMUT035480.2
GO:0097327	response to antineoplastic agent	biological_process	1	639	18	104696	0.0053336	9.10242	NONMMUT044647.2
GO:0002866	positive regulation of acute inflammatory response to antigenic stimulus	biological_process	1	639	18	104696	0.0053336	9.10242	NONMMUT046643.2
GO:0032453	histone demethylase activity (H3-K4 specific)	molecular_function	1	639	18	104696	0.0053336	9.10242	NONMMUT050134.2
GO:0034648	histone demethylase activity (H3-dimethyl-K4 specific)	molecular_function	1	639	18	104696	0.0053336	9.10242	NONMMUT050134.2
GO:0070375	ERK5 cascade	biological_process	1	639	18	104696	0.0053336	9.10242	NONMMUT061937.2
GO:0048133	male germ-line stem cell asymmetric division	biological_process	1	639	18	104696	0.0053336	9.10242	NONMMUT065531.2
GO:0018406	protein C-linked glycosylation via 2'-alpha-mannosyl-L-tryptophan	biological_process	1	639	18	104696	0.0053336	9.10242	NONMMUT068366.2
GO:0016807	cysteine-type carboxypeptidase activity	molecular_function	1	639	18	104696	0.0053336	9.10242	NONMMUT069879.2
GO:0036435	K48-linked polyubiquitin modification-dependent protein binding	molecular_function	1	639	18	104696	0.0053336	9.10242	NONMMUT069879.2
GO:0090209	negative regulation of triglyceride metabolic process	biological_process	1	639	18	104696	0.0053336	9.10242	NONMMUT079674.1
GO:0008401	retinoic acid 4-hydroxylase activity	molecular_function	1	639	18	104696	0.0053336	9.10242	NONMMUT123996.1
GO:0005662	DNA replication factor A complex	cellular_component	3	639	114	104696	0.00540436	4.31167	NONMMUT008492.2; NONMMUT031987.2; TCONS_00010166
GO:0001892	embryonic placenta development	biological_process	6	639	342	104696	0.00542193	2.87445	NONMMUT037892.2; NONMMUT037893.2; NONMMUT084469.1; NONMMUT107286.1; NONMMUT146592.1; NONMMUT147211.1
GO:0070233	negative regulation of T cell apoptotic process	biological_process	2	639	58	104696	0.00544301	5.64978	NONMMUT035728.2; NONMMUT124429.1
GO:0015037	peptide disulfide oxidoreductase activity	molecular_function	2	639	58	104696	0.00544301	5.64978	NONMMUT140753.1; NONMMUT150407.1
GO:0070182	DNA polymerase binding	molecular_function	2	639	58	104696	0.00544301	5.64978	NONMMUT149958.1; NONMMUT152865.1
GO:0051973	positive regulation of telomerase activity	biological_process	5	639	259	104696	0.00546249	3.163	NONMMUT035728.2; NONMMUT143686.1; NONMMUT143688.1; NONMMUT143689.1; NONMMUT152865.1
GO:0000151	ubiquitin ligase complex	cellular_component	9	639	623	104696	0.00550878	2.36692	NONMMUT012409.2; NONMMUT021039.2; NONMMUT069358.2; NONMMUT072875.2; NONMMUT083450.1; NONMMUT088085.1; NONMMUT131969.1; NONMMUT148477.1; NONMMUT149265.1
GO:0032740	positive regulation of interleukin-17 production	biological_process	2	639	59	104696	0.00570891	5.55402	NONMMUT035728.2; NONMMUT079296.1
GO:1901888	regulation of cell junction assembly	biological_process	2	639	59	104696	0.00570891	5.55402	NONMMUT043532.2; NONMMUT044647.2
GO:0002329	pre-B cell differentiation	biological_process	2	639	59	104696	0.00570891	5.55402	NONMMUT139425.1; NONMMUT139428.1
GO:0044804	autophagy of nucleus	biological_process	3	639	116	104696	0.00574423	4.23733	NONMMUT032280.2; NONMMUT038490.2; NONMMUT144634.1
GO:0048146	positive regulation of fibroblast proliferation	biological_process	8	639	530	104696	0.00580415	2.47311	NONMMUT032559.2; NONMMUT079674.1; NONMMUT094148.1; NONMMUT131964.1; NONMMUT143686.1; NONMMUT143688.1; NONMMUT143689.1; NONMMUT148121.1
GO:0010468	regulation of gene expression	biological_process	25	639	2471	104696	0.00585124	1.65766	NONMMUT014807.2; NONMMUT014812.2; NONMMUT018428.2; NONMMUT019331.2; NONMMUT022695.2; NONMMUT024883.2; NONMMUT024924.2; NONMMUT042031.2; NONMMUT048445.2; NONMMUT056967.2; NONMMUT058147.2; NONMMUT059852.2; NONMMUT064774.2; NONMMUT066703.2; NONMMUT068614.2; NONMMUT070124.2; NONMMUT108423.1; NONMMUT109441.1; NONMMUT120871.1; NONMMUT120873.1; NONMMUT132556.1; NONMMUT143686.1; NONMMUT143688.1; NONMMUT1…
GO:0006949	syncytium formation	biological_process	1	639	19	104696	0.0059371	8.62334	NONMMUT009351.2
GO:0030888	regulation of B cell proliferation	biological_process	1	639	19	104696	0.0059371	8.62334	NONMMUT011883.2
GO:0016528	sarcoplasm	cellular_component	1	639	19	104696	0.0059371	8.62334	NONMMUT017307.2
GO:0004748	ribonucleoside-diphosphate reductase activity, thioredoxin disulfide as acceptor	molecular_function	1	639	19	104696	0.0059371	8.62334	NONMMUT023236.2
GO:0005971	ribonucleoside-diphosphate reductase complex	cellular_component	1	639	19	104696	0.0059371	8.62334	NONMMUT023236.2
GO:0009263	deoxyribonucleotide biosynthetic process	biological_process	1	639	19	104696	0.0059371	8.62334	NONMMUT023236.2
GO:0010873	positive regulation of cholesterol esterification	biological_process	1	639	19	104696	0.0059371	8.62334	NONMMUT034843.2
GO:0032896	palmitoyl-CoA 9-desaturase activity	molecular_function	1	639	19	104696	0.0059371	8.62334	NONMMUT034843.2
GO:0034435	cholesterol esterification	biological_process	1	639	19	104696	0.0059371	8.62334	NONMMUT034843.2
GO:1903966	monounsaturated fatty acid biosynthetic process	biological_process	1	639	19	104696	0.0059371	8.62334	NONMMUT034843.2
GO:0040032	post-embryonic body morphogenesis	biological_process	1	639	19	104696	0.0059371	8.62334	NONMMUT041628.2
GO:2000828	regulation of parathyroid hormone secretion	biological_process	1	639	19	104696	0.0059371	8.62334	NONMMUT041628.2
GO:2001200	positive regulation of dendritic cell differentiation	biological_process	1	639	19	104696	0.0059371	8.62334	NONMMUT041919.2
GO:0071493	cellular response to UV-B	biological_process	1	639	19	104696	0.0059371	8.62334	NONMMUT043302.2
GO:0044328	canonical Wnt signaling pathway involved in positive regulation of endothelial cell migration	biological_process	1	639	19	104696	0.0059371	8.62334	NONMMUT048453.2
GO:0044329	canonical Wnt signaling pathway involved in positive regulation of cell-cell adhesion	biological_process	1	639	19	104696	0.0059371	8.62334	NONMMUT048453.2
GO:1902068	regulation of sphingolipid mediated signaling pathway	biological_process	1	639	19	104696	0.0059371	8.62334	NONMMUT048453.2
GO:2000615	regulation of histone H3-K9 acetylation	biological_process	1	639	19	104696	0.0059371	8.62334	NONMMUT068614.2
GO:0097527	necroptotic signaling pathway	biological_process	1	639	19	104696	0.0059371	8.62334	NONMMUT079156.1
GO:0038100	nodal binding	molecular_function	1	639	19	104696	0.0059371	8.62334	NONMMUT079429.1
GO:1990829	C-rich single-stranded DNA binding	molecular_function	1	639	19	104696	0.0059371	8.62334	NONMMUT097748.1
GO:0034653	retinoic acid catabolic process	biological_process	1	639	19	104696	0.0059371	8.62334	NONMMUT123996.1
GO:0045292	mRNA cis splicing, via spliceosome	biological_process	1	639	19	104696	0.0059371	8.62334	NONMMUT143237.1
GO:0017061	S-methyl-5-thioadenosine phosphorylase activity	molecular_function	1	639	19	104696	0.0059371	8.62334	NONMMUT148543.1
GO:1990428	miRNA transport	biological_process	1	639	19	104696	0.0059371	8.62334	NONMMUT149958.1
GO:0031848	protection from non-homologous end joining at telomere	biological_process	1	639	19	104696	0.0059371	8.62334	NONMMUT152865.1
GO:0006098	pentose-phosphate shunt	biological_process	1	639	19	104696	0.0059371	8.62334	TCONS_00019993
GO:0071459	protein localization to chromosome, centromeric region	biological_process	2	639	60	104696	0.00598247	5.46145	NONMMUT009145.2; NONMMUT085021.1
GO:0001768	establishment of T cell polarity	biological_process	2	639	60	104696	0.00598247	5.46145	NONMMUT011952.2; NONMMUT123996.1
GO:0038066	p38MAPK cascade	biological_process	2	639	60	104696	0.00598247	5.46145	NONMMUT014807.2; NONMMUT014812.2
GO:0097324	melanocyte migration	biological_process	2	639	60	104696	0.00598247	5.46145	NONMMUT037113.2; NONMMUT106963.1
GO:0071168	protein localization to chromatin	biological_process	3	639	118	104696	0.00609804	4.16551	NONMMUT021440.2; NONMMUT079674.1; NONMMUT093203.1
GO:0043023	ribosomal large subunit binding	molecular_function	3	639	118	104696	0.00609804	4.16551	NONMMUT103459.1; NONMMUT111370.1; NONMMUT154167.1
GO:0000987	proximal promoter sequence-specific DNA binding	molecular_function	6	639	350	104696	0.00612677	2.80875	NONMMUT037892.2; NONMMUT037893.2; NONMMUT107286.1; NONMMUT143686.1; NONMMUT143688.1; NONMMUT143689.1
GO:0090311	regulation of protein deacetylation	biological_process	2	639	61	104696	0.00626374	5.37192	NONMMUT008740.2; NONMMUT083250.1
GO:0046688	response to copper ion	biological_process	2	639	61	104696	0.00626374	5.37192	NONMMUT021433.2; NONMMUT094575.1
GO:0010458	exit from mitosis	biological_process	2	639	61	104696	0.00626374	5.37192	NONMMUT021440.2; NONMMUT093203.1
GO:1902260	negative regulation of delayed rectifier potassium channel activity	biological_process	4	639	189	104696	0.00634134	3.46759	NONMMUT001096.2; NONMMUT001098.2; NONMMUT021164.2; NONMMUT021182.2
GO:0008440	inositol-1,4,5-trisphosphate 3-kinase activity	molecular_function	1	639	20	104696	0.00657025	8.19218	NONMMUT006157.2
GO:0099645	neurotransmitter receptor localization to postsynaptic specialization membrane	biological_process	1	639	20	104696	0.00657025	8.19218	NONMMUT026390.2
GO:0070970	interleukin-2 secretion	biological_process	1	639	20	104696	0.00657025	8.19218	NONMMUT035116.2
GO:0046974	histone methyltransferase activity (H3-K9 specific)	molecular_function	1	639	20	104696	0.00657025	8.19218	NONMMUT036142.2
GO:0006290	pyrimidine dimer repair	biological_process	1	639	20	104696	0.00657025	8.19218	NONMMUT038457.2
GO:0098780	response to mitochondrial depolarisation	biological_process	1	639	20	104696	0.00657025	8.19218	NONMMUT038490.2
GO:0071107	response to parathyroid hormone	biological_process	1	639	20	104696	0.00657025	8.19218	NONMMUT041628.2
GO:0051570	regulation of histone H3-K9 methylation	biological_process	1	639	20	104696	0.00657025	8.19218	NONMMUT042986.2
GO:0010640	regulation of platelet-derived growth factor receptor signaling pathway	biological_process	1	639	20	104696	0.00657025	8.19218	NONMMUT044601.2
GO:0097413	Lewy body	cellular_component	1	639	20	104696	0.00657025	8.19218	NONMMUT069358.2
GO:0004441	inositol-1,4-bisphosphate 1-phosphatase activity	molecular_function	1	639	20	104696	0.00657025	8.19218	NONMMUT077797.1
GO:0072540	T-helper 17 cell lineage commitment	biological_process	1	639	20	104696	0.00657025	8.19218	NONMMUT079296.1
GO:0005381	iron ion transmembrane transporter activity	molecular_function	1	639	20	104696	0.00657025	8.19218	NONMMUT094565.1
GO:0004904	interferon receptor activity	molecular_function	1	639	20	104696	0.00657025	8.19218	NONMMUT099243.1
GO:0045351	type I interferon biosynthetic process	biological_process	1	639	20	104696	0.00657025	8.19218	NONMMUT099243.1
GO:0060759	regulation of response to cytokine stimulus	biological_process	1	639	20	104696	0.00657025	8.19218	NONMMUT099243.1
GO:1903801	L-leucine import across plasma membrane	biological_process	1	639	20	104696	0.00657025	8.19218	NONMMUT145822.1
GO:1900364	negative regulation of mRNA polyadenylation	biological_process	1	639	20	104696	0.00657025	8.19218	NONMMUT148477.1
GO:0043467	regulation of generation of precursor metabolites and energy	biological_process	1	639	20	104696	0.00657025	8.19218	NONMMUT148924.1
GO:1905437	positive regulation of histone H3-K4 trimethylation	biological_process	1	639	20	104696	0.00657025	8.19218	NONMMUT149377.1
GO:0060272	embryonic skeletal joint morphogenesis	biological_process	2	639	63	104696	0.00684964	5.20138	NONMMUT024883.2; NONMMUT056967.2
GO:0031418	L-ascorbic acid binding	molecular_function	2	639	63	104696	0.00684964	5.20138	NONMMUT054472.2; NONMMUT067710.2
GO:0010744	positive regulation of macrophage derived foam cell differentiation	biological_process	2	639	63	104696	0.00684964	5.20138	NONMMUT065344.2; TCONS_00022524
GO:0004553	hydrolase activity, hydrolyzing O-glycosyl compounds	molecular_function	2	639	63	104696	0.00684964	5.20138	NONMMUT114220.1; NONMMUT121015.1
GO:0006306	DNA methylation	biological_process	3	639	123	104696	0.00704517	3.99618	NONMMUT036142.2; NONMMUT041628.2; NONMMUT149377.1
GO:0003836	beta-galactoside (CMP) alpha-2,3-sialyltransferase activity	molecular_function	2	639	64	104696	0.00715437	5.12011	NONMMUT068560.2; NONMMUT068561.2
GO:0002518	lymphocyte chemotaxis across high endothelial venule	biological_process	1	639	21	104696	0.00723267	7.80207	NONMMUT011952.2
GO:0002649	regulation of tolerance induction to self antigen	biological_process	1	639	21	104696	0.00723267	7.80207	NONMMUT011952.2
GO:0002885	positive regulation of hypersensitivity	biological_process	1	639	21	104696	0.00723267	7.80207	NONMMUT011952.2
GO:0035757	chemokine (C-C motif) ligand 19 binding	molecular_function	1	639	21	104696	0.00723267	7.80207	NONMMUT011952.2
GO:0035758	chemokine (C-C motif) ligand 21 binding	molecular_function	1	639	21	104696	0.00723267	7.80207	NONMMUT011952.2
GO:0038117	C-C motif chemokine 19 receptor activity	molecular_function	1	639	21	104696	0.00723267	7.80207	NONMMUT011952.2
GO:0038121	C-C motif chemokine 21 receptor activity	molecular_function	1	639	21	104696	0.00723267	7.80207	NONMMUT011952.2
GO:0072610	interleukin-12 secretion	biological_process	1	639	21	104696	0.00723267	7.80207	NONMMUT011952.2
GO:0097022	lymphocyte migration into lymph node	biological_process	1	639	21	104696	0.00723267	7.80207	NONMMUT011952.2
GO:2000522	positive regulation of immunological synapse formation	biological_process	1	639	21	104696	0.00723267	7.80207	NONMMUT011952.2
GO:2000526	positive regulation of glycoprotein biosynthetic process involved in immunological synapse formation	biological_process	1	639	21	104696	0.00723267	7.80207	NONMMUT011952.2
GO:2000547	regulation of dendritic cell dendrite assembly	biological_process	1	639	21	104696	0.00723267	7.80207	NONMMUT011952.2
GO:0035583	sequestering of TGFbeta in extracellular matrix	biological_process	1	639	21	104696	0.00723267	7.80207	NONMMUT032486.2
GO:0015265	urea channel activity	molecular_function	1	639	21	104696	0.00723267	7.80207	NONMMUT033169.2
GO:0016717	oxidoreductase activity, acting on paired donors, with oxidation of a pair of donors resulting in the reduction of molecular oxygen to two molecules of water	molecular_function	1	639	21	104696	0.00723267	7.80207	NONMMUT034843.2
GO:0070542	response to fatty acid	biological_process	1	639	21	104696	0.00723267	7.80207	NONMMUT034843.2
GO:0070236	negative regulation of activation-induced cell death of T cells	biological_process	1	639	21	104696	0.00723267	7.80207	NONMMUT035116.2
GO:0016805	dipeptidase activity	molecular_function	1	639	21	104696	0.00723267	7.80207	NONMMUT037903.2
GO:0046404	ATP-dependent polydeoxyribonucleotide 5'-hydroxyl-kinase activity	molecular_function	1	639	21	104696	0.00723267	7.80207	NONMMUT052529.2
GO:1990726	Lsm1-7-Pat1 complex	cellular_component	1	639	21	104696	0.00723267	7.80207	NONMMUT057983.2
GO:2000233	negative regulation of rRNA processing	biological_process	1	639	21	104696	0.00723267	7.80207	NONMMUT058238.2
GO:1902746	regulation of lens fiber cell differentiation	biological_process	1	639	21	104696	0.00723267	7.80207	NONMMUT059197.2
GO:0006925	inflammatory cell apoptotic process	biological_process	1	639	21	104696	0.00723267	7.80207	NONMMUT079156.1
GO:0034121	regulation of toll-like receptor signaling pathway	biological_process	1	639	21	104696	0.00723267	7.80207	NONMMUT079674.1
GO:0004731	purine-nucleoside phosphorylase activity	molecular_function	1	639	21	104696	0.00723267	7.80207	NONMMUT148543.1
GO:0070187	shelterin complex	cellular_component	1	639	21	104696	0.00723267	7.80207	NONMMUT152865.1
GO:0046626	regulation of insulin receptor signaling pathway	biological_process	3	639	124	104696	0.00724556	3.96396	NONMMUT002578.2; NONMMUT069082.2; NONMMUT119724.1
GO:0051787	misfolded protein binding	molecular_function	3	639	124	104696	0.00724556	3.96396	NONMMUT029355.2; NONMMUT029359.2; NONMMUT141396.1
GO:0005694	chromosome	cellular_component	20	639	1896	104696	0.00729124	1.72831	NONMMUT004131.2; NONMMUT009145.2; NONMMUT011001.2; NONMMUT011351.2; NONMMUT011353.2; NONMMUT011357.2; NONMMUT016665.2; NONMMUT021039.2; NONMMUT021433.2; NONMMUT022695.2; NONMMUT033858.2; NONMMUT036142.2; NONMMUT042986.2; NONMMUT044123.2; NONMMUT054404.2; NONMMUT085021.1; NONMMUT094575.1; NONMMUT142098.1; NONMMUT152795.1; NONMMUT152865.1
GO:0060020	Bergmann glial cell differentiation	biological_process	2	639	65	104696	0.00746702	5.04134	NONMMUT048453.2; NONMMUT054272.2
GO:0015934	large ribosomal subunit	cellular_component	2	639	65	104696	0.00746702	5.04134	NONMMUT077236.1; NONMMUT154167.1
GO:0002237	response to molecule of bacterial origin	biological_process	2	639	65	104696	0.00746702	5.04134	NONMMUT139425.1; NONMMUT139428.1
GO:0007080	mitotic metaphase plate congression	biological_process	4	639	197	104696	0.00751751	3.32677	NONMMUT009145.2; NONMMUT021440.2; NONMMUT085021.1; NONMMUT093203.1
GO:0050699	WW domain binding	molecular_function	4	639	198	104696	0.00767448	3.30997	NONMMUT006463.2; NONMMUT043532.2; NONMMUT079451.1; NONMMUT097705.1
GO:1903169	regulation of calcium ion transmembrane transport	biological_process	2	639	66	104696	0.00778763	4.96495	NONMMUT001096.2; NONMMUT001098.2
GO:0072425	signal transduction involved in G2 DNA damage checkpoint	biological_process	2	639	66	104696	0.00778763	4.96495	NONMMUT017983.2; NONMMUT068614.2
GO:0071985	multivesicular body sorting pathway	biological_process	1	639	22	104696	0.00792398	7.44743	NONMMUT004800.2
GO:0042276	error-prone translesion synthesis	biological_process	1	639	22	104696	0.00792398	7.44743	NONMMUT005327.2
GO:0015085	calcium ion transmembrane transporter activity	molecular_function	1	639	22	104696	0.00792398	7.44743	NONMMUT007054.2
GO:0060155	platelet dense granule organization	biological_process	1	639	22	104696	0.00792398	7.44743	NONMMUT017307.2
GO:0002768	immune response-regulating cell surface receptor signaling pathway	biological_process	1	639	22	104696	0.00792398	7.44743	NONMMUT026775.2
GO:0071236	cellular response to antibiotic	biological_process	1	639	22	104696	0.00792398	7.44743	NONMMUT059197.2
GO:0006975	DNA damage induced protein phosphorylation	biological_process	1	639	22	104696	0.00792398	7.44743	NONMMUT068614.2
GO:0035720	intraciliary anterograde transport	biological_process	1	639	22	104696	0.00792398	7.44743	NONMMUT070124.2
GO:0043020	NADPH oxidase complex	cellular_component	1	639	22	104696	0.00792398	7.44743	NONMMUT071806.2
GO:0070231	T cell apoptotic process	biological_process	1	639	22	104696	0.00792398	7.44743	NONMMUT079156.1
GO:1900108	negative regulation of nodal signaling pathway	biological_process	1	639	22	104696	0.00792398	7.44743	NONMMUT079429.1
GO:0003873	6-phosphofructo-2-kinase activity	molecular_function	1	639	22	104696	0.00792398	7.44743	NONMMUT106622.1
GO:0030532	small nuclear ribonucleoprotein complex	cellular_component	1	639	22	104696	0.00792398	7.44743	NONMMUT138593.1
GO:0046598	positive regulation of viral entry into host cell	biological_process	1	639	22	104696	0.00792398	7.44743	NONMMUT140753.1
GO:0043366	beta selection	biological_process	1	639	22	104696	0.00792398	7.44743	NONMMUT142766.1
GO:0008160	protein tyrosine phosphatase activator activity	molecular_function	1	639	22	104696	0.00792398	7.44743	NONMMUT146251.1
GO:0000783	nuclear telomere cap complex	cellular_component	1	639	22	104696	0.00792398	7.44743	NONMMUT152865.1
GO:0006352	DNA-templated transcription, initiation	biological_process	3	639	128	104696	0.00808461	3.84008	NONMMUT143686.1; NONMMUT143688.1; NONMMUT143689.1
GO:0034968	histone lysine methylation	biological_process	2	639	67	104696	0.00811625	4.89085	NONMMUT036142.2; NONMMUT042986.2
GO:0001961	positive regulation of cytokine-mediated signaling pathway	biological_process	2	639	67	104696	0.00811625	4.89085	NONMMUT042031.2; NONMMUT109441.1
GO:0005730	nucleolus	cellular_component	37	639	4107	104696	0.00813304	1.47607	NONMMUT001096.2; NONMMUT001098.2; NONMMUT002578.2; NONMMUT005327.2; NONMMUT006157.2; NONMMUT009091.2; NONMMUT011001.2; NONMMUT012423.2; NONMMUT013443.2; NONMMUT016319.2; NONMMUT017983.2; NONMMUT019331.2; NONMMUT021039.2; NONMMUT023069.2; NONMMUT024208.2; NONMMUT031670.2; NONMMUT033169.2; NONMMUT034843.2; NONMMUT037113.2; NONMMUT038047.2; NONMMUT042986.2; NONMMUT046348.2; NONMMUT062156.2; NONMMUT1…
GO:0016049	cell growth	biological_process	3	639	129	104696	0.00830389	3.81031	NONMMUT031031.2; NONMMUT079429.1; NONMMUT079674.1
GO:0005507	copper ion binding	molecular_function	4	639	202	104696	0.00832517	3.24443	NONMMUT021433.2; NONMMUT062608.2; NONMMUT094575.1; NONMMUT145773.1
GO:0001741	XY body	cellular_component	2	639	68	104696	0.00845292	4.81893	NONMMUT001096.2; NONMMUT001098.2
GO:1902455	negative regulation of stem cell population maintenance	biological_process	2	639	68	104696	0.00845292	4.81893	NONMMUT021433.2; NONMMUT094575.1
GO:0097190	apoptotic signaling pathway	biological_process	5	639	285	104696	0.00855312	2.87445	NONMMUT001162.2; NONMMUT079156.1; NONMMUT124429.1; NONMMUT139425.1; NONMMUT139428.1
GO:0016242	negative regulation of macroautophagy	biological_process	1	639	23	104696	0.00864379	7.12363	NONMMUT010060.2
GO:0050706	regulation of interleukin-1 beta secretion	biological_process	1	639	23	104696	0.00864379	7.12363	NONMMUT011952.2
GO:0016584	nucleosome positioning	biological_process	1	639	23	104696	0.00864379	7.12363	NONMMUT016665.2
GO:0061368	behavioral response to formalin induced pain	biological_process	1	639	23	104696	0.00864379	7.12363	NONMMUT026390.2
GO:0060732	positive regulation of inositol phosphate biosynthetic process	biological_process	1	639	23	104696	0.00864379	7.12363	NONMMUT028258.2
GO:0090382	phagosome maturation	biological_process	1	639	23	104696	0.00864379	7.12363	NONMMUT030267.2
GO:0006650	glycerophospholipid metabolic process	biological_process	1	639	23	104696	0.00864379	7.12363	NONMMUT035116.2
GO:2001199	negative regulation of dendritic cell differentiation	biological_process	1	639	23	104696	0.00864379	7.12363	NONMMUT041919.2
GO:1905451	positive regulation of Fc-gamma receptor signaling pathway involved in phagocytosis	biological_process	1	639	23	104696	0.00864379	7.12363	NONMMUT044647.2
GO:0031999	negative regulation of fatty acid beta-oxidation	biological_process	1	639	23	104696	0.00864379	7.12363	NONMMUT046643.2
GO:0070164	negative regulation of adiponectin secretion	biological_process	1	639	23	104696	0.00864379	7.12363	NONMMUT057695.2
GO:0046602	regulation of mitotic centrosome separation	biological_process	1	639	23	104696	0.00864379	7.12363	NONMMUT068614.2
GO:0003980	UDP-glucose:glycoprotein glucosyltransferase activity	molecular_function	1	639	23	104696	0.00864379	7.12363	NONMMUT075247.1
GO:0006003	fructose 2,6-bisphosphate metabolic process	biological_process	1	639	23	104696	0.00864379	7.12363	NONMMUT106622.1
GO:0001973	adenosine receptor signaling pathway	biological_process	1	639	23	104696	0.00864379	7.12363	NONMMUT113341.1
GO:0035437	maintenance of protein localization in endoplasmic reticulum	biological_process	1	639	23	104696	0.00864379	7.12363	NONMMUT118344.1
GO:0002283	neutrophil activation involved in immune response	biological_process	1	639	23	104696	0.00864379	7.12363	NONMMUT142766.1
GO:0004465	lipoprotein lipase activity	molecular_function	1	639	23	104696	0.00864379	7.12363	TCONS_00022524
GO:0048705	skeletal system morphogenesis	biological_process	6	639	375	104696	0.00877217	2.6215	NONMMUT024883.2; NONMMUT032559.2; NONMMUT121015.1; NONMMUT143686.1; NONMMUT143688.1; NONMMUT143689.1
GO:2001275	positive regulation of glucose import in response to insulin stimulus	biological_process	2	639	69	104696	0.00879768	4.74909	NONMMUT007334.2; NONMMUT054272.2
GO:0000940	condensed chromosome outer kinetochore	cellular_component	2	639	69	104696	0.00879768	4.74909	NONMMUT009145.2; NONMMUT085021.1
GO:0005753	mitochondrial proton-transporting ATP synthase complex	cellular_component	2	639	69	104696	0.00879768	4.74909	NONMMUT142115.1; NONMMUT149273.1
GO:0000920	cell separation after cytokinesis	biological_process	2	639	70	104696	0.00915058	4.68124	NONMMUT021440.2; NONMMUT093203.1
GO:0090330	regulation of platelet aggregation	biological_process	2	639	70	104696	0.00915058	4.68124	NONMMUT035728.2; NONMMUT142766.1
GO:0017034	Rap guanyl-nucleotide exchange factor activity	molecular_function	2	639	70	104696	0.00915058	4.68124	NONMMUT043532.2; NONMMUT044647.2
GO:0001783	B cell apoptotic process	biological_process	3	639	133	104696	0.00921981	3.69572	NONMMUT143686.1; NONMMUT143688.1; NONMMUT143689.1
GO:0050768	negative regulation of neurogenesis	biological_process	4	639	208	104696	0.00937134	3.15084	NONMMUT050134.2; NONMMUT139425.1; NONMMUT139428.1; NONMMUT143822.1
GO:0003954	NADH dehydrogenase activity	molecular_function	1	639	24	104696	0.00939175	6.82681	NONMMUT001226.2
GO:0002922	positive regulation of humoral immune response	biological_process	1	639	24	104696	0.00939175	6.82681	NONMMUT011952.2
GO:0032649	regulation of interferon-gamma production	biological_process	1	639	24	104696	0.00939175	6.82681	NONMMUT011952.2
GO:0015840	urea transport	biological_process	1	639	24	104696	0.00939175	6.82681	NONMMUT033169.2
GO:0003245	cardiac muscle tissue growth involved in heart morphogenesis	biological_process	1	639	24	104696	0.00939175	6.82681	NONMMUT044867.2
GO:0033004	negative regulation of mast cell activation	biological_process	1	639	24	104696	0.00939175	6.82681	NONMMUT046643.2
GO:0046886	positive regulation of hormone biosynthetic process	biological_process	1	639	24	104696	0.00939175	6.82681	NONMMUT050134.2
GO:0051573	negative regulation of histone H3-K9 methylation	biological_process	1	639	24	104696	0.00939175	6.82681	NONMMUT050134.2
GO:0030629	U6 snRNA 3'-end binding	molecular_function	1	639	24	104696	0.00939175	6.82681	NONMMUT057983.2
GO:0031957	very long-chain fatty acid-CoA ligase activity	molecular_function	1	639	24	104696	0.00939175	6.82681	NONMMUT074129.2
GO:0097544	ciliary shaft	cellular_component	1	639	24	104696	0.00939175	6.82681	NONMMUT091068.1
GO:0015093	ferrous iron transmembrane transporter activity	molecular_function	1	639	24	104696	0.00939175	6.82681	NONMMUT094565.1
GO:0086072	AV node cell-bundle of His cell adhesion involved in cell communication	biological_process	1	639	24	104696	0.00939175	6.82681	NONMMUT100310.1
GO:0086082	cell adhesive protein binding involved in AV node cell-bundle of His cell communication	molecular_function	1	639	24	104696	0.00939175	6.82681	NONMMUT100310.1
GO:0038007	netrin-activated signaling pathway	biological_process	1	639	24	104696	0.00939175	6.82681	NONMMUT105736.1
GO:0010701	positive regulation of norepinephrine secretion	biological_process	1	639	24	104696	0.00939175	6.82681	NONMMUT110144.1
GO:0042270	protection from natural killer cell mediated cytotoxicity	biological_process	1	639	24	104696	0.00939175	6.82681	NONMMUT124496.1
GO:0032536	regulation of cell projection size	biological_process	1	639	24	104696	0.00939175	6.82681	NONMMUT143822.1
GO:0036516	chemoattraction of dopaminergic neuron axon	biological_process	1	639	24	104696	0.00939175	6.82681	NONMMUT143822.1
GO:0060482	lobar bronchus development	biological_process	1	639	24	104696	0.00939175	6.82681	NONMMUT143822.1
GO:0072060	outer medullary collecting duct development	biological_process	1	639	24	104696	0.00939175	6.82681	NONMMUT143822.1
GO:0004784	superoxide dismutase activity	molecular_function	1	639	24	104696	0.00939175	6.82681	NONMMUT145773.1
GO:2000490	negative regulation of hepatic stellate cell activation	biological_process	1	639	24	104696	0.00939175	6.82681	NONMMUT153852.1
GO:0048642	negative regulation of skeletal muscle tissue development	biological_process	1	639	24	104696	0.00939175	6.82681	TCONS_00012349
GO:0090191	negative regulation of branching involved in ureteric bud morphogenesis	biological_process	1	639	24	104696	0.00939175	6.82681	TCONS_00019184
GO:0000289	nuclear-transcribed mRNA poly(A) tail shortening	biological_process	2	639	71	104696	0.00951165	4.61531	NONMMUT055306.2; TCONS_00018087
GO:0006754	ATP biosynthetic process	biological_process	2	639	71	104696	0.00951165	4.61531	NONMMUT055639.2; NONMMUT149273.1
GO:0001775	cell activation	biological_process	2	639	71	104696	0.00951165	4.61531	NONMMUT139425.1; NONMMUT139428.1
GO:0031065	positive regulation of histone deacetylation	biological_process	3	639	135	104696	0.00970144	3.64097	NONMMUT022695.2; NONMMUT065531.2; NONMMUT144558.1
GO:0031440	regulation of mRNA 3'-end processing	biological_process	2	639	72	104696	0.00988093	4.55121	NONMMUT014807.2; NONMMUT014812.2
GO:0071375	cellular response to peptide hormone stimulus	biological_process	2	639	72	104696	0.00988093	4.55121	NONMMUT014807.2; NONMMUT014812.2
GO:0003723	RNA binding	molecular_function	41	639	4711	104696	0.0101207	1.42594	NONMMUT006365.2; NONMMUT006689.2; NONMMUT008492.2; NONMMUT011001.2; NONMMUT011309.2; NONMMUT014807.2; NONMMUT014812.2; NONMMUT016319.2; NONMMUT024208.2; NONMMUT026850.2; NONMMUT031987.2; NONMMUT033836.2; NONMMUT035480.2; NONMMUT044110.2; NONMMUT049837.2; NONMMUT049839.2; NONMMUT050342.2; NONMMUT053093.2; NONMMUT054404.2; NONMMUT055306.2; NONMMUT057777.2; NONMMUT057983.2; NONMMUT063992.2; NONMMUT0…
GO:0098636	protein complex involved in cell adhesion	cellular_component	1	639	25	104696	0.0101675	6.55374	NONMMUT001162.2
GO:1901165	positive regulation of trophoblast cell migration	biological_process	1	639	25	104696	0.0101675	6.55374	NONMMUT012409.2
GO:0022829	wide pore channel activity	molecular_function	1	639	25	104696	0.0101675	6.55374	NONMMUT024581.2
GO:0046642	negative regulation of alpha-beta T cell proliferation	biological_process	1	639	25	104696	0.0101675	6.55374	NONMMUT026775.2
GO:0097699	vascular endothelial cell response to fluid shear stress	biological_process	1	639	25	104696	0.0101675	6.55374	NONMMUT031031.2
GO:1904988	negative regulation of endothelial cell activation	biological_process	1	639	25	104696	0.0101675	6.55374	NONMMUT031031.2
GO:0048641	regulation of skeletal muscle tissue development	biological_process	1	639	25	104696	0.0101675	6.55374	NONMMUT032453.2
GO:2000570	positive regulation of T-helper 2 cell activation	biological_process	1	639	25	104696	0.0101675	6.55374	NONMMUT035728.2
GO:0031465	Cul4B-RING E3 ubiquitin ligase complex	cellular_component	1	639	25	104696	0.0101675	6.55374	NONMMUT038457.2
GO:0004949	cannabinoid receptor activity	molecular_function	1	639	25	104696	0.0101675	6.55374	NONMMUT046643.2
GO:0043271	negative regulation of ion transport	biological_process	1	639	25	104696	0.0101675	6.55374	NONMMUT046643.2
GO:0034720	histone H3-K4 demethylation	biological_process	1	639	25	104696	0.0101675	6.55374	NONMMUT050134.2
GO:0010961	cellular magnesium ion homeostasis	biological_process	1	639	25	104696	0.0101675	6.55374	NONMMUT071803.2
GO:0034056	estrogen response element binding	molecular_function	1	639	25	104696	0.0101675	6.55374	NONMMUT079674.1
GO:0060523	prostate epithelial cord elongation	biological_process	1	639	25	104696	0.0101675	6.55374	NONMMUT079674.1
GO:0060750	epithelial cell proliferation involved in mammary gland duct elongation	biological_process	1	639	25	104696	0.0101675	6.55374	NONMMUT079674.1
GO:0004637	phosphoribosylamine-glycine ligase activity	molecular_function	1	639	25	104696	0.0101675	6.55374	NONMMUT099243.1
GO:0004331	fructose-2,6-bisphosphate 2-phosphatase activity	molecular_function	1	639	25	104696	0.0101675	6.55374	NONMMUT106622.1
GO:0050820	positive regulation of coagulation	biological_process	1	639	25	104696	0.0101675	6.55374	NONMMUT138882.1
GO:0035325	Toll-like receptor binding	molecular_function	1	639	25	104696	0.0101675	6.55374	NONMMUT142766.1
GO:0032613	interleukin-10 production	biological_process	1	639	25	104696	0.0101675	6.55374	NONMMUT143056.1
GO:0010890	positive regulation of sequestering of triglyceride	biological_process	1	639	25	104696	0.0101675	6.55374	TCONS_00022524
GO:0021957	corticospinal tract morphogenesis	biological_process	2	639	73	104696	0.0102584	4.48886	NONMMUT037113.2; NONMMUT106963.1
GO:0010606	positive regulation of cytoplasmic mRNA processing body assembly	biological_process	2	639	73	104696	0.0102584	4.48886	NONMMUT055306.2; TCONS_00018087
GO:0008565	protein transporter activity	molecular_function	5	639	298	104696	0.0104956	2.74905	NONMMUT021440.2; NONMMUT044647.2; NONMMUT067691.2; NONMMUT093203.1; NONMMUT142935.1
GO:0031624	ubiquitin conjugating enzyme binding	molecular_function	6	639	389	104696	0.0105765	2.52715	NONMMUT005538.2; NONMMUT031640.2; NONMMUT069358.2; NONMMUT081951.1; NONMMUT088085.1; NONMMUT131969.1
GO:1990316	Atg1/ULK1 kinase complex	cellular_component	2	639	74	104696	0.0106442	4.4282	NONMMUT010060.2; NONMMUT038490.2
GO:0097242	amyloid-beta clearance	biological_process	2	639	74	104696	0.0106442	4.4282	NONMMUT043302.2; NONMMUT065344.2
GO:0030140	trans-Golgi network transport vesicle	cellular_component	2	639	74	104696	0.0106442	4.4282	NONMMUT066114.2; TCONS_00002182
GO:1990440	positive regulation of transcription from RNA polymerase II promoter in response to endoplasmic reticulum stress	biological_process	2	639	74	104696	0.0106442	4.4282	NONMMUT146592.1; NONMMUT147211.1
GO:1903432	regulation of TORC1 signaling	biological_process	1	639	26	104696	0.0109706	6.30167	NONMMUT010060.2
GO:0097029	mature conventional dendritic cell differentiation	biological_process	1	639	26	104696	0.0109706	6.30167	NONMMUT011952.2
GO:0030427	site of polarized growth	cellular_component	1	639	26	104696	0.0109706	6.30167	NONMMUT052697.2
GO:0061153	trachea gland development	biological_process	1	639	26	104696	0.0109706	6.30167	NONMMUT073301.2
GO:0001927	exocyst assembly	biological_process	1	639	26	104696	0.0109706	6.30167	NONMMUT091068.1
GO:0004905	type I interferon receptor activity	molecular_function	1	639	26	104696	0.0109706	6.30167	NONMMUT099243.1
GO:0019962	type I interferon binding	molecular_function	1	639	26	104696	0.0109706	6.30167	NONMMUT099243.1
GO:0004666	prostaglandin-endoperoxide synthase activity	molecular_function	1	639	26	104696	0.0109706	6.30167	NONMMUT106922.1
GO:0005838	proteasome regulatory particle	cellular_component	1	639	26	104696	0.0109706	6.30167	NONMMUT131570.1
GO:0016332	establishment or maintenance of polarity of embryonic epithelium	biological_process	1	639	26	104696	0.0109706	6.30167	NONMMUT143822.1
GO:0060560	developmental growth involved in morphogenesis	biological_process	1	639	26	104696	0.0109706	6.30167	NONMMUT143822.1
GO:0032648	regulation of interferon-beta production	biological_process	1	639	26	104696	0.0109706	6.30167	NONMMUT149265.1
GO:0045647	negative regulation of erythrocyte differentiation	biological_process	3	639	140	104696	0.0109761	3.51093	NONMMUT014807.2; NONMMUT014812.2; NONMMUT127140.1
GO:0001894	tissue homeostasis	biological_process	3	639	140	104696	0.0109761	3.51093	NONMMUT024883.2; NONMMUT032559.2; NONMMUT041628.2
GO:0061743	motor learning	biological_process	2	639	75	104696	0.0110383	4.36916	NONMMUT000385.2; TCONS_00012349
GO:0046976	histone methyltransferase activity (H3-K27 specific)	molecular_function	2	639	75	104696	0.0110383	4.36916	NONMMUT011001.2; NONMMUT036142.2
GO:0035518	histone H2A monoubiquitination	biological_process	2	639	75	104696	0.0110383	4.36916	NONMMUT038457.2; NONMMUT122778.1
GO:0007141	male meiosis I	biological_process	2	639	76	104696	0.0114408	4.31167	NONMMUT019331.2; NONMMUT065531.2
GO:0010863	positive regulation of phospholipase C activity	biological_process	2	639	76	104696	0.0114408	4.31167	NONMMUT032559.2; NONMMUT079674.1
GO:0042474	middle ear morphogenesis	biological_process	5	639	304	104696	0.01149	2.69479	NONMMUT143686.1; NONMMUT143688.1; NONMMUT143689.1; NONMMUT148904.1; NONMMUT148906.1
GO:0021846	cell proliferation in forebrain	biological_process	4	639	219	104696	0.0115179	2.99258	NONMMUT007684.2; NONMMUT037113.2; NONMMUT106963.1; NONMMUT143822.1
GO:0032958	inositol phosphate biosynthetic process	biological_process	1	639	27	104696	0.0118008	6.06828	NONMMUT006157.2
GO:2000107	negative regulation of leukocyte apoptotic process	biological_process	1	639	27	104696	0.0118008	6.06828	NONMMUT011952.2
GO:2000525	positive regulation of T cell costimulation	biological_process	1	639	27	104696	0.0118008	6.06828	NONMMUT011952.2
GO:0019886	antigen processing and presentation of exogenous peptide antigen via MHC class II	biological_process	1	639	27	104696	0.0118008	6.06828	NONMMUT029297.2
GO:0035368	selenocysteine insertion sequence binding	molecular_function	1	639	27	104696	0.0118008	6.06828	NONMMUT039626.2
GO:0051348	negative regulation of transferase activity	biological_process	1	639	27	104696	0.0118008	6.06828	NONMMUT042986.2
GO:0033629	negative regulation of cell adhesion mediated by integrin	biological_process	1	639	27	104696	0.0118008	6.06828	NONMMUT054272.2
GO:0036066	protein O-linked fucosylation	biological_process	1	639	27	104696	0.0118008	6.06828	NONMMUT055066.2
GO:0015183	L-aspartate transmembrane transporter activity	molecular_function	1	639	27	104696	0.0118008	6.06828	NONMMUT055639.2
GO:0031798	type 1 metabotropic glutamate receptor binding	molecular_function	1	639	27	104696	0.0118008	6.06828	NONMMUT079674.1
GO:0090292	nuclear matrix anchoring at nuclear membrane	biological_process	1	639	27	104696	0.0118008	6.06828	NONMMUT096150.1
GO:0070633	transepithelial transport	biological_process	1	639	27	104696	0.0118008	6.06828	NONMMUT100310.1
GO:0018342	protein prenylation	biological_process	1	639	27	104696	0.0118008	6.06828	NONMMUT145877.1
GO:0048407	platelet-derived growth factor binding	molecular_function	2	639	77	104696	0.0118516	4.25568	NONMMUT024883.2; NONMMUT032559.2
GO:0018026	peptidyl-lysine monomethylation	biological_process	2	639	77	104696	0.0118516	4.25568	NONMMUT036142.2; NONMMUT042986.2
GO:0031625	ubiquitin protein ligase binding	molecular_function	21	639	2114	104696	0.0119723	1.62758	NONMMUT001096.2; NONMMUT001098.2; NONMMUT005538.2; NONMMUT021039.2; NONMMUT029355.2; NONMMUT029359.2; NONMMUT069358.2; NONMMUT072875.2; NONMMUT081951.1; NONMMUT083450.1; NONMMUT097748.1; NONMMUT111625.1; NONMMUT140969.1; NONMMUT142766.1; NONMMUT143686.1; NONMMUT143688.1; NONMMUT143689.1; NONMMUT145704.1; NONMMUT148121.1; NONMMUT148477.1; TCONS_00019828
GO:0001726	ruffle	cellular_component	7	639	496	104696	0.0120265	2.31231	NONMMUT041628.2; NONMMUT056165.2; NONMMUT056180.2; NONMMUT056184.2; NONMMUT074193.2; NONMMUT122743.1; NONMMUT136084.1
GO:0016853	isomerase activity	molecular_function	7	639	497	104696	0.0121602	2.30766	NONMMUT022391.2; NONMMUT025905.2; NONMMUT102539.1; NONMMUT140753.1; NONMMUT146251.1; NONMMUT150407.1; TCONS_00019993
GO:0007406	negative regulation of neuroblast proliferation	biological_process	2	639	78	104696	0.0122708	4.20112	NONMMUT139425.1; NONMMUT139428.1
GO:0045582	positive regulation of T cell differentiation	biological_process	4	639	224	104696	0.0125957	2.92578	NONMMUT029297.2; NONMMUT042031.2; NONMMUT094148.1; NONMMUT124429.1
GO:0043186	P granule	cellular_component	1	639	28	104696	0.0126576	5.85155	NONMMUT019331.2
GO:0038091	positive regulation of cell proliferation by VEGF-activated platelet derived growth factor receptor signaling pathway	biological_process	1	639	28	104696	0.0126576	5.85155	NONMMUT032559.2
GO:0000801	central element	cellular_component	1	639	28	104696	0.0126576	5.85155	NONMMUT033858.2
GO:0099553	trans-synaptic signaling by endocannabinoid, modulating synaptic transmission	biological_process	1	639	28	104696	0.0126576	5.85155	NONMMUT046643.2
GO:0030576	Cajal body organization	biological_process	1	639	28	104696	0.0126576	5.85155	NONMMUT055408.2
GO:1904030	negative regulation of cyclin-dependent protein kinase activity	biological_process	1	639	28	104696	0.0126576	5.85155	NONMMUT059197.2
GO:0060011	Sertoli cell proliferation	biological_process	1	639	28	104696	0.0126576	5.85155	NONMMUT079674.1
GO:0003056	regulation of vascular smooth muscle contraction	biological_process	1	639	28	104696	0.0126576	5.85155	NONMMUT090835.1
GO:0031248	protein acetyltransferase complex	cellular_component	1	639	28	104696	0.0126576	5.85155	NONMMUT094367.1
GO:0019371	cyclooxygenase pathway	biological_process	1	639	28	104696	0.0126576	5.85155	NONMMUT106922.1
GO:1903237	negative regulation of leukocyte tethering or rolling	biological_process	1	639	28	104696	0.0126576	5.85155	NONMMUT127987.1
GO:0051000	positive regulation of nitric-oxide synthase activity	biological_process	2	639	79	104696	0.0126984	4.14794	NONMMUT005589.2; NONMMUT079674.1
GO:0010564	regulation of cell cycle process	biological_process	2	639	79	104696	0.0126984	4.14794	NONMMUT007684.2; NONMMUT074590.2
GO:0005173	stem cell factor receptor binding	molecular_function	2	639	79	104696	0.0126984	4.14794	NONMMUT008740.2; NONMMUT083250.1
GO:0048490	anterograde synaptic vesicle transport	biological_process	2	639	79	104696	0.0126984	4.14794	NONMMUT017307.2; NONMMUT145634.1
GO:0055001	muscle cell development	biological_process	2	639	79	104696	0.0126984	4.14794	NONMMUT032453.2; NONMMUT050134.2
GO:0030889	negative regulation of B cell proliferation	biological_process	3	639	147	104696	0.0129346	3.34375	NONMMUT026775.2; NONMMUT139425.1; NONMMUT139428.1
GO:0007274	neuromuscular synaptic transmission	biological_process	3	639	148	104696	0.0132313	3.32115	NONMMUT084142.1; NONMMUT139425.1; NONMMUT139428.1
GO:0031532	actin cytoskeleton reorganization	biological_process	8	639	607	104696	0.0132569	2.15939	NONMMUT017307.2; NONMMUT044867.2; NONMMUT054704.2; NONMMUT056165.2; NONMMUT056180.2; NONMMUT056184.2; NONMMUT100310.1; NONMMUT127645.1
GO:0005634	nucleus	cellular_component	255	639	37459	104696	0.0135278	1.11536	NONMMUT001096.2; NONMMUT001098.2; NONMMUT001262.2; NONMMUT002578.2; NONMMUT005069.2; NONMMUT005234.2; NONMMUT005327.2; NONMMUT006157.2; NONMMUT006297.2; NONMMUT006365.2; NONMMUT006434.2; NONMMUT007054.2; NONMMUT007334.2; NONMMUT007684.2; NONMMUT008492.2; NONMMUT008957.2; NONMMUT009091.2; NONMMUT009351.2; NONMMUT010060.2; NONMMUT010789.2; NONMMUT011001.2; NONMMUT011883.2; NONMMUT012104.2; NONMMUT0…
GO:0004309	exopolyphosphatase activity	molecular_function	1	639	29	104696	0.0135408	5.64978	NONMMUT006463.2
GO:0002408	myeloid dendritic cell chemotaxis	biological_process	1	639	29	104696	0.0135408	5.64978	NONMMUT011952.2
GO:0002606	positive regulation of dendritic cell antigen processing and presentation	biological_process	1	639	29	104696	0.0135408	5.64978	NONMMUT011952.2
GO:0001956	positive regulation of neurotransmitter secretion	biological_process	1	639	29	104696	0.0135408	5.64978	NONMMUT017307.2
GO:0045298	tubulin complex	cellular_component	1	639	29	104696	0.0135408	5.64978	NONMMUT021663.2
GO:0098885	modification of postsynaptic actin cytoskeleton	biological_process	1	639	29	104696	0.0135408	5.64978	NONMMUT026390.2
GO:0051451	myoblast migration	biological_process	1	639	29	104696	0.0135408	5.64978	NONMMUT032453.2
GO:1903373	positive regulation of endoplasmic reticulum tubular network organization	biological_process	1	639	29	104696	0.0135408	5.64978	NONMMUT033759.2
GO:2000785	regulation of autophagosome assembly	biological_process	1	639	29	104696	0.0135408	5.64978	NONMMUT034661.2
GO:0086057	voltage-gated calcium channel activity involved in bundle of His cell action potential	molecular_function	1	639	29	104696	0.0135408	5.64978	NONMMUT051312.2
GO:0000493	box H/ACA snoRNP assembly	biological_process	1	639	29	104696	0.0135408	5.64978	NONMMUT058238.2
GO:0060053	neurofilament cytoskeleton	cellular_component	1	639	29	104696	0.0135408	5.64978	NONMMUT075222.1
GO:1902379	chemoattractant activity involved in axon guidance	molecular_function	1	639	29	104696	0.0135408	5.64978	NONMMUT143822.1
GO:0043047	single-stranded telomeric DNA binding	molecular_function	1	639	29	104696	0.0135408	5.64978	NONMMUT149958.1
GO:0071987	WD40-repeat domain binding	molecular_function	1	639	29	104696	0.0135408	5.64978	TCONS_00010166
GO:0043518	negative regulation of DNA damage response, signal transduction by p53 class mediator	biological_process	2	639	81	104696	0.0135789	4.04552	NONMMUT006297.2; NONMMUT050134.2
GO:0042634	regulation of hair cycle	biological_process	2	639	81	104696	0.0135789	4.04552	NONMMUT022695.2; NONMMUT044728.2
GO:0048668	collateral sprouting	biological_process	2	639	81	104696	0.0135789	4.04552	NONMMUT037113.2; NONMMUT106963.1
GO:0034046	poly(G) binding	molecular_function	2	639	81	104696	0.0135789	4.04552	NONMMUT120871.1; NONMMUT120873.1
GO:0051721	protein phosphatase 2A binding	molecular_function	5	639	316	104696	0.0136748	2.59246	NONMMUT009145.2; NONMMUT010789.2; NONMMUT030690.2; NONMMUT085021.1; NONMMUT146251.1
GO:0030291	protein serine/threonine kinase inhibitor activity	molecular_function	2	639	82	104696	0.0140319	3.99618	NONMMUT008740.2; NONMMUT083250.1
GO:1902261	positive regulation of delayed rectifier potassium channel activity	biological_process	1	639	30	104696	0.01445	5.46145	NONMMUT005069.2
GO:0033119	negative regulation of RNA splicing	biological_process	1	639	30	104696	0.01445	5.46145	NONMMUT006365.2
GO:0006658	phosphatidylserine metabolic process	biological_process	1	639	30	104696	0.01445	5.46145	NONMMUT018640.2
GO:0099503	secretory vesicle	cellular_component	1	639	30	104696	0.01445	5.46145	NONMMUT028083.2
GO:0043654	recognition of apoptotic cell	biological_process	1	639	30	104696	0.01445	5.46145	NONMMUT032453.2
GO:0072262	metanephric glomerular mesangial cell proliferation involved in metanephros development	biological_process	1	639	30	104696	0.01445	5.46145	NONMMUT032559.2
GO:0022618	ribonucleoprotein complex assembly	biological_process	1	639	30	104696	0.01445	5.46145	NONMMUT058238.2
GO:0097550	transcriptional preinitiation complex	cellular_component	1	639	30	104696	0.01445	5.46145	NONMMUT079674.1
GO:1903779	regulation of cardiac conduction	biological_process	1	639	30	104696	0.01445	5.46145	NONMMUT097180.1
GO:0019215	intermediate filament binding	molecular_function	1	639	30	104696	0.01445	5.46145	NONMMUT136084.1
GO:0032764	negative regulation of mast cell cytokine production	biological_process	1	639	30	104696	0.01445	5.46145	NONMMUT144558.1
GO:0043380	regulation of memory T cell differentiation	biological_process	1	639	30	104696	0.01445	5.46145	NONMMUT144558.1
GO:0098505	G-rich strand telomeric DNA binding	molecular_function	1	639	30	104696	0.01445	5.46145	NONMMUT149958.1
GO:0019852	L-ascorbic acid metabolic process	biological_process	1	639	30	104696	0.01445	5.46145	NONMMUT153852.1
GO:0034372	very-low-density lipoprotein particle remodeling	biological_process	1	639	30	104696	0.01445	5.46145	TCONS_00022524
GO:0043083	synaptic cleft	cellular_component	3	639	152	104696	0.0144615	3.23375	NONMMUT000385.2; NONMMUT045118.2; NONMMUT112089.1
GO:0001829	trophectodermal cell differentiation	biological_process	3	639	152	104696	0.0144615	3.23375	NONMMUT037892.2; NONMMUT037893.2; NONMMUT107286.1
GO:0050850	positive regulation of calcium-mediated signaling	biological_process	3	639	152	104696	0.0144615	3.23375	NONMMUT139425.1; NONMMUT139428.1; NONMMUT142766.1
GO:0000979	RNA polymerase II core promoter sequence-specific DNA binding	molecular_function	6	639	416	104696	0.0147941	2.36313	NONMMUT057279.2; NONMMUT108423.1; NONMMUT122413.1; NONMMUT141995.1; NONMMUT146592.1; NONMMUT147211.1
GO:0060789	hair follicle placode formation	biological_process	2	639	84	104696	0.0149634	3.90104	NONMMUT041628.2; NONMMUT073301.2
GO:0000776	kinetochore	cellular_component	8	639	622	104696	0.0152922	2.10731	NONMMUT004131.2; NONMMUT009145.2; NONMMUT011351.2; NONMMUT011353.2; NONMMUT011357.2; NONMMUT033858.2; NONMMUT085021.1; NONMMUT138882.1
GO:0090276	regulation of peptide hormone secretion	biological_process	1	639	31	104696	0.0153848	5.28527	NONMMUT007684.2
GO:0034587	piRNA metabolic process	biological_process	1	639	31	104696	0.0153848	5.28527	NONMMUT019331.2
GO:0060437	lung growth	biological_process	1	639	31	104696	0.0153848	5.28527	NONMMUT032559.2
GO:1902952	positive regulation of dendritic spine maintenance	biological_process	1	639	31	104696	0.0153848	5.28527	NONMMUT041144.2
GO:0000808	origin recognition complex	cellular_component	1	639	31	104696	0.0153848	5.28527	NONMMUT051452.2
GO:0005664	nuclear origin of replication recognition complex	cellular_component	1	639	31	104696	0.0153848	5.28527	NONMMUT051452.2
GO:0046666	retinal cell programmed cell death	biological_process	1	639	31	104696	0.0153848	5.28527	NONMMUT079156.1
GO:0016589	NURF complex	cellular_component	1	639	31	104696	0.0153848	5.28527	NONMMUT084469.1
GO:0086067	AV node cell to bundle of His cell communication	biological_process	1	639	31	104696	0.0153848	5.28527	NONMMUT100310.1
GO:0052650	NADP-retinol dehydrogenase activity	molecular_function	1	639	31	104696	0.0153848	5.28527	NONMMUT117689.1
GO:0042987	amyloid precursor protein catabolic process	biological_process	1	639	31	104696	0.0153848	5.28527	NONMMUT138882.1
GO:0032009	early phagosome	cellular_component	1	639	31	104696	0.0153848	5.28527	NONMMUT142766.1
GO:0042092	type 2 immune response	biological_process	1	639	31	104696	0.0153848	5.28527	NONMMUT144558.1
GO:0035308	negative regulation of protein dephosphorylation	biological_process	1	639	31	104696	0.0153848	5.28527	NONMMUT146251.1
GO:0055096	low-density lipoprotein particle mediated signaling	biological_process	1	639	31	104696	0.0153848	5.28527	TCONS_00022524
GO:0032715	negative regulation of interleukin-6 production	biological_process	3	639	155	104696	0.01543	3.17116	NONMMUT031031.2; NONMMUT139425.1; NONMMUT139428.1
GO:0010837	regulation of keratinocyte proliferation	biological_process	2	639	85	104696	0.015442	3.85514	NONMMUT014807.2; NONMMUT014812.2
GO:0043560	insulin receptor substrate binding	molecular_function	2	639	85	104696	0.015442	3.85514	NONMMUT054272.2; NONMMUT143056.1
GO:0045086	positive regulation of interleukin-2 biosynthetic process	biological_process	2	639	86	104696	0.0159291	3.81031	NONMMUT001162.2; NONMMUT035728.2
GO:0033144	negative regulation of intracellular steroid hormone receptor signaling pathway	biological_process	1	639	32	104696	0.0163448	5.12011	NONMMUT007684.2
GO:1902808	positive regulation of cell cycle G1/S phase transition	biological_process	1	639	32	104696	0.0163448	5.12011	NONMMUT011501.2
GO:0045619	regulation of lymphocyte differentiation	biological_process	1	639	32	104696	0.0163448	5.12011	NONMMUT011883.2
GO:0043652	engulfment of apoptotic cell	biological_process	1	639	32	104696	0.0163448	5.12011	NONMMUT032453.2
GO:0004768	stearoyl-CoA 9-desaturase activity	molecular_function	1	639	32	104696	0.0163448	5.12011	NONMMUT034843.2
GO:0010725	regulation of primitive erythrocyte differentiation	biological_process	1	639	32	104696	0.0163448	5.12011	NONMMUT050134.2
GO:0036289	peptidyl-serine autophosphorylation	biological_process	1	639	32	104696	0.0163448	5.12011	NONMMUT053231.2
GO:0030284	estrogen receptor activity	molecular_function	1	639	32	104696	0.0163448	5.12011	NONMMUT079674.1
GO:0035360	positive regulation of peroxisome proliferator activated receptor signaling pathway	biological_process	1	639	32	104696	0.0163448	5.12011	NONMMUT086096.1
GO:1905077	negative regulation of interleukin-17 secretion	biological_process	1	639	32	104696	0.0163448	5.12011	NONMMUT095681.1
GO:0050687	negative regulation of defense response to virus	biological_process	1	639	32	104696	0.0163448	5.12011	NONMMUT097748.1
GO:0061944	negative regulation of protein K48-linked ubiquitination	biological_process	1	639	32	104696	0.0163448	5.12011	NONMMUT109441.1
GO:0016494	C-X-C chemokine receptor activity	molecular_function	1	639	32	104696	0.0163448	5.12011	NONMMUT138690.1
GO:0019509	L-methionine salvage from methylthioadenosine	biological_process	1	639	32	104696	0.0163448	5.12011	NONMMUT148543.1
GO:0051490	negative regulation of filopodium assembly	biological_process	2	639	87	104696	0.0164247	3.76652	NONMMUT139752.1; NONMMUT143056.1
GO:0060710	chorio-allantoic fusion	biological_process	3	639	159	104696	0.0167835	3.09139	NONMMUT014807.2; NONMMUT014812.2; NONMMUT143822.1
GO:0032516	positive regulation of phosphoprotein phosphatase activity	biological_process	3	639	160	104696	0.017133	3.07207	NONMMUT032559.2; NONMMUT117988.1; NONMMUT146251.1
GO:0046339	diacylglycerol metabolic process	biological_process	1	639	33	104696	0.0173298	4.96495	NONMMUT021750.2
GO:0046473	phosphatidic acid metabolic process	biological_process	1	639	33	104696	0.0173298	4.96495	NONMMUT021750.2
GO:0021847	ventricular zone neuroblast division	biological_process	1	639	33	104696	0.0173298	4.96495	NONMMUT022391.2
GO:0086048	membrane depolarization during bundle of His cell action potential	biological_process	1	639	33	104696	0.0173298	4.96495	NONMMUT051312.2
GO:0098847	sequence-specific single stranded DNA binding	molecular_function	1	639	33	104696	0.0173298	4.96495	NONMMUT057777.2
GO:0098797	plasma membrane protein complex	cellular_component	1	639	33	104696	0.0173298	4.96495	NONMMUT111679.1
GO:0043587	tongue morphogenesis	biological_process	1	639	33	104696	0.0173298	4.96495	NONMMUT123996.1
GO:0000137	Golgi cis cisterna	cellular_component	1	639	33	104696	0.0173298	4.96495	TCONS_00002182
GO:0048237	rough endoplasmic reticulum lumen	cellular_component	1	639	33	104696	0.0173298	4.96495	TCONS_00002182
GO:0048025	negative regulation of mRNA splicing, via spliceosome	biological_process	3	639	161	104696	0.0174871	3.05298	NONMMUT006365.2; NONMMUT103061.1; NONMMUT149958.1
GO:0009612	response to mechanical stimulus	biological_process	3	639	161	104696	0.0174871	3.05298	NONMMUT026390.2; NONMMUT113341.1; NONMMUT148121.1
GO:2000379	positive regulation of reactive oxygen species metabolic process	biological_process	3	639	161	104696	0.0174871	3.05298	NONMMUT032559.2; NONMMUT057279.2; NONMMUT122413.1
GO:0045629	negative regulation of T-helper 2 cell differentiation	biological_process	2	639	90	104696	0.0179632	3.64097	NONMMUT031031.2; NONMMUT144558.1
GO:0030518	intracellular steroid hormone receptor signaling pathway	biological_process	2	639	90	104696	0.0179632	3.64097	NONMMUT037002.2; NONMMUT079674.1
GO:0002474	antigen processing and presentation of peptide antigen via MHC class I	biological_process	2	639	90	104696	0.0179632	3.64097	NONMMUT100992.1; NONMMUT102069.1
GO:0045670	regulation of osteoclast differentiation	biological_process	3	639	163	104696	0.0182089	3.01552	NONMMUT058147.2; NONMMUT146592.1; NONMMUT147211.1
GO:0032541	cortical endoplasmic reticulum	cellular_component	1	639	34	104696	0.0183394	4.81893	NONMMUT007334.2
GO:0060159	regulation of dopamine receptor signaling pathway	biological_process	1	639	34	104696	0.0183394	4.81893	NONMMUT017307.2
GO:0003691	double-stranded telomeric DNA binding	molecular_function	1	639	34	104696	0.0183394	4.81893	NONMMUT031987.2
GO:0035793	positive regulation of metanephric mesenchymal cell migration by platelet-derived growth factor receptor-beta signaling pathway	biological_process	1	639	34	104696	0.0183394	4.81893	NONMMUT032559.2
GO:0034706	sodium channel complex	cellular_component	1	639	34	104696	0.0183394	4.81893	NONMMUT037650.2
GO:0070140	SUMO-specific isopeptidase activity	molecular_function	1	639	34	104696	0.0183394	4.81893	NONMMUT055408.2
GO:0006779	porphyrin-containing compound biosynthetic process	biological_process	1	639	34	104696	0.0183394	4.81893	NONMMUT068841.2
GO:0097422	tubular endosome	cellular_component	1	639	34	104696	0.0183394	4.81893	NONMMUT087072.1
GO:1901612	cardiolipin binding	molecular_function	1	639	34	104696	0.0183394	4.81893	NONMMUT090414.1
GO:1901315	negative regulation of histone H2A K63-linked ubiquitination	biological_process	1	639	34	104696	0.0183394	4.81893	NONMMUT095681.1
GO:0006012	galactose metabolic process	biological_process	1	639	34	104696	0.0183394	4.81893	NONMMUT102539.1
GO:0036122	BMP binding	molecular_function	1	639	34	104696	0.0183394	4.81893	NONMMUT111679.1
GO:0002377	immunoglobulin production	biological_process	1	639	34	104696	0.0183394	4.81893	NONMMUT141396.1
GO:0051365	cellular response to potassium ion starvation	biological_process	1	639	34	104696	0.0183394	4.81893	NONMMUT148121.1
GO:0002090	regulation of receptor internalization	biological_process	1	639	34	104696	0.0183394	4.81893	TCONS_00012349
GO:0046628	positive regulation of insulin receptor signaling pathway	biological_process	2	639	91	104696	0.0184933	3.60096	NONMMUT002578.2; NONMMUT007334.2
GO:0000956	nuclear-transcribed mRNA catabolic process	biological_process	2	639	91	104696	0.0184933	3.60096	NONMMUT006365.2; NONMMUT057983.2
GO:0045627	positive regulation of T-helper 1 cell differentiation	biological_process	2	639	91	104696	0.0184933	3.60096	NONMMUT011952.2; NONMMUT031031.2
GO:0050435	amyloid-beta metabolic process	biological_process	2	639	91	104696	0.0184933	3.60096	NONMMUT043302.2; NONMMUT138882.1
GO:0036488	CHOP-C/EBP complex	cellular_component	2	639	91	104696	0.0184933	3.60096	NONMMUT146592.1; NONMMUT147211.1
GO:0006991	response to sterol depletion	biological_process	2	639	91	104696	0.0184933	3.60096	NONMMUT148904.1; NONMMUT148906.1
GO:2001224	positive regulation of neuron migration	biological_process	3	639	164	104696	0.0185766	2.99714	NONMMUT022695.2; NONMMUT043532.2; NONMMUT105736.1
GO:0007159	leukocyte cell-cell adhesion	biological_process	3	639	164	104696	0.0185766	2.99714	NONMMUT139425.1; NONMMUT139428.1; NONMMUT142766.1
GO:0030544	Hsp70 protein binding	molecular_function	4	639	248	104696	0.0187198	2.64264	NONMMUT059197.2; NONMMUT139425.1; NONMMUT139428.1; NONMMUT141396.1
GO:0006275	regulation of DNA replication	biological_process	2	639	92	104696	0.0190319	3.56182	NONMMUT002578.2; NONMMUT090721.1
GO:0030520	intracellular estrogen receptor signaling pathway	biological_process	2	639	92	104696	0.0190319	3.56182	NONMMUT024208.2; NONMMUT079674.1
GO:0000775	chromosome, centromeric region	cellular_component	9	639	757	104696	0.0192947	1.94794	NONMMUT004131.2; NONMMUT009145.2; NONMMUT011351.2; NONMMUT011353.2; NONMMUT011357.2; NONMMUT033858.2; NONMMUT085021.1; NONMMUT142098.1; NONMMUT152795.1
GO:0060252	positive regulation of glial cell proliferation	biological_process	3	639	166	104696	0.0193258	2.96103	NONMMUT143686.1; NONMMUT143688.1; NONMMUT143689.1
GO:1904800	negative regulation of neuron remodeling	biological_process	1	639	35	104696	0.0193733	4.68124	NONMMUT008957.2
GO:2000318	positive regulation of T-helper 17 type immune response	biological_process	1	639	35	104696	0.0193733	4.68124	NONMMUT035728.2
GO:0008609	alkylglycerone-phosphate synthase activity	molecular_function	1	639	35	104696	0.0193733	4.68124	NONMMUT038047.2
GO:0097708	intracellular vesicle	cellular_component	1	639	35	104696	0.0193733	4.68124	NONMMUT044601.2
GO:1901409	positive regulation of phosphorylation of RNA polymerase II C-terminal domain	biological_process	1	639	35	104696	0.0193733	4.68124	NONMMUT050999.2
GO:0007386	compartment pattern specification	biological_process	1	639	35	104696	0.0193733	4.68124	NONMMUT055066.2
GO:0004111	creatine kinase activity	molecular_function	1	639	35	104696	0.0193733	4.68124	NONMMUT090414.1
GO:0033523	histone H2B ubiquitination	biological_process	1	639	35	104696	0.0193733	4.68124	NONMMUT148477.1
GO:0004357	glutamate-cysteine ligase activity	molecular_function	1	639	35	104696	0.0193733	4.68124	NONMMUT153852.1
GO:0006534	cysteine metabolic process	biological_process	1	639	35	104696	0.0193733	4.68124	NONMMUT153852.1
GO:0017109	glutamate-cysteine ligase complex	cellular_component	1	639	35	104696	0.0193733	4.68124	NONMMUT153852.1
GO:0050807	regulation of synapse organization	biological_process	1	639	35	104696	0.0193733	4.68124	TCONS_00012349
GO:0007250	activation of NF-kappaB-inducing kinase activity	biological_process	2	639	93	104696	0.0195792	3.52352	NONMMUT028258.2; NONMMUT072875.2
GO:0086002	cardiac muscle cell action potential involved in contraction	biological_process	2	639	93	104696	0.0195792	3.52352	NONMMUT037650.2; NONMMUT051312.2
GO:0045616	regulation of keratinocyte differentiation	biological_process	2	639	94	104696	0.0201351	3.48603	NONMMUT014807.2; NONMMUT014812.2
GO:0045636	positive regulation of melanocyte differentiation	biological_process	2	639	94	104696	0.0201351	3.48603	NONMMUT037113.2; NONMMUT106963.1
GO:0046755	viral budding	biological_process	1	639	36	104696	0.0204311	4.55121	NONMMUT004800.2
GO:0033602	negative regulation of dopamine secretion	biological_process	1	639	36	104696	0.0204311	4.55121	NONMMUT046643.2
GO:0042392	sphingosine-1-phosphate phosphatase activity	molecular_function	1	639	36	104696	0.0204311	4.55121	NONMMUT048453.2
GO:1902166	negative regulation of intrinsic apoptotic signaling pathway in response to DNA damage by p53 class mediator	biological_process	1	639	36	104696	0.0204311	4.55121	NONMMUT050134.2
GO:0051446	positive regulation of meiotic cell cycle	biological_process	1	639	36	104696	0.0204311	4.55121	NONMMUT055066.2
GO:0001833	inner cell mass cell proliferation	biological_process	1	639	36	104696	0.0204311	4.55121	NONMMUT068614.2
GO:0042535	positive regulation of tumor necrosis factor biosynthetic process	biological_process	1	639	36	104696	0.0204311	4.55121	NONMMUT071806.2
GO:0035517	PR-DUB complex	cellular_component	1	639	36	104696	0.0204311	4.55121	NONMMUT086096.1
GO:0032811	negative regulation of epinephrine secretion	biological_process	1	639	36	104696	0.0204311	4.55121	NONMMUT106922.1
GO:1904751	positive regulation of protein localization to nucleolus	biological_process	1	639	36	104696	0.0204311	4.55121	NONMMUT111370.1
GO:0005686	U2 snRNP	cellular_component	1	639	36	104696	0.0204311	4.55121	NONMMUT138593.1
GO:0010803	regulation of tumor necrosis factor-mediated signaling pathway	biological_process	1	639	36	104696	0.0204311	4.55121	NONMMUT142766.1
GO:0031062	positive regulation of histone methylation	biological_process	1	639	36	104696	0.0204311	4.55121	NONMMUT148477.1
GO:0051409	response to nitrosative stress	biological_process	1	639	36	104696	0.0204311	4.55121	NONMMUT153852.1
GO:0055072	iron ion homeostasis	biological_process	3	639	169	104696	0.0204842	2.90846	NONMMUT094565.1; NONMMUT111679.1; NONMMUT132556.1
GO:0070412	R-SMAD binding	molecular_function	4	639	254	104696	0.0205095	2.58021	NONMMUT037113.2; NONMMUT106963.1; NONMMUT141995.1; NONMMUT148121.1
GO:0007596	blood coagulation	biological_process	5	639	347	104696	0.0206258	2.36086	NONMMUT003407.2; NONMMUT017307.2; NONMMUT029743.2; NONMMUT034477.2; NONMMUT131964.1
GO:0032937	SREBP-SCAP-Insig complex	cellular_component	2	639	95	104696	0.0206997	3.44934	NONMMUT148904.1; NONMMUT148906.1
GO:0019789	SUMO transferase activity	molecular_function	2	639	96	104696	0.0212728	3.41341	NONMMUT001096.2; NONMMUT001098.2
GO:0043517	positive regulation of DNA damage response, signal transduction by p53 class mediator	biological_process	2	639	96	104696	0.0212728	3.41341	NONMMUT008740.2; NONMMUT083250.1
GO:0007034	vacuolar transport	biological_process	2	639	96	104696	0.0212728	3.41341	NONMMUT021440.2; NONMMUT093203.1
GO:0016236	macroautophagy	biological_process	3	639	171	104696	0.0212796	2.87445	NONMMUT038490.2; NONMMUT144634.1; NONMMUT151243.1
GO:0006089	lactate metabolic process	biological_process	1	639	37	104696	0.0215125	4.4282	NONMMUT016731.2
GO:0060137	maternal process involved in parturition	biological_process	1	639	37	104696	0.0215125	4.4282	NONMMUT026390.2
GO:0001849	complement component C1q binding	molecular_function	1	639	37	104696	0.0215125	4.4282	NONMMUT032453.2
GO:0015204	urea transmembrane transporter activity	molecular_function	1	639	37	104696	0.0215125	4.4282	NONMMUT033169.2
GO:0005253	anion channel activity	molecular_function	1	639	37	104696	0.0215125	4.4282	NONMMUT036562.2
GO:0019075	virus maturation	biological_process	1	639	37	104696	0.0215125	4.4282	NONMMUT036789.2
GO:0035814	negative regulation of renal sodium excretion	biological_process	1	639	37	104696	0.0215125	4.4282	NONMMUT041628.2
GO:0051572	negative regulation of histone H3-K4 methylation	biological_process	1	639	37	104696	0.0215125	4.4282	NONMMUT050134.2
GO:0030289	protein phosphatase 4 complex	cellular_component	1	639	37	104696	0.0215125	4.4282	NONMMUT058242.2
GO:0060770	negative regulation of epithelial cell proliferation involved in prostate gland development	biological_process	1	639	37	104696	0.0215125	4.4282	NONMMUT059197.2
GO:0046605	regulation of centrosome cycle	biological_process	1	639	37	104696	0.0215125	4.4282	NONMMUT064774.2
GO:0046629	gamma-delta T cell activation	biological_process	1	639	37	104696	0.0215125	4.4282	NONMMUT100310.1
GO:0009007	site-specific DNA-methyltransferase (adenine-specific) activity	molecular_function	1	639	37	104696	0.0215125	4.4282	NONMMUT101637.1
GO:0035633	maintenance of permeability of blood-brain barrier	biological_process	1	639	37	104696	0.0215125	4.4282	NONMMUT106922.1
GO:1903507	negative regulation of nucleic acid-templated transcription	biological_process	1	639	37	104696	0.0215125	4.4282	NONMMUT136700.1
GO:0016064	immunoglobulin mediated immune response	biological_process	1	639	37	104696	0.0215125	4.4282	NONMMUT143056.1
GO:0060535	trachea cartilage morphogenesis	biological_process	1	639	37	104696	0.0215125	4.4282	NONMMUT143822.1
GO:1903334	positive regulation of protein folding	biological_process	1	639	37	104696	0.0215125	4.4282	NONMMUT150407.1
GO:0035064	methylated histone binding	molecular_function	5	639	351	104696	0.0216691	2.33395	NONMMUT011001.2; NONMMUT021039.2; NONMMUT041144.2; NONMMUT065531.2; NONMMUT149377.1
GO:0006890	retrograde vesicle-mediated transport, Golgi to ER	biological_process	3	639	172	104696	0.0216844	2.85774	NONMMUT033593.2; NONMMUT033594.2; NONMMUT151832.1
GO:0003690	double-stranded DNA binding	molecular_function	13	639	1239	104696	0.0218368	1.7191	NONMMUT002578.2; NONMMUT008492.2; NONMMUT031987.2; NONMMUT037892.2; NONMMUT037893.2; NONMMUT107286.1; NONMMUT120871.1; NONMMUT120873.1; NONMMUT141995.1; NONMMUT143686.1; NONMMUT143688.1; NONMMUT143689.1; NONMMUT148121.1
GO:0071481	cellular response to X-ray	biological_process	2	639	97	104696	0.0218547	3.37822	NONMMUT002578.2; NONMMUT022695.2
GO:0000900	translation repressor activity, mRNA regulatory element binding	molecular_function	2	639	97	104696	0.0218547	3.37822	NONMMUT008492.2; NONMMUT031987.2
GO:0070584	mitochondrion morphogenesis	biological_process	2	639	97	104696	0.0218547	3.37822	NONMMUT136084.1; NONMMUT139491.1
GO:0005719	nuclear euchromatin	cellular_component	5	639	352	104696	0.0219354	2.32732	NONMMUT016665.2; NONMMUT143686.1; NONMMUT143688.1; NONMMUT143689.1; NONMMUT148121.1
GO:0071013	catalytic step 2 spliceosome	cellular_component	5	639	353	104696	0.0222039	2.32073	NONMMUT057983.2; NONMMUT138593.1; NONMMUT148249.1; NONMMUT149958.1; TCONS_00010166
GO:0072593	reactive oxygen species metabolic process	biological_process	4	639	260	104696	0.0224074	2.52067	NONMMUT001226.2; NONMMUT034983.2; NONMMUT034984.2; NONMMUT098018.1
GO:0005771	multivesicular body	cellular_component	2	639	98	104696	0.0224451	3.34375	NONMMUT021663.2; NONMMUT047470.2
GO:0043161	proteasome-mediated ubiquitin-dependent protein catabolic process	biological_process	11	639	1006	104696	0.0224769	1.79153	NONMMUT012409.2; NONMMUT026970.2; NONMMUT049492.2; NONMMUT057073.2; NONMMUT097748.1; NONMMUT111625.1; NONMMUT131570.1; NONMMUT142098.1; NONMMUT147629.1; NONMMUT147868.1; NONMMUT149265.1
GO:0048596	embryonic camera-type eye morphogenesis	biological_process	3	639	174	104696	0.0225079	2.82489	NONMMUT037892.2; NONMMUT037893.2; NONMMUT107286.1
GO:0051497	negative regulation of stress fiber assembly	biological_process	3	639	174	104696	0.0225079	2.82489	NONMMUT044867.2; NONMMUT064362.2; TCONS_00019184
GO:0045589	regulation of regulatory T cell differentiation	biological_process	1	639	38	104696	0.0226172	4.31167	NONMMUT001162.2
GO:0000014	single-stranded DNA endodeoxyribonuclease activity	molecular_function	1	639	38	104696	0.0226172	4.31167	NONMMUT006365.2
GO:0006798	polyphosphate catabolic process	biological_process	1	639	38	104696	0.0226172	4.31167	NONMMUT006463.2
GO:1990034	calcium ion export across plasma membrane	biological_process	1	639	38	104696	0.0226172	4.31167	NONMMUT007054.2
GO:0034695	response to prostaglandin E	biological_process	1	639	38	104696	0.0226172	4.31167	NONMMUT011952.2
GO:0003857	3-hydroxyacyl-CoA dehydrogenase activity	molecular_function	1	639	38	104696	0.0226172	4.31167	NONMMUT025905.2
GO:0030194	positive regulation of blood coagulation	biological_process	1	639	38	104696	0.0226172	4.31167	NONMMUT029743.2
GO:0008374	O-acyltransferase activity	molecular_function	1	639	38	104696	0.0226172	4.31167	NONMMUT035116.2
GO:0031698	beta-2 adrenergic receptor binding	molecular_function	1	639	38	104696	0.0226172	4.31167	NONMMUT041628.2
GO:0071476	cellular hypotonic response	biological_process	1	639	38	104696	0.0226172	4.31167	NONMMUT053231.2
GO:0048102	autophagic cell death	biological_process	1	639	38	104696	0.0226172	4.31167	NONMMUT059197.2
GO:0016780	phosphotransferase activity, for other substituted phosphate groups	molecular_function	1	639	38	104696	0.0226172	4.31167	NONMMUT063697.2
GO:1903278	positive regulation of sodium ion export across plasma membrane	biological_process	1	639	38	104696	0.0226172	4.31167	NONMMUT070535.2
GO:1903288	positive regulation of potassium ion import	biological_process	1	639	38	104696	0.0226172	4.31167	NONMMUT070535.2
GO:0017196	N-terminal peptidyl-methionine acetylation	biological_process	1	639	38	104696	0.0226172	4.31167	NONMMUT094367.1
GO:0098821	BMP receptor activity	molecular_function	1	639	38	104696	0.0226172	4.31167	NONMMUT111679.1
GO:0060406	positive regulation of penile erection	biological_process	1	639	38	104696	0.0226172	4.31167	NONMMUT113341.1
GO:0070252	actin-mediated cell contraction	biological_process	1	639	38	104696	0.0226172	4.31167	NONMMUT127645.1
GO:0032182	ubiquitin-like protein binding	molecular_function	1	639	38	104696	0.0226172	4.31167	NONMMUT131969.1
GO:0001731	formation of translation preinitiation complex	biological_process	1	639	38	104696	0.0226172	4.31167	NONMMUT142112.1
GO:0032481	positive regulation of type I interferon production	biological_process	1	639	38	104696	0.0226172	4.31167	NONMMUT142766.1
GO:0071598	neuronal ribonucleoprotein granule	cellular_component	1	639	38	104696	0.0226172	4.31167	NONMMUT149958.1
GO:0043931	ossification involved in bone maturation	biological_process	1	639	38	104696	0.0226172	4.31167	NONMMUT153467.1
GO:0090244	Wnt signaling pathway involved in somitogenesis	biological_process	1	639	38	104696	0.0226172	4.31167	TCONS_00012349
GO:0006865	amino acid transport	biological_process	5	639	355	104696	0.0227475	2.30766	NONMMUT071803.2; NONMMUT143686.1; NONMMUT143688.1; NONMMUT143689.1; NONMMUT145822.1
GO:0048066	developmental pigmentation	biological_process	3	639	176	104696	0.0233502	2.79279	NONMMUT022391.2; NONMMUT037113.2; NONMMUT106963.1
GO:0043085	positive regulation of catalytic activity	biological_process	4	639	263	104696	0.0233976	2.49192	NONMMUT138882.1; NONMMUT143686.1; NONMMUT143688.1; NONMMUT143689.1
GO:0044389	ubiquitin-like protein ligase binding	molecular_function	2	639	100	104696	0.0236519	3.27687	NONMMUT146592.1; NONMMUT147211.1
GO:0030049	muscle filament sliding	biological_process	1	639	39	104696	0.0237448	4.20112	NONMMUT008161.2
GO:0043509	activin A complex	cellular_component	1	639	39	104696	0.0237448	4.20112	NONMMUT016466.2
GO:0043512	inhibin A complex	cellular_component	1	639	39	104696	0.0237448	4.20112	NONMMUT016466.2
GO:0046880	regulation of follicle-stimulating hormone secretion	biological_process	1	639	39	104696	0.0237448	4.20112	NONMMUT016466.2
GO:0006475	internal protein amino acid acetylation	biological_process	1	639	39	104696	0.0237448	4.20112	NONMMUT025905.2
GO:0014909	smooth muscle cell migration	biological_process	1	639	39	104696	0.0237448	4.20112	NONMMUT026390.2
GO:0019227	neuronal action potential propagation	biological_process	1	639	39	104696	0.0237448	4.20112	NONMMUT037650.2
GO:0003365	establishment of cell polarity involved in ameboidal cell migration	biological_process	1	639	39	104696	0.0237448	4.20112	NONMMUT074193.2
GO:1990459	transferrin receptor binding	molecular_function	1	639	39	104696	0.0237448	4.20112	NONMMUT111679.1
GO:0045078	positive regulation of interferon-gamma biosynthetic process	biological_process	1	639	39	104696	0.0237448	4.20112	NONMMUT124429.1
GO:0016281	eukaryotic translation initiation factor 4F complex	cellular_component	1	639	39	104696	0.0237448	4.20112	NONMMUT125973.1
GO:0003678	DNA helicase activity	molecular_function	1	639	39	104696	0.0237448	4.20112	NONMMUT139491.1
GO:2000304	positive regulation of ceramide biosynthetic process	biological_process	1	639	39	104696	0.0237448	4.20112	NONMMUT143056.1
GO:0035026	leading edge cell differentiation	biological_process	1	639	39	104696	0.0237448	4.20112	NONMMUT148121.1
GO:0042662	negative regulation of mesodermal cell fate specification	biological_process	1	639	39	104696	0.0237448	4.20112	TCONS_00012349
GO:2000738	positive regulation of stem cell differentiation	biological_process	1	639	39	104696	0.0237448	4.20112	TCONS_00019184
GO:0009408	response to heat	biological_process	3	639	177	104696	0.0237784	2.77701	NONMMUT029355.2; NONMMUT029359.2; NONMMUT153852.1
GO:0006412	translation	biological_process	11	639	1015	104696	0.0238572	1.77564	NONMMUT044110.2; NONMMUT049837.2; NONMMUT049839.2; NONMMUT064276.2; NONMMUT064278.2; NONMMUT077236.1; NONMMUT103459.1; NONMMUT125973.1; NONMMUT142112.1; NONMMUT154026.1; NONMMUT154167.1
GO:0006509	membrane protein ectodomain proteolysis	biological_process	2	639	101	104696	0.0242682	3.24443	NONMMUT035728.2; NONMMUT138882.1
GO:0046907	intracellular transport	biological_process	2	639	101	104696	0.0242682	3.24443	NONMMUT044787.2; NONMMUT075222.1
GO:2001014	regulation of skeletal muscle cell differentiation	biological_process	2	639	102	104696	0.0248932	3.21262	NONMMUT024208.2; NONMMUT097895.1
GO:0003756	protein disulfide isomerase activity	molecular_function	2	639	102	104696	0.0248932	3.21262	NONMMUT140753.1; NONMMUT150407.1
GO:0044829	positive regulation by host of viral genome replication	biological_process	1	639	40	104696	0.0248951	4.09609	NONMMUT002578.2
GO:1902531	regulation of intracellular signal transduction	biological_process	1	639	40	104696	0.0248951	4.09609	NONMMUT004829.2
GO:0010529	negative regulation of transposition	biological_process	1	639	40	104696	0.0248951	4.09609	NONMMUT019331.2
GO:0004165	dodecenoyl-CoA delta-isomerase activity	molecular_function	1	639	40	104696	0.0248951	4.09609	NONMMUT025905.2
GO:0004300	enoyl-CoA hydratase activity	molecular_function	1	639	40	104696	0.0248951	4.09609	NONMMUT025905.2
GO:0048659	smooth muscle cell proliferation	biological_process	1	639	40	104696	0.0248951	4.09609	NONMMUT026390.2
GO:0034274	Atg12-Atg5-Atg16 complex	cellular_component	1	639	40	104696	0.0248951	4.09609	NONMMUT032280.2
GO:0014719	skeletal muscle satellite cell activation	biological_process	1	639	40	104696	0.0248951	4.09609	NONMMUT032453.2
GO:0098826	endoplasmic reticulum tubular network membrane	cellular_component	1	639	40	104696	0.0248951	4.09609	NONMMUT033759.2
GO:0008330	protein tyrosine/threonine phosphatase activity	molecular_function	1	639	40	104696	0.0248951	4.09609	NONMMUT038192.2
GO:0070327	thyroid hormone transport	biological_process	1	639	40	104696	0.0248951	4.09609	NONMMUT041835.2
GO:0005688	U6 snRNP	cellular_component	1	639	40	104696	0.0248951	4.09609	NONMMUT057983.2
GO:2001141	regulation of RNA biosynthetic process	biological_process	1	639	40	104696	0.0248951	4.09609	NONMMUT058147.2
GO:0031133	regulation of axon diameter	biological_process	1	639	40	104696	0.0248951	4.09609	NONMMUT071803.2
GO:0016772	transferase activity, transferring phosphorus-containing groups	molecular_function	1	639	40	104696	0.0248951	4.09609	NONMMUT090414.1
GO:0032079	positive regulation of endodeoxyribonuclease activity	biological_process	1	639	40	104696	0.0248951	4.09609	NONMMUT143056.1
GO:1990234	transferase complex	cellular_component	1	639	40	104696	0.0248951	4.09609	NONMMUT145877.1
GO:0042627	chylomicron	cellular_component	1	639	40	104696	0.0248951	4.09609	TCONS_00022524
GO:0010332	response to gamma radiation	biological_process	3	639	180	104696	0.0250916	2.73073	NONMMUT143686.1; NONMMUT143688.1; NONMMUT143689.1
GO:0050806	positive regulation of synaptic transmission	biological_process	4	639	268	104696	0.0251099	2.44543	NONMMUT005538.2; NONMMUT034640.2; NONMMUT081951.1; NONMMUT095726.1
GO:2001235	positive regulation of apoptotic signaling pathway	biological_process	4	639	269	104696	0.0254617	2.43633	NONMMUT143056.1; NONMMUT143686.1; NONMMUT143688.1; NONMMUT143689.1
GO:0042054	histone methyltransferase activity	molecular_function	2	639	103	104696	0.0255268	3.18143	NONMMUT006434.2; NONMMUT011001.2
GO:0071380	cellular response to prostaglandin E stimulus	biological_process	2	639	103	104696	0.0255268	3.18143	NONMMUT041628.2; NONMMUT048445.2
GO:0017053	transcriptional repressor complex	cellular_component	6	639	466	104696	0.0255444	2.10957	NONMMUT037892.2; NONMMUT037893.2; NONMMUT050342.2; NONMMUT107286.1; NONMMUT147629.1; NONMMUT148121.1
GO:0051082	unfolded protein binding	molecular_function	6	639	467	104696	0.0258023	2.10506	NONMMUT006689.2; NONMMUT026850.2; NONMMUT029355.2; NONMMUT029359.2; NONMMUT058238.2; NONMMUT075247.1
GO:0038180	nerve growth factor signaling pathway	biological_process	3	639	182	104696	0.0259909	2.70072	NONMMUT043532.2; NONMMUT044647.2; NONMMUT117988.1
GO:0099558	maintenance of synapse structure	biological_process	1	639	41	104696	0.0260676	3.99618	NONMMUT000385.2
GO:0008091	spectrin	cellular_component	1	639	41	104696	0.0260676	3.99618	NONMMUT009091.2
GO:2000412	positive regulation of thymocyte migration	biological_process	1	639	41	104696	0.0260676	3.99618	NONMMUT011952.2
GO:1901838	positive regulation of transcription of nucleolar large rRNA by RNA polymerase I	biological_process	1	639	41	104696	0.0260676	3.99618	NONMMUT012423.2
GO:0010586	miRNA metabolic process	biological_process	1	639	41	104696	0.0260676	3.99618	NONMMUT024208.2
GO:0097493	structural molecule activity conferring elasticity	molecular_function	1	639	41	104696	0.0260676	3.99618	NONMMUT033836.2
GO:0051382	kinetochore assembly	biological_process	1	639	41	104696	0.0260676	3.99618	NONMMUT044123.2
GO:0051170	import into nucleus	biological_process	1	639	41	104696	0.0260676	3.99618	NONMMUT046593.2
GO:0043490	malate-aspartate shuttle	biological_process	1	639	41	104696	0.0260676	3.99618	NONMMUT055639.2
GO:1904874	positive regulation of telomerase RNA localization to Cajal body	biological_process	1	639	41	104696	0.0260676	3.99618	NONMMUT058238.2
GO:0019992	diacylglycerol binding	molecular_function	1	639	41	104696	0.0260676	3.99618	NONMMUT063697.2
GO:0031406	carboxylic acid binding	molecular_function	1	639	41	104696	0.0260676	3.99618	NONMMUT068841.2
GO:1904385	cellular response to angiotensin	biological_process	1	639	41	104696	0.0260676	3.99618	NONMMUT143056.1
GO:0072061	inner medullary collecting duct development	biological_process	1	639	41	104696	0.0260676	3.99618	NONMMUT143822.1
GO:0044806	G-quadruplex DNA unwinding	biological_process	1	639	41	104696	0.0260676	3.99618	NONMMUT149958.1
GO:0048029	monosaccharide binding	molecular_function	1	639	41	104696	0.0260676	3.99618	TCONS_00019993
GO:0016604	nuclear body	cellular_component	17	639	1769	104696	0.0261315	1.57453	NONMMUT001096.2; NONMMUT001098.2; NONMMUT001142.2; NONMMUT008957.2; NONMMUT011001.2; NONMMUT023069.2; NONMMUT026970.2; NONMMUT033858.2; NONMMUT036142.2; NONMMUT037650.2; NONMMUT069358.2; NONMMUT090721.1; NONMMUT097469.1; NONMMUT143686.1; NONMMUT143688.1; NONMMUT143689.1; NONMMUT152865.1
GO:0007175	negative regulation of epidermal growth factor-activated receptor activity	biological_process	2	639	104	104696	0.026169	3.15084	NONMMUT031031.2; NONMMUT138882.1
GO:0016279	protein-lysine N-methyltransferase activity	molecular_function	2	639	104	104696	0.026169	3.15084	NONMMUT036142.2; NONMMUT042986.2
GO:0008138	protein tyrosine/serine/threonine phosphatase activity	molecular_function	5	639	367	104696	0.0261974	2.2322	NONMMUT012104.2; NONMMUT017983.2; NONMMUT035078.2; NONMMUT038192.2; NONMMUT123117.1
GO:0046330	positive regulation of JNK cascade	biological_process	6	639	469	104696	0.0263233	2.09608	NONMMUT038192.2; NONMMUT057279.2; NONMMUT114777.1; NONMMUT122413.1; NONMMUT124429.1; NONMMUT143822.1
GO:0060712	spongiotrophoblast layer development	biological_process	2	639	105	104696	0.0268199	3.12083	NONMMUT014807.2; NONMMUT014812.2
GO:0070550	rDNA condensation	biological_process	1	639	42	104696	0.0272622	3.90104	NONMMUT022695.2
GO:1905406	positive regulation of mitotic cohesin loading	biological_process	1	639	42	104696	0.0272622	3.90104	NONMMUT022695.2
GO:0002360	T cell lineage commitment	biological_process	1	639	42	104696	0.0272622	3.90104	NONMMUT042031.2
GO:0098903	regulation of membrane repolarization during action potential	biological_process	1	639	42	104696	0.0272622	3.90104	NONMMUT051312.2
GO:0051084	'de novo' posttranslational protein folding	biological_process	1	639	42	104696	0.0272622	3.90104	NONMMUT075247.1
GO:0048188	Set1C/COMPASS complex	cellular_component	1	639	42	104696	0.0272622	3.90104	NONMMUT084469.1
GO:0007197	adenylate cyclase-inhibiting G-protein coupled acetylcholine receptor signaling pathway	biological_process	1	639	42	104696	0.0272622	3.90104	NONMMUT090835.1
GO:0016907	G-protein coupled acetylcholine receptor activity	molecular_function	1	639	42	104696	0.0272622	3.90104	NONMMUT090835.1
GO:2000779	regulation of double-strand break repair	biological_process	1	639	42	104696	0.0272622	3.90104	NONMMUT095681.1
GO:0004920	interleukin-10 receptor activity	molecular_function	1	639	42	104696	0.0272622	3.90104	NONMMUT099243.1
GO:0034101	erythrocyte homeostasis	biological_process	1	639	42	104696	0.0272622	3.90104	NONMMUT132556.1
GO:0004438	phosphatidylinositol-3-phosphatase activity	molecular_function	1	639	42	104696	0.0272622	3.90104	NONMMUT136084.1
GO:0050691	regulation of defense response to virus by host	biological_process	1	639	42	104696	0.0272622	3.90104	NONMMUT149265.1
GO:0002446	neutrophil mediated immunity	biological_process	1	639	42	104696	0.0272622	3.90104	NONMMUT149377.1
GO:0019835	cytolysis	biological_process	1	639	42	104696	0.0272622	3.90104	TCONS_00002182
GO:0045717	negative regulation of fatty acid biosynthetic process	biological_process	2	639	106	104696	0.0274793	3.09139	NONMMUT148904.1; NONMMUT148906.1
GO:0051536	iron-sulfur cluster binding	molecular_function	4	639	276	104696	0.0280128	2.37454	NONMMUT001226.2; NONMMUT005327.2; NONMMUT077531.1; NONMMUT132556.1
GO:0060613	fat pad development	biological_process	2	639	107	104696	0.0281473	3.0625	NONMMUT007684.2; NONMMUT147629.1
GO:0061028	establishment of endothelial barrier	biological_process	2	639	107	104696	0.0281473	3.0625	NONMMUT043532.2; NONMMUT044647.2
GO:0016580	Sin3 complex	cellular_component	2	639	107	104696	0.0281473	3.0625	NONMMUT065531.2; NONMMUT128701.1
GO:0048387	negative regulation of retinoic acid receptor signaling pathway	biological_process	2	639	107	104696	0.0281473	3.0625	NONMMUT117689.1; NONMMUT123996.1
GO:0060363	cranial suture morphogenesis	biological_process	2	639	107	104696	0.0281473	3.0625	NONMMUT148904.1; NONMMUT148906.1
GO:0010801	negative regulation of peptidyl-threonine phosphorylation	biological_process	3	639	187	104696	0.028323	2.62851	NONMMUT008740.2; NONMMUT083250.1; NONMMUT145704.1
GO:0042701	progesterone secretion	biological_process	1	639	43	104696	0.0284784	3.81031	NONMMUT016466.2
GO:0071901	negative regulation of protein serine/threonine kinase activity	biological_process	1	639	43	104696	0.0284784	3.81031	NONMMUT017307.2
GO:0034087	establishment of mitotic sister chromatid cohesion	biological_process	1	639	43	104696	0.0284784	3.81031	NONMMUT022695.2
GO:0006264	mitochondrial DNA replication	biological_process	1	639	43	104696	0.0284784	3.81031	NONMMUT023236.2
GO:2000301	negative regulation of synaptic vesicle exocytosis	biological_process	1	639	43	104696	0.0284784	3.81031	NONMMUT044647.2
GO:0001093	TFIIB-class transcription factor binding	molecular_function	1	639	43	104696	0.0284784	3.81031	NONMMUT079674.1
GO:0019370	leukotriene biosynthetic process	biological_process	1	639	43	104696	0.0284784	3.81031	NONMMUT142766.1
GO:1990247	N6-methyladenosine-containing RNA binding	molecular_function	1	639	43	104696	0.0284784	3.81031	NONMMUT149958.1
GO:0042632	cholesterol homeostasis	biological_process	6	639	478	104696	0.0287566	2.05661	NONMMUT005589.2; NONMMUT139425.1; NONMMUT139428.1; NONMMUT148904.1; NONMMUT148906.1; TCONS_00022524
GO:0051276	chromosome organization	biological_process	3	639	188	104696	0.0288038	2.61452	NONMMUT143686.1; NONMMUT143688.1; NONMMUT143689.1
GO:0031697	beta-1 adrenergic receptor binding	molecular_function	2	639	108	104696	0.0288239	3.03414	NONMMUT043532.2; NONMMUT117988.1
GO:0030500	regulation of bone mineralization	biological_process	2	639	108	104696	0.0288239	3.03414	NONMMUT044867.2; NONMMUT074590.2
GO:0006446	regulation of translational initiation	biological_process	2	639	108	104696	0.0288239	3.03414	NONMMUT125973.1; NONMMUT142112.1
GO:0035307	positive regulation of protein dephosphorylation	biological_process	2	639	108	104696	0.0288239	3.03414	NONMMUT143056.1; NONMMUT146251.1
GO:0008654	phospholipid biosynthetic process	biological_process	4	639	279	104696	0.029154	2.34901	NONMMUT018640.2; NONMMUT035116.2; NONMMUT053321.2; NONMMUT063697.2
GO:0006887	exocytosis	biological_process	8	639	698	104696	0.0292542	1.87786	NONMMUT037903.2; NONMMUT045118.2; NONMMUT050319.2; NONMMUT091068.1; NONMMUT095726.1; NONMMUT110144.1; NONMMUT112089.1; NONMMUT151243.1
GO:0042470	melanosome	cellular_component	2	639	109	104696	0.0295091	3.0063	NONMMUT022391.2; NONMMUT062608.2
GO:0007093	mitotic cell cycle checkpoint	biological_process	2	639	109	104696	0.0295091	3.0063	NONMMUT031987.2; NONMMUT068614.2
GO:0032486	Rap protein signal transduction	biological_process	2	639	109	104696	0.0295091	3.0063	NONMMUT043532.2; NONMMUT044647.2
GO:0051799	negative regulation of hair follicle development	biological_process	1	639	44	104696	0.0297161	3.72372	NONMMUT016466.2
GO:0004692	cGMP-dependent protein kinase activity	molecular_function	1	639	44	104696	0.0297161	3.72372	NONMMUT053231.2
GO:0046825	regulation of protein export from nucleus	biological_process	1	639	44	104696	0.0297161	3.72372	NONMMUT054272.2
GO:0014807	regulation of somitogenesis	biological_process	1	639	44	104696	0.0297161	3.72372	NONMMUT055066.2
GO:0042554	superoxide anion generation	biological_process	1	639	44	104696	0.0297161	3.72372	NONMMUT071806.2
GO:2000535	regulation of entry of bacterium into host cell	biological_process	1	639	44	104696	0.0297161	3.72372	NONMMUT091068.1
GO:2000780	negative regulation of double-strand break repair	biological_process	1	639	44	104696	0.0297161	3.72372	NONMMUT095681.1
GO:0061669	spontaneous neurotransmitter secretion	biological_process	1	639	44	104696	0.0297161	3.72372	NONMMUT095726.1
GO:0003231	cardiac ventricle development	biological_process	1	639	44	104696	0.0297161	3.72372	NONMMUT097180.1
GO:0072126	positive regulation of glomerular mesangial cell proliferation	biological_process	1	639	44	104696	0.0297161	3.72372	NONMMUT131964.1
GO:0035005	1-phosphatidylinositol-4-phosphate 3-kinase activity	molecular_function	1	639	44	104696	0.0297161	3.72372	NONMMUT151243.1
GO:0015277	kainate selective glutamate receptor activity	molecular_function	2	639	110	104696	0.0302029	2.97897	NONMMUT005538.2; NONMMUT081951.1
GO:0031362	anchored component of external side of plasma membrane	cellular_component	2	639	110	104696	0.0302029	2.97897	NONMMUT139425.1; NONMMUT139428.1
GO:0072574	hepatocyte proliferation	biological_process	2	639	110	104696	0.0302029	2.97897	NONMMUT146592.1; NONMMUT147211.1
GO:0001222	transcription corepressor binding	molecular_function	3	639	191	104696	0.0302754	2.57346	NONMMUT001096.2; NONMMUT001098.2; TCONS_00010166
GO:0006695	cholesterol biosynthetic process	biological_process	3	639	191	104696	0.0302754	2.57346	NONMMUT048445.2; NONMMUT148904.1; NONMMUT148906.1
GO:1901857	positive regulation of cellular respiration	biological_process	3	639	191	104696	0.0302754	2.57346	NONMMUT143686.1; NONMMUT143688.1; NONMMUT143689.1
GO:0005791	rough endoplasmic reticulum	cellular_component	6	639	484	104696	0.0304606	2.03112	NONMMUT052957.2; NONMMUT058514.2; NONMMUT071806.2; NONMMUT143686.1; NONMMUT143688.1; NONMMUT143689.1
GO:0043923	positive regulation by host of viral transcription	biological_process	2	639	111	104696	0.0309052	2.95214	NONMMUT002578.2; NONMMUT148121.1
GO:0015030	Cajal body	cellular_component	2	639	111	104696	0.0309052	2.95214	NONMMUT055408.2; NONMMUT149958.1
GO:2000173	negative regulation of branching morphogenesis of a nerve	biological_process	1	639	45	104696	0.0309748	3.64097	NONMMUT008957.2
GO:0048638	regulation of developmental growth	biological_process	1	639	45	104696	0.0309748	3.64097	NONMMUT022695.2
GO:0071733	transcriptional activation by promoter-enhancer looping	biological_process	1	639	45	104696	0.0309748	3.64097	NONMMUT022695.2
GO:0061614	pri-miRNA transcription by RNA polymerase II	biological_process	1	639	45	104696	0.0309748	3.64097	NONMMUT024208.2
GO:0044322	endoplasmic reticulum quality control compartment	cellular_component	1	639	45	104696	0.0309748	3.64097	NONMMUT026850.2
GO:0006112	energy reserve metabolic process	biological_process	1	639	45	104696	0.0309748	3.64097	NONMMUT041628.2
GO:0000445	THO complex part of transcription export complex	cellular_component	1	639	45	104696	0.0309748	3.64097	NONMMUT053435.2
GO:0010972	negative regulation of G2/M transition of mitotic cell cycle	biological_process	1	639	45	104696	0.0309748	3.64097	NONMMUT068614.2
GO:0102391	decanoate-CoA ligase activity	molecular_function	1	639	45	104696	0.0309748	3.64097	NONMMUT074129.2
GO:1901029	negative regulation of mitochondrial outer membrane permeabilization involved in apoptotic signaling pathway	biological_process	1	639	45	104696	0.0309748	3.64097	NONMMUT098018.1
GO:0006620	posttranslational protein targeting to endoplasmic reticulum membrane	biological_process	1	639	45	104696	0.0309748	3.64097	NONMMUT110810.1
GO:0005969	serine-pyruvate aminotransferase complex	cellular_component	1	639	45	104696	0.0309748	3.64097	NONMMUT139673.1
GO:0006610	ribosomal protein import into nucleus	biological_process	1	639	45	104696	0.0309748	3.64097	NONMMUT142935.1
GO:0043522	leucine zipper domain binding	molecular_function	1	639	45	104696	0.0309748	3.64097	TCONS_00010166
GO:0090197	positive regulation of chemokine secretion	biological_process	1	639	45	104696	0.0309748	3.64097	TCONS_00022524
GO:0005635	nuclear envelope	cellular_component	10	639	938	104696	0.0311867	1.74673	NONMMUT021440.2; NONMMUT071806.2; NONMMUT075222.1; NONMMUT082651.1; NONMMUT093203.1; NONMMUT096150.1; NONMMUT106922.1; NONMMUT143686.1; NONMMUT143688.1; NONMMUT143689.1
GO:0050862	positive regulation of T cell receptor signaling pathway	biological_process	2	639	112	104696	0.031616	2.92578	NONMMUT011952.2; NONMMUT052752.2
GO:0042026	protein refolding	biological_process	2	639	112	104696	0.031616	2.92578	NONMMUT029355.2; NONMMUT029359.2
GO:0004535	poly(A)-specific ribonuclease activity	molecular_function	2	639	112	104696	0.031616	2.92578	NONMMUT055306.2; TCONS_00018087
GO:1903671	negative regulation of sprouting angiogenesis	biological_process	2	639	112	104696	0.031616	2.92578	NONMMUT055538.2; NONMMUT124674.1
GO:0032543	mitochondrial translation	biological_process	2	639	112	104696	0.031616	2.92578	NONMMUT064276.2; NONMMUT064278.2
GO:0035327	transcriptionally active chromatin	cellular_component	2	639	112	104696	0.031616	2.92578	NONMMUT079674.1; NONMMUT149377.1
GO:0036315	cellular response to sterol	biological_process	2	639	112	104696	0.031616	2.92578	NONMMUT148904.1; NONMMUT148906.1
GO:0071320	cellular response to cAMP	biological_process	5	639	384	104696	0.0316535	2.13338	NONMMUT005069.2; NONMMUT014807.2; NONMMUT014812.2; NONMMUT043532.2; NONMMUT044647.2
GO:0005637	nuclear inner membrane	cellular_component	3	639	194	104696	0.0317905	2.53366	NONMMUT068366.2; NONMMUT096150.1; NONMMUT138882.1
GO:0030183	B cell differentiation	biological_process	6	639	490	104696	0.0322313	2.00625	NONMMUT008957.2; NONMMUT037892.2; NONMMUT037893.2; NONMMUT107286.1; NONMMUT141396.1; NONMMUT144558.1
GO:2000510	positive regulation of dendritic cell chemotaxis	biological_process	1	639	46	104696	0.0322543	3.56182	NONMMUT011952.2
GO:0030490	maturation of SSU-rRNA	biological_process	1	639	46	104696	0.0322543	3.56182	NONMMUT012423.2
GO:0032116	SMC loading complex	cellular_component	1	639	46	104696	0.0322543	3.56182	NONMMUT022695.2
GO:0035261	external genitalia morphogenesis	biological_process	1	639	46	104696	0.0322543	3.56182	NONMMUT022695.2
GO:0071921	cohesin loading	biological_process	1	639	46	104696	0.0322543	3.56182	NONMMUT022695.2
GO:0090694	Scc2-Scc4 cohesin loading complex	cellular_component	1	639	46	104696	0.0322543	3.56182	NONMMUT022695.2
GO:0050707	regulation of cytokine secretion	biological_process	1	639	46	104696	0.0322543	3.56182	NONMMUT035116.2
GO:0017110	nucleoside-diphosphatase activity	molecular_function	1	639	46	104696	0.0322543	3.56182	NONMMUT035480.2
GO:2000670	positive regulation of dendritic cell apoptotic process	biological_process	1	639	46	104696	0.0322543	3.56182	NONMMUT043532.2
GO:0017119	Golgi transport complex	cellular_component	1	639	46	104696	0.0322543	3.56182	NONMMUT067691.2
GO:0071712	ER-associated misfolded protein catabolic process	biological_process	1	639	46	104696	0.0322543	3.56182	NONMMUT075247.1
GO:0006474	N-terminal protein amino acid acetylation	biological_process	1	639	46	104696	0.0322543	3.56182	NONMMUT094367.1
GO:0032488	Cdc42 protein signal transduction	biological_process	1	639	46	104696	0.0322543	3.56182	NONMMUT105736.1
GO:1902262	apoptotic process involved in blood vessel morphogenesis	biological_process	1	639	46	104696	0.0322543	3.56182	NONMMUT143822.1
GO:0045263	proton-transporting ATP synthase complex, coupling factor F(o)	cellular_component	1	639	46	104696	0.0322543	3.56182	NONMMUT149273.1
GO:0000159	protein phosphatase type 2A complex	cellular_component	3	639	195	104696	0.0323053	2.52067	NONMMUT030690.2; NONMMUT142098.1; NONMMUT146251.1
GO:0060428	lung epithelium development	biological_process	2	639	113	104696	0.0323354	2.89989	NONMMUT007684.2; NONMMUT143822.1
GO:0071404	cellular response to low-density lipoprotein particle stimulus	biological_process	2	639	113	104696	0.0323354	2.89989	NONMMUT031031.2; NONMMUT142766.1
GO:0005681	spliceosomal complex	cellular_component	7	639	600	104696	0.0326159	1.91151	NONMMUT011309.2; NONMMUT057983.2; NONMMUT063992.2; NONMMUT138593.1; NONMMUT143237.1; NONMMUT149958.1; TCONS_00010166
GO:0030199	collagen fibril organization	biological_process	4	639	288	104696	0.0327518	2.2756	NONMMUT021433.2; NONMMUT024883.2; NONMMUT094575.1; NONMMUT139216.1
GO:0042162	telomeric DNA binding	molecular_function	2	639	114	104696	0.0330632	2.87445	NONMMUT050134.2; NONMMUT152865.1
GO:0016461	unconventional myosin complex	cellular_component	1	639	47	104696	0.0335542	3.48603	NONMMUT008161.2
GO:0016493	C-C chemokine receptor activity	molecular_function	1	639	47	104696	0.0335542	3.48603	NONMMUT011952.2
GO:0051256	mitotic spindle midzone assembly	biological_process	1	639	47	104696	0.0335542	3.48603	NONMMUT017983.2
GO:0048022	negative regulation of melanin biosynthetic process	biological_process	1	639	47	104696	0.0335542	3.48603	NONMMUT043532.2
GO:0001955	blood vessel maturation	biological_process	1	639	47	104696	0.0335542	3.48603	NONMMUT044867.2
GO:0047555	3',5'-cyclic-GMP phosphodiesterase activity	molecular_function	1	639	47	104696	0.0335542	3.48603	NONMMUT053640.2
GO:0004726	non-membrane spanning protein tyrosine phosphatase activity	molecular_function	1	639	47	104696	0.0335542	3.48603	NONMMUT054272.2
GO:0098582	innate vocalization behavior	biological_process	1	639	47	104696	0.0335542	3.48603	NONMMUT054704.2
GO:0090286	cytoskeletal anchoring at nuclear membrane	biological_process	1	639	47	104696	0.0335542	3.48603	NONMMUT096150.1
GO:0043666	regulation of phosphoprotein phosphatase activity	biological_process	2	639	115	104696	0.0337996	2.84945	NONMMUT006689.2; NONMMUT146251.1
GO:0046329	negative regulation of JNK cascade	biological_process	2	639	116	104696	0.0345444	2.82489	NONMMUT012104.2; NONMMUT038192.2
GO:0045055	regulated exocytosis	biological_process	2	639	116	104696	0.0345444	2.82489	NONMMUT030267.2; NONMMUT057695.2
GO:0046887	positive regulation of hormone secretion	biological_process	2	639	116	104696	0.0345444	2.82489	NONMMUT054272.2; NONMMUT113341.1
GO:0005164	tumor necrosis factor receptor binding	molecular_function	2	639	116	104696	0.0345444	2.82489	NONMMUT073301.2; NONMMUT079156.1
GO:0071318	cellular response to ATP	biological_process	1	639	48	104696	0.0348743	3.41341	NONMMUT006689.2
GO:0046959	habituation	biological_process	1	639	48	104696	0.0348743	3.41341	NONMMUT026390.2
GO:2000491	positive regulation of hepatic stellate cell activation	biological_process	1	639	48	104696	0.0348743	3.41341	NONMMUT032559.2
GO:0034497	protein localization to phagophore assembly site	biological_process	1	639	48	104696	0.0348743	3.41341	NONMMUT038490.2
GO:1902897	regulation of postsynaptic density protein 95 clustering	biological_process	1	639	48	104696	0.0348743	3.41341	NONMMUT041144.2
GO:0043248	proteasome assembly	biological_process	1	639	48	104696	0.0348743	3.41341	NONMMUT047470.2
GO:1902514	regulation of calcium ion transmembrane transport via high voltage-gated calcium channel	biological_process	1	639	48	104696	0.0348743	3.41341	NONMMUT051312.2
GO:2000620	positive regulation of histone H4-K16 acetylation	biological_process	1	639	48	104696	0.0348743	3.41341	NONMMUT054704.2
GO:0000030	mannosyltransferase activity	molecular_function	1	639	48	104696	0.0348743	3.41341	NONMMUT068366.2
GO:0016175	superoxide-generating NADPH oxidase activity	molecular_function	1	639	48	104696	0.0348743	3.41341	NONMMUT071806.2
GO:0004596	peptide alpha-N-acetyltransferase activity	molecular_function	1	639	48	104696	0.0348743	3.41341	NONMMUT094367.1
GO:0034993	meiotic nuclear membrane microtubule tethering complex	cellular_component	1	639	48	104696	0.0348743	3.41341	NONMMUT096150.1
GO:0099056	integral component of presynaptic membrane	cellular_component	1	639	48	104696	0.0348743	3.41341	NONMMUT107663.1
GO:0044237	cellular metabolic process	biological_process	1	639	48	104696	0.0348743	3.41341	NONMMUT143822.1
GO:0048019	receptor antagonist activity	molecular_function	1	639	48	104696	0.0348743	3.41341	TCONS_00012349
GO:0042742	defense response to bacterium	biological_process	5	639	394	104696	0.0351844	2.07923	NONMMUT142766.1; NONMMUT143056.1; NONMMUT146592.1; NONMMUT147211.1; TCONS_00002182
GO:0051491	positive regulation of filopodium assembly	biological_process	4	639	294	104696	0.0352973	2.22916	NONMMUT011952.2; NONMMUT035728.2; NONMMUT041144.2; NONMMUT065664.2
GO:0072091	regulation of stem cell proliferation	biological_process	2	639	118	104696	0.0360594	2.77701	NONMMUT014807.2; NONMMUT014812.2
GO:0015693	magnesium ion transport	biological_process	2	639	118	104696	0.0360594	2.77701	NONMMUT016731.2; NONMMUT034968.2
GO:1903860	negative regulation of dendrite extension	biological_process	1	639	49	104696	0.0362143	3.34375	NONMMUT008957.2
GO:1904668	positive regulation of ubiquitin protein ligase activity	biological_process	1	639	49	104696	0.0362143	3.34375	NONMMUT017983.2
GO:0015194	L-serine transmembrane transporter activity	molecular_function	1	639	49	104696	0.0362143	3.34375	NONMMUT018640.2
GO:0000423	mitophagy	biological_process	1	639	49	104696	0.0362143	3.34375	NONMMUT038490.2
GO:0046625	sphingolipid binding	molecular_function	1	639	49	104696	0.0362143	3.34375	NONMMUT044867.2
GO:0043254	regulation of protein complex assembly	biological_process	1	639	49	104696	0.0362143	3.34375	NONMMUT054272.2
GO:0004467	long-chain fatty acid-CoA ligase activity	molecular_function	1	639	49	104696	0.0362143	3.34375	NONMMUT074129.2
GO:0043534	blood vessel endothelial cell migration	biological_process	1	639	49	104696	0.0362143	3.34375	NONMMUT074193.2
GO:0070358	actin polymerization-dependent cell motility	biological_process	1	639	49	104696	0.0362143	3.34375	NONMMUT079451.1
GO:1903799	negative regulation of production of miRNAs involved in gene silencing by miRNA	biological_process	1	639	49	104696	0.0362143	3.34375	NONMMUT079674.1
GO:0060337	type I interferon signaling pathway	biological_process	1	639	49	104696	0.0362143	3.34375	NONMMUT099243.1
GO:1902866	regulation of retina development in camera-type eye	biological_process	1	639	49	104696	0.0362143	3.34375	NONMMUT103061.1
GO:0006516	glycoprotein catabolic process	biological_process	1	639	49	104696	0.0362143	3.34375	NONMMUT114220.1
GO:0045580	regulation of T cell differentiation	biological_process	1	639	49	104696	0.0362143	3.34375	NONMMUT123996.1
GO:0042500	aspartic endopeptidase activity, intramembrane cleaving	molecular_function	1	639	49	104696	0.0362143	3.34375	NONMMUT138882.1
GO:0007167	enzyme linked receptor protein signaling pathway	biological_process	1	639	49	104696	0.0362143	3.34375	NONMMUT142766.1
GO:0032930	positive regulation of superoxide anion generation	biological_process	1	639	49	104696	0.0362143	3.34375	NONMMUT143056.1
GO:0051353	positive regulation of oxidoreductase activity	biological_process	1	639	49	104696	0.0362143	3.34375	NONMMUT145773.1
GO:0005819	spindle	cellular_component	5	639	397	104696	0.036291	2.06352	NONMMUT033858.2; NONMMUT141429.1; NONMMUT143686.1; NONMMUT143688.1; NONMMUT143689.1
GO:0033613	activating transcription factor binding	molecular_function	5	639	397	104696	0.036291	2.06352	NONMMUT061937.2; NONMMUT143686.1; NONMMUT143688.1; NONMMUT143689.1; NONMMUT148121.1
GO:0000209	protein polyubiquitination	biological_process	11	639	1083	104696	0.0363652	1.66415	NONMMUT012409.2; NONMMUT026850.2; NONMMUT031640.2; NONMMUT038457.2; NONMMUT057073.2; NONMMUT069358.2; NONMMUT088085.1; NONMMUT095681.1; NONMMUT140969.1; NONMMUT147868.1; NONMMUT148477.1
GO:0007098	centrosome cycle	biological_process	3	639	203	104696	0.0365989	2.42133	NONMMUT057279.2; NONMMUT071995.2; NONMMUT122413.1
GO:0070699	type II activin receptor binding	molecular_function	2	639	119	104696	0.0368296	2.75367	NONMMUT016466.2; NONMMUT117988.1
GO:0043086	negative regulation of catalytic activity	biological_process	2	639	119	104696	0.0368296	2.75367	NONMMUT042031.2; NONMMUT148249.1
GO:0035259	glucocorticoid receptor binding	molecular_function	4	639	298	104696	0.0370603	2.19924	NONMMUT001096.2; NONMMUT001098.2; NONMMUT146592.1; NONMMUT147211.1
GO:0071364	cellular response to epidermal growth factor stimulus	biological_process	4	639	298	104696	0.0370603	2.19924	NONMMUT014807.2; NONMMUT014812.2; NONMMUT054272.2; NONMMUT132556.1
GO:0008180	COP9 signalosome	cellular_component	3	639	204	104696	0.0371576	2.40946	NONMMUT029355.2; NONMMUT029359.2; NONMMUT074193.2
GO:0016705	oxidoreductase activity, acting on paired donors, with incorporation or reduction of molecular oxygen	molecular_function	3	639	204	104696	0.0371576	2.40946	NONMMUT054472.2; NONMMUT067710.2; NONMMUT123996.1
GO:0010827	regulation of glucose transmembrane transport	biological_process	1	639	50	104696	0.0375739	3.27687	NONMMUT011501.2
GO:0019210	kinase inhibitor activity	molecular_function	1	639	50	104696	0.0375739	3.27687	NONMMUT031031.2
GO:0070914	UV-damage excision repair	biological_process	1	639	50	104696	0.0375739	3.27687	NONMMUT038457.2
GO:0051430	corticotropin-releasing hormone receptor 1 binding	molecular_function	1	639	50	104696	0.0375739	3.27687	NONMMUT041628.2
GO:0014005	microglia development	biological_process	1	639	50	104696	0.0375739	3.27687	NONMMUT044520.2
GO:0042577	lipid phosphatase activity	molecular_function	1	639	50	104696	0.0375739	3.27687	NONMMUT048453.2
GO:0000055	ribosomal large subunit export from nucleus	biological_process	1	639	50	104696	0.0375739	3.27687	NONMMUT111370.1
GO:0005537	mannose binding	molecular_function	1	639	50	104696	0.0375739	3.27687	NONMMUT114220.1
GO:0044267	cellular protein metabolic process	biological_process	1	639	50	104696	0.0375739	3.27687	NONMMUT138882.1
GO:0019430	removal of superoxide radicals	biological_process	1	639	50	104696	0.0375739	3.27687	NONMMUT145773.1
GO:0003796	lysozyme activity	molecular_function	1	639	50	104696	0.0375739	3.27687	TCONS_00002182
GO:0016998	cell wall macromolecule catabolic process	biological_process	1	639	50	104696	0.0375739	3.27687	TCONS_00002182
GO:0042663	regulation of endodermal cell fate specification	biological_process	1	639	50	104696	0.0375739	3.27687	TCONS_00012349
GO:0060675	ureteric bud morphogenesis	biological_process	1	639	50	104696	0.0375739	3.27687	TCONS_00019184
GO:0032983	kainate selective glutamate receptor complex	cellular_component	2	639	120	104696	0.0376081	2.73073	NONMMUT005538.2; NONMMUT081951.1
GO:0030176	integral component of endoplasmic reticulum membrane	cellular_component	6	639	507	104696	0.0376177	1.93898	NONMMUT034843.2; NONMMUT099600.1; NONMMUT110810.1; NONMMUT118344.1; NONMMUT123661.1; NONMMUT152088.1
GO:0035690	cellular response to drug	biological_process	6	639	509	104696	0.0382879	1.93136	NONMMUT044647.2; NONMMUT048445.2; NONMMUT059089.2; NONMMUT143686.1; NONMMUT143688.1; NONMMUT143689.1
GO:0031334	positive regulation of protein complex assembly	biological_process	2	639	121	104696	0.0383951	2.70816	NONMMUT001096.2; NONMMUT001098.2
GO:1901991	negative regulation of mitotic cell cycle phase transition	biological_process	2	639	121	104696	0.0383951	2.70816	NONMMUT014807.2; NONMMUT014812.2
GO:0030117	membrane coat	cellular_component	2	639	121	104696	0.0383951	2.70816	NONMMUT145634.1; NONMMUT151832.1
GO:0006633	fatty acid biosynthetic process	biological_process	5	639	403	104696	0.0385707	2.0328	NONMMUT034843.2; NONMMUT048445.2; NONMMUT106922.1; NONMMUT139065.1; TCONS_00022524
GO:0050773	regulation of dendrite development	biological_process	3	639	207	104696	0.0388631	2.37454	NONMMUT008957.2; NONMMUT026390.2; NONMMUT127893.1
GO:0019985	translesion synthesis	biological_process	1	639	51	104696	0.0389528	3.21262	NONMMUT005327.2
GO:0036033	mediator complex binding	molecular_function	1	639	51	104696	0.0389528	3.21262	NONMMUT022695.2
GO:0051045	negative regulation of membrane protein ectodomain proteolysis	biological_process	1	639	51	104696	0.0389528	3.21262	NONMMUT044601.2
GO:0097542	ciliary tip	cellular_component	1	639	51	104696	0.0389528	3.21262	NONMMUT070124.2
GO:0043495	protein membrane anchor	molecular_function	1	639	51	104696	0.0389528	3.21262	NONMMUT096150.1
GO:0000245	spliceosomal complex assembly	biological_process	1	639	51	104696	0.0389528	3.21262	NONMMUT138593.1
GO:0006166	purine ribonucleoside salvage	biological_process	1	639	51	104696	0.0389528	3.21262	NONMMUT148543.1
GO:0070198	protein localization to chromosome, telomeric region	biological_process	1	639	51	104696	0.0389528	3.21262	NONMMUT152865.1
GO:0006886	intracellular protein transport	biological_process	15	639	1601	104696	0.0395331	1.53507	NONMMUT005538.2; NONMMUT025078.2; NONMMUT029015.2; NONMMUT030267.2; NONMMUT034661.2; NONMMUT041597.2; NONMMUT066114.2; NONMMUT081951.1; NONMMUT087072.1; NONMMUT095726.1; NONMMUT142935.1; NONMMUT145634.1; NONMMUT149480.1; NONMMUT151832.1; NONMMUT152865.1
GO:2001214	positive regulation of vasculogenesis	biological_process	2	639	123	104696	0.039994	2.66412	NONMMUT043532.2; NONMMUT044647.2
GO:0045171	intercellular bridge	cellular_component	3	639	209	104696	0.0400245	2.35182	NONMMUT011351.2; NONMMUT011353.2; NONMMUT011357.2
GO:0042130	negative regulation of T cell proliferation	biological_process	4	639	305	104696	0.0402735	2.14877	NONMMUT026775.2; NONMMUT029297.2; NONMMUT146592.1; NONMMUT147211.1
GO:1990414	replication-born double-strand break repair via sister chromatid exchange	biological_process	1	639	52	104696	0.0403507	3.15084	NONMMUT022695.2
GO:0034341	response to interferon-gamma	biological_process	1	639	52	104696	0.0403507	3.15084	NONMMUT029297.2
GO:0047710	bis(5'-adenosyl)-triphosphatase activity	molecular_function	1	639	52	104696	0.0403507	3.15084	NONMMUT029743.2
GO:0001518	voltage-gated sodium channel complex	cellular_component	1	639	52	104696	0.0403507	3.15084	NONMMUT037650.2
GO:0019887	protein kinase regulator activity	molecular_function	1	639	52	104696	0.0403507	3.15084	NONMMUT038490.2
GO:0031852	mu-type opioid receptor binding	molecular_function	1	639	52	104696	0.0403507	3.15084	NONMMUT041628.2
GO:0060711	labyrinthine layer development	biological_process	1	639	52	104696	0.0403507	3.15084	NONMMUT067710.2
GO:0070266	necroptotic process	biological_process	1	639	52	104696	0.0403507	3.15084	NONMMUT079156.1
GO:0097731	9+0 non-motile cilium	cellular_component	1	639	52	104696	0.0403507	3.15084	NONMMUT091068.1
GO:0060033	anatomical structure regression	biological_process	1	639	52	104696	0.0403507	3.15084	NONMMUT143822.1
GO:0002829	negative regulation of type 2 immune response	biological_process	1	639	52	104696	0.0403507	3.15084	NONMMUT144558.1
GO:0016763	transferase activity, transferring pentosyl groups	molecular_function	1	639	52	104696	0.0403507	3.15084	NONMMUT148543.1
GO:0016791	phosphatase activity	molecular_function	11	639	1103	104696	0.0407939	1.63398	NONMMUT012104.2; NONMMUT017983.2; NONMMUT035078.2; NONMMUT038192.2; NONMMUT047784.2; NONMMUT048453.2; NONMMUT054272.2; NONMMUT071350.2; NONMMUT115672.1; NONMMUT123117.1; NONMMUT136084.1
GO:1901673	regulation of mitotic spindle assembly	biological_process	2	639	124	104696	0.0408059	2.64264	NONMMUT029355.2; NONMMUT029359.2
GO:0030594	neurotransmitter receptor activity	molecular_function	2	639	124	104696	0.0408059	2.64264	NONMMUT102037.1; NONMMUT125946.1
GO:0045333	cellular respiration	biological_process	2	639	125	104696	0.0416262	2.6215	NONMMUT001226.2; NONMMUT055639.2
GO:0043001	Golgi to plasma membrane protein transport	biological_process	2	639	125	104696	0.0416262	2.6215	NONMMUT009091.2; NONMMUT030267.2
GO:0006518	peptide metabolic process	biological_process	2	639	125	104696	0.0416262	2.6215	NONMMUT010789.2; NONMMUT043302.2
GO:0010894	negative regulation of steroid biosynthetic process	biological_process	2	639	125	104696	0.0416262	2.6215	NONMMUT148904.1; NONMMUT148906.1
GO:0008137	NADH dehydrogenase (ubiquinone) activity	molecular_function	1	639	53	104696	0.0417674	3.09139	NONMMUT001226.2
GO:0043046	DNA methylation involved in gamete generation	biological_process	1	639	53	104696	0.0417674	3.09139	NONMMUT019331.2
GO:0070087	chromo shadow domain binding	molecular_function	1	639	53	104696	0.0417674	3.09139	NONMMUT022695.2
GO:0006336	DNA replication-independent nucleosome assembly	biological_process	1	639	53	104696	0.0417674	3.09139	NONMMUT025783.2
GO:0044130	negative regulation of growth of symbiont in host	biological_process	1	639	53	104696	0.0417674	3.09139	NONMMUT034843.2
GO:0099055	integral component of postsynaptic membrane	cellular_component	1	639	53	104696	0.0417674	3.09139	NONMMUT107663.1
GO:0007220	Notch receptor processing	biological_process	1	639	53	104696	0.0417674	3.09139	NONMMUT138882.1
GO:0048294	negative regulation of isotype switching to IgE isotypes	biological_process	1	639	53	104696	0.0417674	3.09139	NONMMUT144558.1
GO:0097157	pre-mRNA intronic binding	molecular_function	1	639	53	104696	0.0417674	3.09139	NONMMUT149958.1
GO:0051607	defense response to virus	biological_process	6	639	520	104696	0.0421137	1.8905	NONMMUT018640.2; NONMMUT024208.2; NONMMUT035116.2; NONMMUT097748.1; NONMMUT099243.1; NONMMUT100310.1
GO:0045672	positive regulation of osteoclast differentiation	biological_process	3	639	213	104696	0.0424061	2.30766	NONMMUT041628.2; NONMMUT086096.1; NONMMUT141995.1
GO:0050910	detection of mechanical stimulus involved in sensory perception of sound	biological_process	3	639	213	104696	0.0424061	2.30766	NONMMUT143686.1; NONMMUT143688.1; NONMMUT143689.1
GO:0061158	3'-UTR-mediated mRNA destabilization	biological_process	2	639	126	104696	0.0424547	2.60069	NONMMUT014807.2; NONMMUT014812.2
GO:0007339	binding of sperm to zona pellucida	biological_process	2	639	126	104696	0.0424547	2.60069	NONMMUT029355.2; NONMMUT029359.2
GO:0004993	G-protein coupled serotonin receptor activity	molecular_function	2	639	126	104696	0.0424547	2.60069	NONMMUT102037.1; NONMMUT125946.1
GO:0007265	Ras protein signal transduction	biological_process	4	639	310	104696	0.042669	2.11411	NONMMUT043896.2; NONMMUT105736.1; NONMMUT111571.1; NONMMUT148121.1
GO:0000781	chromosome, telomeric region	cellular_component	3	639	214	104696	0.0430138	2.29687	NONMMUT068614.2; NONMMUT149958.1; NONMMUT152865.1
GO:0006366	transcription by RNA polymerase II	biological_process	11	639	1113	104696	0.0431441	1.6193	NONMMUT008957.2; NONMMUT015228.2; NONMMUT034732.2; NONMMUT041428.2; NONMMUT079674.1; NONMMUT127140.1; NONMMUT141995.1; NONMMUT143686.1; NONMMUT143688.1; NONMMUT143689.1; NONMMUT148121.1
GO:0004860	protein kinase inhibitor activity	molecular_function	4	639	311	104696	0.0431581	2.10731	NONMMUT010060.2; NONMMUT031031.2; NONMMUT038192.2; NONMMUT059197.2
GO:0016651	oxidoreductase activity, acting on NAD(P)H	molecular_function	1	639	54	104696	0.0432025	3.03414	NONMMUT001226.2
GO:1900042	positive regulation of interleukin-2 secretion	biological_process	1	639	54	104696	0.0432025	3.03414	NONMMUT009091.2
GO:0071169	establishment of protein localization to chromatin	biological_process	1	639	54	104696	0.0432025	3.03414	NONMMUT022695.2
GO:0006024	glycosaminoglycan biosynthetic process	biological_process	1	639	54	104696	0.0432025	3.03414	NONMMUT032559.2
GO:0008757	S-adenosylmethionine-dependent methyltransferase activity	molecular_function	1	639	54	104696	0.0432025	3.03414	NONMMUT034071.2
GO:0043426	MRF binding	molecular_function	1	639	54	104696	0.0432025	3.03414	NONMMUT050134.2
GO:1990391	DNA repair complex	cellular_component	1	639	54	104696	0.0432025	3.03414	NONMMUT050134.2
GO:0005890	sodium:potassium-exchanging ATPase complex	cellular_component	1	639	54	104696	0.0432025	3.03414	NONMMUT070535.2
GO:0045116	protein neddylation	biological_process	1	639	54	104696	0.0432025	3.03414	NONMMUT131969.1
GO:0044308	axonal spine	cellular_component	1	639	54	104696	0.0432025	3.03414	NONMMUT139673.1
GO:0016572	histone phosphorylation	biological_process	1	639	54	104696	0.0432025	3.03414	NONMMUT143056.1
GO:0006750	glutathione biosynthetic process	biological_process	1	639	54	104696	0.0432025	3.03414	NONMMUT153852.1
GO:1990452	Parkin-FBXW7-Cul1 ubiquitin ligase complex	cellular_component	1	639	54	104696	0.0432025	3.03414	TCONS_00019828
GO:0008361	regulation of cell size	biological_process	2	639	127	104696	0.0432914	2.58021	NONMMUT071803.2; NONMMUT087051.1
GO:0043542	endothelial cell migration	biological_process	3	639	215	104696	0.0436263	2.28619	NONMMUT021433.2; NONMMUT055538.2; NONMMUT094575.1
GO:0007606	sensory perception of chemical stimulus	biological_process	3	639	216	104696	0.0442438	2.2756	NONMMUT041628.2; NONMMUT076948.1; NONMMUT089389.1
GO:0018279	protein N-linked glycosylation via asparagine	biological_process	4	639	314	104696	0.0446458	2.08718	NONMMUT068560.2; NONMMUT068561.2; NONMMUT075247.1; NONMMUT140723.1
GO:0015349	thyroid hormone transmembrane transporter activity	molecular_function	1	639	55	104696	0.0446558	2.97897	NONMMUT041835.2
GO:0007088	regulation of mitotic nuclear division	biological_process	1	639	55	104696	0.0446558	2.97897	NONMMUT060081.2
GO:0005639	integral component of nuclear inner membrane	cellular_component	1	639	55	104696	0.0446558	2.97897	NONMMUT096150.1
GO:0010669	epithelial structure maintenance	biological_process	1	639	55	104696	0.0446558	2.97897	NONMMUT100310.1
GO:0050764	regulation of phagocytosis	biological_process	1	639	55	104696	0.0446558	2.97897	NONMMUT142766.1
GO:0043922	negative regulation by host of viral transcription	biological_process	1	639	55	104696	0.0446558	2.97897	NONMMUT148121.1
GO:0010390	histone monoubiquitination	biological_process	1	639	55	104696	0.0446558	2.97897	NONMMUT148477.1
GO:0046685	response to arsenic-containing substance	biological_process	1	639	55	104696	0.0446558	2.97897	NONMMUT153852.1
GO:0097503	sialylation	biological_process	3	639	217	104696	0.0448661	2.26512	NONMMUT068560.2; NONMMUT068561.2; NONMMUT140723.1
GO:0051444	negative regulation of ubiquitin-protein transferase activity	biological_process	2	639	129	104696	0.0449895	2.54021	NONMMUT138882.1; NONMMUT145704.1
GO:0003735	structural constituent of ribosome	molecular_function	6	639	529	104696	0.045422	1.85834	NONMMUT044110.2; NONMMUT064276.2; NONMMUT064278.2; NONMMUT077236.1; NONMMUT081696.1; NONMMUT154026.1
GO:0032259	methylation	biological_process	8	639	759	104696	0.0455644	1.72694	NONMMUT024924.2; NONMMUT034071.2; NONMMUT036142.2; NONMMUT042986.2; NONMMUT054404.2; NONMMUT101637.1; NONMMUT148543.1; NONMMUT149377.1
GO:0043627	response to estrogen	biological_process	4	639	316	104696	0.0456545	2.07397	NONMMUT024924.2; NONMMUT079674.1; NONMMUT139425.1; NONMMUT139428.1
GO:0005793	endoplasmic reticulum-Golgi intermediate compartment	cellular_component	4	639	316	104696	0.0456545	2.07397	NONMMUT033593.2; NONMMUT033594.2; NONMMUT075247.1; NONMMUT140753.1
GO:0042623	ATPase activity, coupled	molecular_function	2	639	130	104696	0.0458508	2.52067	NONMMUT029355.2; NONMMUT029359.2
GO:0000002	mitochondrial genome maintenance	biological_process	2	639	130	104696	0.0458508	2.52067	NONMMUT061937.2; NONMMUT077236.1
GO:0036513	Derlin-1 retrotranslocation complex	cellular_component	1	639	56	104696	0.0461269	2.92578	NONMMUT026850.2
GO:0035791	platelet-derived growth factor receptor-beta signaling pathway	biological_process	1	639	56	104696	0.0461269	2.92578	NONMMUT032559.2
GO:0038085	vascular endothelial growth factor binding	molecular_function	1	639	56	104696	0.0461269	2.92578	NONMMUT032559.2
GO:0055091	phospholipid homeostasis	biological_process	1	639	56	104696	0.0461269	2.92578	NONMMUT035116.2
GO:0000813	ESCRT I complex	cellular_component	1	639	56	104696	0.0461269	2.92578	NONMMUT036789.2
GO:0071514	genetic imprinting	biological_process	1	639	56	104696	0.0461269	2.92578	NONMMUT041628.2
GO:0061564	axon development	biological_process	1	639	56	104696	0.0461269	2.92578	NONMMUT044520.2
GO:0008385	IkappaB kinase complex	cellular_component	1	639	56	104696	0.0461269	2.92578	NONMMUT072875.2
GO:0006930	substrate-dependent cell migration, cell extension	biological_process	1	639	56	104696	0.0461269	2.92578	NONMMUT105736.1
GO:0048633	positive regulation of skeletal muscle tissue growth	biological_process	1	639	56	104696	0.0461269	2.92578	NONMMUT136084.1
GO:0071004	U2-type prespliceosome	cellular_component	1	639	56	104696	0.0461269	2.92578	NONMMUT138593.1
GO:0007176	regulation of epidermal growth factor-activated receptor activity	biological_process	1	639	56	104696	0.0461269	2.92578	NONMMUT138882.1
GO:0032963	collagen metabolic process	biological_process	1	639	56	104696	0.0461269	2.92578	NONMMUT143056.1
GO:0036092	phosphatidylinositol-3-phosphate biosynthetic process	biological_process	1	639	56	104696	0.0461269	2.92578	NONMMUT151243.1
GO:0039706	co-receptor binding	molecular_function	1	639	56	104696	0.0461269	2.92578	TCONS_00012349
GO:0051085	chaperone cofactor-dependent protein refolding	biological_process	2	639	131	104696	0.0467203	2.50143	NONMMUT029355.2; NONMMUT029359.2
GO:2000144	positive regulation of DNA-templated transcription, initiation	biological_process	2	639	131	104696	0.0467203	2.50143	NONMMUT058147.2; NONMMUT148121.1
GO:0006891	intra-Golgi vesicle-mediated transport	biological_process	2	639	131	104696	0.0467203	2.50143	NONMMUT067691.2; NONMMUT151832.1
GO:0006464	cellular protein modification process	biological_process	3	639	221	104696	0.0474042	2.22412	NONMMUT021433.2; NONMMUT094575.1; NONMMUT144634.1
GO:0050730	regulation of peptidyl-tyrosine phosphorylation	biological_process	3	639	221	104696	0.0474042	2.22412	NONMMUT032559.2; NONMMUT099243.1; NONMMUT131964.1
GO:0060216	definitive hemopoiesis	biological_process	3	639	221	104696	0.0474042	2.22412	NONMMUT037892.2; NONMMUT037893.2; NONMMUT107286.1
GO:0003887	DNA-directed DNA polymerase activity	molecular_function	2	639	132	104696	0.0475979	2.48248	NONMMUT005327.2; NONMMUT077531.1
GO:0046425	regulation of JAK-STAT cascade	biological_process	1	639	57	104696	0.0476157	2.87445	NONMMUT006434.2
GO:0019829	cation-transporting ATPase activity	molecular_function	1	639	57	104696	0.0476157	2.87445	NONMMUT007054.2
GO:0032437	cuticular plate	cellular_component	1	639	57	104696	0.0476157	2.87445	NONMMUT009091.2
GO:0036038	MKS complex	cellular_component	1	639	57	104696	0.0476157	2.87445	NONMMUT033900.2
GO:0006072	glycerol-3-phosphate metabolic process	biological_process	1	639	57	104696	0.0476157	2.87445	NONMMUT035116.2
GO:0043508	negative regulation of JUN kinase activity	biological_process	1	639	57	104696	0.0476157	2.87445	NONMMUT038192.2
GO:0097494	regulation of vesicle size	biological_process	1	639	57	104696	0.0476157	2.87445	NONMMUT041597.2
GO:0007191	adenylate cyclase-activating dopamine receptor signaling pathway	biological_process	1	639	57	104696	0.0476157	2.87445	NONMMUT041628.2
GO:0045654	positive regulation of megakaryocyte differentiation	biological_process	1	639	57	104696	0.0476157	2.87445	NONMMUT050134.2
GO:0090527	actin filament reorganization	biological_process	1	639	57	104696	0.0476157	2.87445	NONMMUT052697.2
GO:0097498	endothelial tube lumen extension	biological_process	1	639	57	104696	0.0476157	2.87445	NONMMUT055538.2
GO:0033081	regulation of T cell differentiation in thymus	biological_process	1	639	57	104696	0.0476157	2.87445	NONMMUT060167.2
GO:0034362	low-density lipoprotein particle	cellular_component	1	639	57	104696	0.0476157	2.87445	NONMMUT065344.2
GO:1990441	negative regulation of transcription from RNA polymerase II promoter in response to endoplasmic reticulum stress	biological_process	1	639	57	104696	0.0476157	2.87445	NONMMUT148121.1
GO:0090305	nucleic acid phosphodiester bond hydrolysis	biological_process	1	639	57	104696	0.0476157	2.87445	NONMMUT153721.1
GO:0017091	AU-rich element binding	molecular_function	2	639	133	104696	0.0484835	2.46381	NONMMUT014807.2; NONMMUT014812.2
GO:0060170	ciliary membrane	cellular_component	2	639	133	104696	0.0484835	2.46381	NONMMUT139425.1; NONMMUT139428.1
GO:0016485	protein processing	biological_process	5	639	427	104696	0.0485886	1.91854	NONMMUT010789.2; NONMMUT138882.1; NONMMUT143686.1; NONMMUT143688.1; NONMMUT143689.1
GO:0070935	3'-UTR-mediated mRNA stabilization	biological_process	1	639	58	104696	0.0491219	2.82489	NONMMUT006365.2
GO:1901098	positive regulation of autophagosome maturation	biological_process	1	639	58	104696	0.0491219	2.82489	NONMMUT010060.2
GO:0030070	insulin processing	biological_process	1	639	58	104696	0.0491219	2.82489	NONMMUT010789.2
GO:1903800	positive regulation of production of miRNAs involved in gene silencing by miRNA	biological_process	1	639	58	104696	0.0491219	2.82489	NONMMUT018428.2
GO:0046839	phospholipid dephosphorylation	biological_process	1	639	58	104696	0.0491219	2.82489	NONMMUT048453.2
GO:0006661	phosphatidylinositol biosynthetic process	biological_process	1	639	58	104696	0.0491219	2.82489	NONMMUT063697.2
GO:1901386	negative regulation of voltage-gated calcium channel activity	biological_process	1	639	58	104696	0.0491219	2.82489	NONMMUT138690.1
GO:0004699	calcium-independent protein kinase C activity	molecular_function	1	639	58	104696	0.0491219	2.82489	NONMMUT143056.1
GO:0002102	podosome	cellular_component	2	639	134	104696	0.0493772	2.44543	NONMMUT034983.2; NONMMUT034984.2
GO:0070530	K63-linked polyubiquitin modification-dependent protein binding	molecular_function	2	639	134	104696	0.0493772	2.44543	NONMMUT069879.2; NONMMUT072875.2
GO:0035253	ciliary rootlet	cellular_component	2	639	134	104696	0.0493772	2.44543	NONMMUT138882.1; NONMMUT149480.1
GO:0060850	regulation of transcription involved in cell fate commitment	biological_process	2	639	134	104696	0.0493772	2.44543	NONMMUT146592.1; NONMMUT147211.1
GO:0030674	protein binding, bridging	molecular_function	5	639	429	104696	0.0494891	1.9096	NONMMUT001096.2; NONMMUT001098.2; NONMMUT048445.2; NONMMUT058242.2; NONMMUT111370.1
GO:0012505	endomembrane system	cellular_component	10	639	1014	104696	0.0495166	1.61581	NONMMUT002603.2; NONMMUT024581.2; NONMMUT029015.2; NONMMUT030267.2; NONMMUT041597.2; NONMMUT044787.2; NONMMUT058514.2; NONMMUT066114.2; NONMMUT072846.2; NONMMUT149480.1
GO:0030246	carbohydrate binding	molecular_function	9	639	892	104696	0.0496352	1.65313	NONMMUT024685.2; NONMMUT025060.2; NONMMUT059089.2; NONMMUT063697.2; NONMMUT102539.1; NONMMUT124496.1; NONMMUT139425.1; NONMMUT139428.1; TCONS_00019993
