# Supplementary material for: Expression Profile Analysis of Long Non-coding RNA in OVX Models-Derived BMSCs for Postmenopausal Osteoporosis by RNA Sequencing and Bioinformatics
Source: Front Cell Dev Biol. 2021 Sep 30;9:719851. doi: 10.3389/fcell.2021.719851 (PMC8514751; doi:10.3389/fcell.2021.719851)
Supplement: Supplementary file 9 [file Table_9.XLSX]

## Sheet: enrichment-kegg-OVX-vs-CON-Tota
Table S9 KEGG annotations of the coexpression network
id	term	ListHits	ListTotal	PopHits	PopTotal	pval	Enrichment_score	Gene
mmu00310	Lysine degradation	7	235	286	38648	0.000392809	4.02523	NONMMUT006434.2; NONMMUT024924.2; NONMMUT025905.2; NONMMUT036142.2; NONMMUT042986.2; NONMMUT054404.2; NONMMUT149377.1
mmu05332	Graft-versus-host disease	5	235	179	38648	0.000830334	4.59384	NONMMUT001162.2; NONMMUT029297.2; NONMMUT079156.1; NONMMUT100992.1; NONMMUT102069.1
mmu05330	Allograft rejection	5	235	181	38648	0.000879561	4.54308	NONMMUT001162.2; NONMMUT029297.2; NONMMUT079156.1; NONMMUT100992.1; NONMMUT102069.1
mmu05320	Autoimmune thyroid disease	5	235	197	38648	0.00135894	4.1741	NONMMUT001162.2; NONMMUT029297.2; NONMMUT079156.1; NONMMUT100992.1; NONMMUT102069.1
mmu04216	Ferroptosis	6	235	271	38648	0.00142839	3.64117	NONMMUT057777.2; NONMMUT071806.2; NONMMUT074129.2; NONMMUT097748.1; NONMMUT145822.1; NONMMUT153852.1
mmu05216	Thyroid cancer	6	235	275	38648	0.00155263	3.58821	NONMMUT038457.2; NONMMUT057279.2; NONMMUT122413.1; NONMMUT143686.1; NONMMUT143688.1; NONMMUT143689.1
mmu05220	Chronic myeloid leukemia	9	235	549	38648	0.00210254	2.69606	NONMMUT038457.2; NONMMUT054272.2; NONMMUT057279.2; NONMMUT059197.2; NONMMUT072875.2; NONMMUT122413.1; NONMMUT143686.1; NONMMUT143688.1; NONMMUT143689.1
mmu04612	Antigen processing and presentation	5	235	239	38648	0.00356214	3.44058	NONMMUT029297.2; NONMMUT029355.2; NONMMUT029359.2; NONMMUT100992.1; NONMMUT102069.1
mmu04940	Type I diabetes mellitus	5	235	241	38648	0.00370965	3.41202	NONMMUT001162.2; NONMMUT029297.2; NONMMUT079156.1; NONMMUT100992.1; NONMMUT102069.1
mmu00400	Phenylalanine, tyrosine and tryptophan biosynthesis	1	235	21	38648	0.00716429	7.83141	NONMMUT126782.1
mmu00350	Tyrosine metabolism	3	235	125	38648	0.00727809	3.94703	NONMMUT022391.2; NONMMUT062608.2; NONMMUT126782.1
mmu04110	Cell cycle	10	235	765	38648	0.00755925	2.1498	NONMMUT017983.2; NONMMUT051452.2; NONMMUT057279.2; NONMMUT059197.2; NONMMUT068614.2; NONMMUT122413.1; NONMMUT143686.1; NONMMUT143688.1; NONMMUT143689.1; TCONS_00019828
mmu05143	African trypanosomiasis	4	235	202	38648	0.008076	3.25663	NONMMUT079156.1; TCONS_00020969; TCONS_00020970; TCONS_00020971
mmu04144	Endocytosis	17	235	1588	38648	0.00872608	1.76059	NONMMUT004800.2; NONMMUT012409.2; NONMMUT021440.2; NONMMUT029355.2; NONMMUT029359.2; NONMMUT030267.2; NONMMUT036789.2; NONMMUT041597.2; NONMMUT052391.2; NONMMUT057695.2; NONMMUT066114.2; NONMMUT087072.1; NONMMUT093203.1; NONMMUT100992.1; NONMMUT102069.1; NONMMUT124674.1; NONMMUT139673.1
mmu03010	Ribosome	7	235	486	38648	0.0102088	2.36876	NONMMUT044110.2; NONMMUT057364.2; NONMMUT064276.2; NONMMUT064278.2; NONMMUT077236.1; NONMMUT081696.1; NONMMUT154026.1
mmu04141	Protein processing in endoplasmic reticulum	10	235	805	38648	0.0107895	2.04298	NONMMUT006689.2; NONMMUT029355.2; NONMMUT029359.2; NONMMUT075247.1; NONMMUT110810.1; NONMMUT140753.1; NONMMUT140969.1; NONMMUT147868.1; NONMMUT150407.1; TCONS_00019828
mmu05416	Viral myocarditis	6	235	404	38648	0.0122568	2.44247	NONMMUT001162.2; NONMMUT029297.2; NONMMUT100310.1; NONMMUT100992.1; NONMMUT102069.1; NONMMUT125973.1
mmu05168	Herpes simplex infection	10	235	832	38648	0.0135074	1.97668	NONMMUT029297.2; NONMMUT054272.2; NONMMUT072875.2; NONMMUT079156.1; NONMMUT099243.1; NONMMUT100992.1; NONMMUT102069.1; NONMMUT141995.1; NONMMUT148121.1; TCONS_00019828
mmu05202	Transcriptional misregulation in cancers	15	235	1433	38648	0.014862	1.72149	NONMMUT006434.2; NONMMUT007684.2; NONMMUT013443.2; NONMMUT038457.2; NONMMUT056967.2; NONMMUT057279.2; NONMMUT058147.2; NONMMUT059197.2; NONMMUT122413.1; NONMMUT143686.1; NONMMUT143688.1; NONMMUT143689.1; NONMMUT144558.1; NONMMUT146592.1; NONMMUT147211.1
mmu04672	Intestinal immune network for IgA production	3	235	163	38648	0.0178286	3.02686	NONMMUT001162.2; NONMMUT029297.2; NONMMUT127987.1
mmu05169	Epstein-Barr virus infection	12	235	1101	38648	0.0179044	1.79247	NONMMUT029355.2; NONMMUT029359.2; NONMMUT059197.2; NONMMUT072875.2; NONMMUT100992.1; NONMMUT102069.1; NONMMUT131570.1; NONMMUT142766.1; NONMMUT143686.1; NONMMUT143688.1; NONMMUT143689.1; NONMMUT148121.1
mmu05310	Asthma	1	235	34	38648	0.0181743	4.83705	NONMMUT029297.2
mmu00920	Sulfur metabolism	1	235	35	38648	0.0191995	4.69884	NONMMUT034477.2
mmu04115	p53 signaling pathway	6	235	444	38648	0.0195207	2.22243	NONMMUT009351.2; NONMMUT023236.2; NONMMUT038457.2; NONMMUT057279.2; NONMMUT068614.2; NONMMUT122413.1
mmu05161	Hepatitis B	10	235	883	38648	0.0200202	1.86251	NONMMUT038457.2; NONMMUT059197.2; NONMMUT072875.2; NONMMUT079156.1; NONMMUT099243.1; NONMMUT141995.1; NONMMUT143686.1; NONMMUT143688.1; NONMMUT143689.1; NONMMUT148121.1
mmu05218	Melanoma	6	235	447	38648	0.0201651	2.20751	NONMMUT032559.2; NONMMUT038457.2; NONMMUT057279.2; NONMMUT058147.2; NONMMUT122413.1; NONMMUT131964.1
mmu04136	Autophagy - other eukaryotes	3	235	174	38648	0.0220513	2.83551	NONMMUT032280.2; NONMMUT038490.2; NONMMUT144634.1
mmu04657	IL-17 signaling pathway	6	235	465	38648	0.0243457	2.12206	NONMMUT006689.2; NONMMUT072875.2; NONMMUT141995.1; NONMMUT146592.1; NONMMUT147211.1; NONMMUT148121.1
mmu00531	Glycosaminoglycan degradation	1	235	40	38648	0.0246759	4.11149	NONMMUT121015.1
mmu04146	Peroxisome	6	235	470	38648	0.0256053	2.09948	NONMMUT025905.2; NONMMUT038047.2; NONMMUT074129.2; NONMMUT098018.1; NONMMUT111747.1; NONMMUT139065.1
mmu00511	Other glycan degradation	1	235	41	38648	0.025839	4.01121	NONMMUT114220.1
mmu00630	Glyoxylate and dicarboxylate metabolism	2	235	113	38648	0.031888	2.91079	NONMMUT007102.2; NONMMUT111747.1
mmu05222	Small cell lung cancer	8	235	719	38648	0.0327488	1.82987	NONMMUT038457.2; NONMMUT057279.2; NONMMUT059197.2; NONMMUT072875.2; NONMMUT122413.1; NONMMUT143686.1; NONMMUT143688.1; NONMMUT143689.1
mmu00340	Histidine metabolism	1	235	47	38648	0.0332667	3.49914	NONMMUT034071.2
mmu05210	Colorectal cancer	8	235	737	38648	0.037382	1.78518	NONMMUT038457.2; NONMMUT057279.2; NONMMUT122413.1; NONMMUT141995.1; NONMMUT143686.1; NONMMUT143688.1; NONMMUT143689.1; NONMMUT148121.1
mmu01523	Antifolate resistance	2	235	124	38648	0.0402607	2.65257	NONMMUT025830.2; NONMMUT072875.2
mmu05167	Kaposi's sarcoma-associated herpesvirus infection	11	235	1112	38648	0.0404081	1.62685	NONMMUT072875.2; NONMMUT099243.1; NONMMUT100992.1; NONMMUT102069.1; NONMMUT141995.1; NONMMUT142766.1; NONMMUT143686.1; NONMMUT143688.1; NONMMUT143689.1; NONMMUT144634.1; NONMMUT148121.1
mmu05144	Malaria	3	235	213	38648	0.0416324	2.31633	TCONS_00020969; TCONS_00020970; TCONS_00020971
mmu04614	Renin-angiotensin system	2	235	127	38648	0.0427185	2.58991	NONMMUT028258.2; NONMMUT043302.2
mmu05213	Endometrial cancer	6	235	527	38648	0.0432072	1.87241	NONMMUT038457.2; NONMMUT057279.2; NONMMUT122413.1; NONMMUT143686.1; NONMMUT143688.1; NONMMUT143689.1
mmu03040	Spliceosome	6	235	529	38648	0.043938	1.86533	NONMMUT029355.2; NONMMUT029359.2; NONMMUT057777.2; NONMMUT057983.2; NONMMUT138593.1; TCONS_00010166
mmu00514	Other types of O-glycan biosynthesis	2	235	129	38648	0.044398	2.54976	NONMMUT024712.2; NONMMUT055066.2
mmu04630	Jak-STAT signaling pathway	8	235	773	38648	0.0479531	1.70204	NONMMUT031031.2; NONMMUT032559.2; NONMMUT042031.2; NONMMUT054272.2; NONMMUT099243.1; NONMMUT143686.1; NONMMUT143688.1; NONMMUT143689.1
mmu04350	TGF-beta signaling pathway	8	235	777	38648	0.0492386	1.69328	NONMMUT012409.2; NONMMUT016466.2; NONMMUT079429.1; NONMMUT143686.1; NONMMUT143688.1; NONMMUT143689.1; NONMMUT145704.1; TCONS_00019828
