# Supplementary material for: Expression Profile Analysis of Long Non-coding RNA in OVX Models-Derived BMSCs for Postmenopausal Osteoporosis by RNA Sequencing and Bioinformatics
Source: Front Cell Dev Biol. 2021 Sep 30;9:719851. doi: 10.3389/fcell.2021.719851 (PMC8514751; doi:10.3389/fcell.2021.719851)
Supplement: Supplementary file 10 [file Table_10.XLSX]

## Sheet: 8341daf6c256___KEGG_enrichment_
Table S10 KEGG annotations of the NONMMUT096150.1-TFs-mRNAs network
Term_ID	Term_description	ListHit	ListTotal	PopHit	PopTotal	GeneRatio	BgRatio	Enrichment_score	GeneIds	GeneSymbols	P_value	Classification_level1
path:rno03320	PPAR signaling pathway	4	29	79	7679	0.137931	0.0102878	13.4072	79451;25629;362282;246253	Fabp4;Plin1;Pck1;Adipoq	0.000202697	Organismal Systems
path:rno04152	AMPK signaling pathway	4	29	123	7679	0.137931	0.0160177	8.61116	362165;362282;25608;246253	Creb3l1;Pck1;Lep;Adipoq	0.00109199	Environmental Information Processing
path:rno04923	Regulation of lipolysis in adipocyte	3	29	55	7679	0.103448	0.00716239	14.4433	79451;25629;29290	Fabp4;Plin1;Adora1	0.00111356	Organismal Systems
path:rno04920	Adipocytokine signaling pathway	3	29	71	7679	0.103448	0.009246	11.1884	362282;25608;246253	Pck1;Lep;Adipoq	0.00232962	Organismal Systems
path:rno04080	Neuroactive ligand-receptor interaction	5	29	313	7679	0.172414	0.0407605	4.22992	25608;24167;24684;29290;116506	Lep;Adcyap1r1;Prlr;Adora1;Calcr	0.00577787	Environmental Information Processing
path:rno04261	Adrenergic signaling in cardiomyocytes	3	29	143	7679	0.103448	0.0186222	5.5551	362165;688228;64155	Creb3l1;Myl4;Scn7a	0.0162182	Organismal Systems
path:rno04630	Jak-STAT signaling pathway	3	29	151	7679	0.103448	0.019664	5.26079	25608;24684;25177	Lep;Prlr;Fhl1	0.0187359	Environmental Information Processing
path:rno04934	Cushing's syndrome	3	29	153	7679	0.103448	0.0199245	5.19202	316527;362165;29553	Wnt10a;Creb3l1;Kcnk3	0.0193976	Human Diseases
path:rno04927	Cortisol synthesis and secretion	2	29	63	7679	0.0689655	0.00820419	8.40613	362165;29553	Creb3l1;Kcnk3	0.0233289	Organismal Systems
path:rno04924	Renin secretion	2	29	68	7679	0.0689655	0.00885532	7.78803	24167;29290	Adcyap1r1;Adora1	0.0268976	Organismal Systems
path:rno05412	Arrhythmogenic right ventricular cardiomyopathy (ARVC)	2	29	72	7679	0.0689655	0.00937622	7.35536	291760;307562	Dsc2;Dsg2	0.0299019	Human Diseases
path:rno04024	cAMP signaling pathway	3	29	194	7679	0.103448	0.0252637	4.09474	362165;24167;29290	Creb3l1;Adcyap1r1;Adora1	0.0358278	Environmental Information Processing
path:rno04911	Insulin secretion	2	29	85	7679	0.0689655	0.0110691	6.23043	362165;24167	Creb3l1;Adcyap1r1	0.0405285	Organismal Systems
path:rno04211	Longevity regulating pathway - mammal	2	29	89	7679	0.0689655	0.0115901	5.95041	362165;246253	Creb3l1;Adipoq	0.0440483	Organismal Systems
path:rno05032	Morphine addiction	2	29	90	7679	0.0689655	0.0117203	5.88429	29290;50599	Adora1;Kcnj3	0.0449456	Human Diseases
path:rno04714	Thermogenesis	3	29	214	7679	0.103448	0.0278682	3.71205	362165;25629;289625	Creb3l1;Plin1;Klb	0.0458102	Organismal Systems
path:rno04925	Aldosterone synthesis and secretion	2	29	94	7679	0.0689655	0.0122412	5.6339	362165;29553	Creb3l1;Kcnk3	0.0486031	Organismal Systems
